# Supplementary material for: Transcriptome profiling of peanut gynophores revealed global reprogramming of gene expression during early pod development in darkness
Source: BMC Genomics. 2013 Jul 29;14:517. doi: 10.1186/1471-2164-14-517 (PMC3765196; doi:10.1186/1471-2164-14-517)
Supplement: Additional file 6: Table S1 — Differentially expressed genes in S1 and S2. S1 (stage 1), aerial grown green gynophore; S2 (stage 2), white gynophore after soil penetration without ovary enlargement. [file 1471-2164-14-517-S6.xls]

## Sheet: full list
GeneID	Gene_length	S1-Expression	S2-Expression	S1-RPKM	S2-RPKM	log2 Ratio(S2/S1)	GO Component	GO Function	GO Process	Blast nr
Unigene25731_ARAawvTARAAPEI-1	166	0	418	0.001	377.3	18.5254	-	GO:0016462//pyrophosphatase activity	-	hypothetical protein [Vitis vinifera]
Unigene23164_ARAawvTARAAPEI-1	158	0	105	0.001	99.5751	16.6035	GO:0044424//intracellular part	GO:0046914//transition metal ion binding;GO:0016702//oxidoreductase activity, acting on single donors with incorporation of molecular oxygen, incorporation of two atoms of oxygen	GO:0006633//fatty acid biosynthetic process	lipoxygease L-4 [Glycine max]
gi|339684650|gb|JK179574.1|JK179574	612	0	405	0.001	99.1568	16.5974	-	-	GO:0008152//metabolic process	hypothetical protein OsI_31673 [Oryza sativa Indica Group]
Unigene47371_ARAawvTARAAPEI-1	255	0	134	0.001	78.7378	16.2648	-	-	-	-
Unigene61193_ARAawvTARAAPEI-1	408	0	126	0.001	46.2732	15.4979	-	GO:0016209//antioxidant activity;GO:0005506//iron ion binding;GO:0003824//catalytic activity	GO:0006950//response to stress;GO:0008152//metabolic process	gi|5002348|gb|AAD37430.1|AF149280_1/5.57264e-29/peroxidase 5 precursor [Phaseolus vulgaris]
Unigene54681_ARAawvTARAAPEI-1	314	0	88	0.001	41.9925	15.3578	GO:0016020//membrane;GO:0005618//cell wall	-	GO:0006970//response to osmotic stress	predicted protein [Populus trichocarpa]
Unigene66423_ARAawvTARAAPEI-1	568	0	157	0.001	41.4162	15.3379	GO:0031410//cytoplasmic vesicle	-	GO:0007047//cellular cell wall organization	unknown [Glycine max]
Unigene45009_ARAawvTARAAPEI-1	241	0	59	0.001	36.6821	15.1628	-	-	-	-
Unigene40045_ARAawvTARAAPEI-1	217	0	48	0.001	33.1436	15.0164	GO:0005576//extracellular region;GO:0030312//external encapsulating structure	GO:0046872//metal ion binding;GO:0003824//catalytic activity	-	basic peroxidase swpb4 [Ipomoea batatas]
Unigene47014_ARAawvTARAAPEI-1	253	0	48	0.001	28.4276	14.795	GO:0043231//intracellular membrane-bounded organelle	GO:0016627//oxidoreductase activity, acting on the CH-CH group of donors	GO:0008152//metabolic process	hypothetical protein VITISV_023401 [Vitis vinifera]
Unigene60846_ARAawvTARAAPEI-1	401	0	73	0.001	27.277	14.7354	-	GO:0061135	-	unknown [Glycine max]
Unigene32317_ARAawvTARAAPEI-1	188	0	34	0.001	27.0982	14.7259	-	-	-	-
gi|298118832|gb|EZ726573.1|	826	0	137	0.001	24.8519	14.6011	-	GO:0043169//cation binding	-	metallothionein-like protein [Arachis hypogaea]
Unigene26368_ARAawvTARAAPEI-1	168	0	27	0.001	24.0809	14.5556	-	-	-	-
Unigene66350_ARAawvTARAAPEI-1	565	0	90	0.001	23.8678	14.5428	-	GO:0046914//transition metal ion binding;GO:0016836//hydro-lyase activity	GO:0044237//cellular metabolic process	unknown [Picea sitchensis]
Unigene60395_ARAawvTARAAPEI-1	393	0	62	0.001	23.6384	14.5288	GO:0031410//cytoplasmic vesicle	GO:0004175//endopeptidase activity	GO:0019538//protein metabolic process	unknown [Glycine max]
Unigene33577_ARAawvTARAAPEI-1	192	0	30	0.001	23.412	14.515	-	GO:0046872//metal ion binding;GO:0003824//catalytic activity	-	unknown [Glycine max]
Unigene418_ARAawvTARAAPEI-1	163	0	25	0.001	22.9811	14.4882	GO:0005618//cell wall	GO:0030234//enzyme regulator activity;GO:0004091//carboxylesterase activity	GO:0071555	pectin methylesterase 3 [Pyrus communis]
Unigene43151_ARAawvTARAAPEI-1	232	0	35	0.001	22.6047	14.4643	-	GO:0016798//hydrolase activity, acting on glycosyl bonds;GO:0043167//ion binding	GO:0044238//primary metabolic process	endo-beta-1,3-glucanase [Glycine falcata]
Unigene58713_ARAawvTARAAPEI-1	365	0	52	0.001	21.3466	14.3817	-	GO:0043169//cation binding	GO:0006812//cation transport	predicted protein [Populus trichocarpa]
gi|296593756|gb|GW978907.1|GW978907	504	0	71	0.001	21.108	14.3655	-	GO:0046872//metal ion binding;GO:0016491//oxidoreductase activity	-	beta-amyrin and sophoradiol 24-hydroxylase [Glycine max]
Unigene66714_ARAawvTARAAPEI-1	582	0	81	0.001	20.8536	14.348	GO:0009532//plastid stroma	GO:0005488//binding;GO:0016491//oxidoreductase activity;GO:0016836//hydro-lyase activity	GO:0009683;GO:0006568//tryptophan metabolic process;GO:0008652//cellular amino acid biosynthetic process;GO:0006970//response to osmotic stress	tryptophan synthase beta subunit [Glycine max]
Unigene61916_ARAawvTARAAPEI-1	423	0	54	0.001	19.1281	14.2234	-	-	-	hypothetical protein ARALYDRAFT_481513 [Arabidopsis lyrata subsp. lyrata]
Unigene34931_ARAawvTARAAPEI-1	197	0	25	0.001	19.0148	14.2148	GO:0031410//cytoplasmic vesicle	-	-	MtN19 protein [Lotus japonicus]
Unigene69616_ARAawvTARAAPEI-1	801	0	100	0.001	18.7062	14.1912	GO:0044424//intracellular part	GO:0046914//transition metal ion binding;GO:0016701//oxidoreductase activity, acting on single donors with incorporation of molecular oxygen	GO:0019852//L-ascorbic acid metabolic process;GO:0006020//inositol metabolic process	unknown [Glycine max]
Unigene62442_ARAawvTARAAPEI-1	435	0	54	0.001	18.6004	14.183	-	-	-	hypothetical protein [Vitis vinifera]
Unigene16644_ARAawvTARAAPEI-1	315	0	38	0.001	18.0756	14.1418	-	GO:0008233//peptidase activity	GO:0044238//primary metabolic process	hypothetical protein [Vitis vinifera]
Unigene64549_ARAawvTARAAPEI-1	493	0	59	0.001	17.9318	14.1302	-	GO:0004175//endopeptidase activity	GO:0019538//protein metabolic process	Aspartic proteinase oryzasin-1 precursor, putative [Ricinus communis]
Unigene21262_ARAawvTARAAPEI-1	152	0	18	0.001	17.7438	14.115	-	-	-	-
Unigene44635_ARAawvTARAAPEI-1	239	0	28	0.001	17.5541	14.0995	-	GO:0046914//transition metal ion binding;GO:0016706//oxidoreductase activity, acting on paired donors, with incorporation or reduction of molecular oxygen, 2-oxoglutarate as one donor, and incorporation of one atom each of oxygen into both donors;GO:00167	GO:0008152//metabolic process	unknown [Medicago truncatula]
gi|296598849|gb|GW981254.1|GW981254	595	0	68	0.001	17.1242	14.0638	-	-	-	unknown [Medicago truncatula]
Unigene4626_ARAawvTARAAPEI-1	520	0	57	0.001	16.4244	14.0036	GO:0031410//cytoplasmic vesicle	-	-	predicted protein [Populus trichocarpa]
Unigene24435_ARAawvTARAAPEI-1	162	0	16	0.001	14.7987	13.8532	-	-	-	-
Unigene55089_ARAawvTARAAPEI-1	318	0	31	0.001	14.6067	13.8343	-	-	-	-
Unigene32918_ARAawvTARAAPEI-1	190	0	18	0.001	14.1951	13.7931	-	-	-	-
Unigene31291_ARAawvTARAAPEI-1	184	0	17	0.001	13.8436	13.7569	-	-	-	unknown [Medicago truncatula]
Unigene35582_ARAawvTARAAPEI-1	199	0	18	0.001	13.5531	13.7263	-	GO:0046914//transition metal ion binding;GO:0016706//oxidoreductase activity, acting on paired donors, with incorporation or reduction of molecular oxygen, 2-oxoglutarate as one donor, and incorporation of one atom each of oxygen into both donors	GO:0008152//metabolic process	unknown [Glycine max]
Unigene26759_ARAawvTARAAPEI-1	169	0	15	0.001	13.2991	13.699	-	-	-	-
Unigene71387_ARAawvTARAAPEI-1	1114	0	98	0.001	13.1813	13.6862	-	GO:0008940//nitrate reductase activity;GO:0030554//adenyl nucleotide binding;GO:0005506//iron ion binding	GO:0042126//nitrate metabolic process	gi|730142|sp|P39866.1|NIA2_PHAVU/2.9457e-166/RecName: Full=Nitrate reductase [NADH] 2; Short=NR-2
Unigene706_ARAawvTARAAPEI-1	174	0	15	0.001	12.917	13.657	-	-	-	-
gi|296581289|gb|GW962625.1|GW962625	248	0	21	0.001	12.6878	13.6312	-	GO:0005488//binding	-	Mannose/glucose-binding lectin precursor [Arachis hypogaea]
Unigene30338_ARAawvTARAAPEI-1	181	0	15	0.001	12.4174	13.6001	-	-	-	unknown [Glycine max]
Unigene30809_ARAawvTARAAPEI-1	182	0	14	0.001	11.5259	13.4926	-	GO:0003824//catalytic activity;GO:0046914//transition metal ion binding	GO:0008152//metabolic process	unknown [Medicago truncatula]
gi|296604912|gb|GW983565.1|GW983565	251	0	19	0.001	11.3422	13.4694	-	-	-	-
Unigene33365_ARAawvTARAAPEI-1	191	0	14	0.001	10.9828	13.423	GO:0031410//cytoplasmic vesicle	GO:0016709//oxidoreductase activity, acting on paired donors, with incorporation or reduction of molecular oxygen, NADH or NADPH as one donor, and incorporation of one atom of oxygen;GO:0005506//iron ion binding	GO:0008152//metabolic process	elicitor-inducible cytochrome P450 [Nicotiana tabacum]
gi|339714046|gb|JK209246.1|JK209246	601	0	44	0.001	10.9698	13.4212	GO:0044424//intracellular part	GO:0016747//transferase activity, transferring acyl groups other than amino-acyl groups	GO:0009699//phenylpropanoid biosynthetic process;GO:0050896//response to stimulus	gi|1729958|sp|P51069.1|THS3_ARAHY/4.70296e-95/RecName: Full=Stilbene synthase 3; AltName: Full=Resveratrol synthase 3; Short=RS3; AltName: Full=Trihydroxystilbene synthase 3
Unigene53455_ARAawvTARAAPEI-1	301	0	22	0.001	10.9515	13.4188	GO:0044464//cell part	-	-	unknown [Glycine max]
Unigene50234_ARAawvTARAAPEI-1	275	0	20	0.001	10.8972	13.4117	GO:0044464//cell part	GO:0016301//kinase activity;GO:0030246//carbohydrate binding;GO:0004567//beta-mannosidase activity;GO:0043167//ion binding;GO:0032559//adenyl ribonucleotide binding	GO:0006464//protein modification process	endo-1,4-beta-mannanase [Glycine max]
Unigene55160_ARAawvTARAAPEI-1	319	0	23	0.001	10.8033	13.3992	-	-	-	-
gi|296577586|gb|GW959822.1|GW959822	576	0	41	0.001	10.6655	13.3807	-	GO:0046914//transition metal ion binding;GO:0016702//oxidoreductase activity, acting on single donors with incorporation of molecular oxygen, incorporation of two atoms of oxygen	GO:0006633//fatty acid biosynthetic process	lipoxygenase-9 [Glycine max]
gi|298131238|gb|EZ738969.1|	620	0	44	0.001	10.6336	13.3763	-	-	-	-
Unigene35955_ARAawvTARAAPEI-1	200	0	14	0.001	10.4886	13.3565	-	-	-	-
Unigene40271_ARAawvTARAAPEI-1	218	0	15	0.001	10.3099	13.3317	-	GO:0004713//protein tyrosine kinase activity;GO:0032559//adenyl ribonucleotide binding	GO:0006464//protein modification process	hypothetical protein [Vitis vinifera]
gi|296609833|gb|GW989484.1|GW989484	279	0	19	0.001	10.2039	13.3168	-	GO:0005529//sugar binding	-	Mannose/glucose-binding lectin precursor [Arachis hypogaea]
Unigene9532_ARAawvTARAAPEI-1	801	0	53	0.001	9.9143	13.2753	-	-	GO:0010468//regulation of gene expression;GO:0006350//transcription	transcription factor AP2-EREBP [Lotus japonicus]
Unigene50483_ARAawvTARAAPEI-1	276	0	18	0.001	9.77197	13.2544	GO:0031410//cytoplasmic vesicle	GO:0016798//hydrolase activity, acting on glycosyl bonds;GO:0043167//ion binding	GO:0044238//primary metabolic process	glycoside hydrolase family 1 protein [Leucaena leucocephala]
Unigene12107_ARAawvTARAAPEI-1	251	0	16	0.001	9.55136	13.2215	-	-	-	-
gi|339692591|gb|JK191874.1|JK191874	509	0	32	0.001	9.42	13.2015	-	GO:0016798//hydrolase activity, acting on glycosyl bonds;GO:0043167//ion binding	GO:0044238//primary metabolic process	beta-1,3-glucanase [Lotus japonicus]
gi|296580887|gb|GW962197.1|GW962197	279	0	17	0.001	9.12985	13.1564	-	-	-	-
gi|298116590|gb|EZ724331.1|	1351	0	82	0.001	9.09447	13.1508	-	GO:0046914//transition metal ion binding;GO:0016706//oxidoreductase activity, acting on paired donors, with incorporation or reduction of molecular oxygen, 2-oxoglutarate as one donor, and incorporation of one atom each of oxygen into both donors;GO:00167	GO:0008152//metabolic process	Leucoanthocyanidin dioxygenase, putative [Ricinus communis]
gi|339714490|gb|JK209690.1|JK209690	592	0	35	0.001	8.8586	13.1129	GO:0044464//cell part	GO:0030554//adenyl nucleotide binding;GO:0046993	GO:0008152//metabolic process	unnamed protein product [Vitis vinifera]
Unigene47925_ARAawvTARAAPEI-1	258	0	15	0.001	8.71145	13.0887	-	-	-	unknown [Medicago truncatula]
Unigene8070_ARAawvTARAAPEI-1	241	0	14	0.001	8.70422	13.0875	-	-	-	-
gi|296602586|gb|GW988395.1|GW988395	587	0	34	0.001	8.6788	13.0833	-	-	GO:0050896//response to stimulus	Ara h 8 allergen isoform 3 [Arachis hypogaea]
Unigene9731_ARAawvTARAAPEI-1	311	0	18	0.001	8.67223	13.0822	GO:0016020//membrane	GO:0003824//catalytic activity;GO:0005488//binding	GO:0044238//primary metabolic process	hypothetical protein ARALYDRAFT_354330 [Arabidopsis lyrata subsp. lyrata]
Unigene12002_ARAawvTARAAPEI-1	508	0	26	0.001	7.66882	12.9048	-	-	-	conserved hypothetical protein [Ricinus communis]
gi|339711701|gb|JK203690.1|JK203690	571	0	29	0.001	7.60993	12.8937	-	-	-	-
gi|339713973|gb|JK209173.1|JK209173	578	0	29	0.001	7.51777	12.8761	GO:0044424//intracellular part	GO:0016747//transferase activity, transferring acyl groups other than amino-acyl groups	GO:0009699//phenylpropanoid biosynthetic process;GO:0050896//response to stimulus	resveratrol synthase [Arachis hypogaea]
Unigene53340_ARAawvTARAAPEI-1	300	0	15	0.001	7.49184	12.8711	-	-	-	-
gi|296603219|gb|GW985914.1|GW985914	301	0	15	0.001	7.46695	12.8663	GO:0044424//intracellular part	-	GO:0006950//response to stress	pathogenesis-related 10 [Lupinus albus]
Unigene59756_ARAawvTARAAPEI-1	382	0	19	0.001	7.45262	12.8635	GO:0005576//extracellular region;GO:0031410//cytoplasmic vesicle	GO:0046914//transition metal ion binding;GO:0016682//oxidoreductase activity, acting on diphenols and related substances as donors, oxygen as acceptor	GO:0009808//lignin metabolic process	unknown [Glycine max]
gi|339694390|gb|JK189834.1|JK189834	507	0	25	0.001	7.38841	12.851	-	-	GO:0006950//response to stress	Ara h 8 allergen isoform 3 [Arachis hypogaea]
Unigene51381_ARAawvTARAAPEI-1	284	0	14	0.001	7.38633	12.8506	-	GO:0016709//oxidoreductase activity, acting on paired donors, with incorporation or reduction of molecular oxygen, NADH or NADPH as one donor, and incorporation of one atom of oxygen;GO:0005506//iron ion binding	GO:0008152//metabolic process	cytochrome P450 [Populus trichocarpa]
Unigene71725_ARAawvTARAAPEI-1	1240	0	61	0.001	7.37101	12.8476	-	GO:0008940//nitrate reductase activity;GO:0030554//adenyl nucleotide binding;GO:0005506//iron ion binding	GO:0042126//nitrate metabolic process	nitrate reductase [Glycine max]
Unigene56071_ARAawvTARAAPEI-1	329	0	16	0.001	7.2869	12.8311	GO:0000325//plant-type vacuole;GO:0031090//organelle membrane	GO:0005488//binding;GO:0046873//metal ion transmembrane transporter activity;GO:0015368//calcium:cation antiporter activity	GO:0051707//response to other organism;GO:0010038//response to metal ion;GO:0015672//monovalent inorganic cation transport;GO:0009409//response to cold;GO:0006875//cellular metal ion homeostasis;GO:0006970//response to osmotic stress;GO:0030005;GO:0070838	Ca2+/H+-exchanging protein [Galega orientalis]
Unigene52359_ARAawvTARAAPEI-1	292	0	14	0.001	7.18396	12.8106	-	GO:0016491//oxidoreductase activity;GO:0005506//iron ion binding	GO:0006091//generation of precursor metabolites and energy	cytochrome P450 [Populus trichocarpa]
Unigene52407_ARAawvTARAAPEI-1	292	0	14	0.001	7.18396	12.8106	-	-	-	-
gi|296583612|gb|GW967970.1|GW967970	558	0	26	0.001	6.98165	12.7694	-	-	-	-
Unigene10996_ARAawvTARAAPEI-1	441	0	20	0.001	6.79532	12.7303	-	-	-	similar to nitrate reductase [Vitis vinifera]
gi|339665286|gb|JK165990.1|JK165990	402	0	18	0.001	6.70911	12.7119	-	-	-	hypothetical protein SORBIDRAFT_1292s002010 [Sorghum bicolor]
Unigene16538_ARAawvTARAAPEI-1	361	0	16	0.001	6.64097	12.6972	-	GO:0004674//protein serine/threonine kinase activity;GO:0000166//nucleotide binding	GO:0044238//primary metabolic process	predicted protein [Populus trichocarpa]
Unigene69168_ARAawvTARAAPEI-1	751	0	33	0.001	6.58404	12.6848	-	GO:0016814//hydrolase activity, acting on carbon-nitrogen (but not peptide) bonds, in cyclic amidines;GO:0046914//transition metal ion binding	-	unknown [Medicago truncatula]
gi|339714403|gb|JK209603.1|JK209603	572	0	25	0.001	6.54882	12.677	GO:0044424//intracellular part	GO:0046914//transition metal ion binding;GO:0016702//oxidoreductase activity, acting on single donors with incorporation of molecular oxygen, incorporation of two atoms of oxygen	GO:0006633//fatty acid biosynthetic process	lipoxygenase 3 [Glycine max]
gi|339682390|gb|JK182060.1|JK182060	551	0	24	0.001	6.52647	12.6721	-	-	GO:0050832//defense response to fungus;GO:0006970//response to osmotic stress;GO:0042742//defense response to bacterium	PR-5 protein [Glycine max]
gi|298129094|gb|EZ736825.1|	657	0	28	0.001	6.38574	12.6406	GO:0031224//intrinsic to membrane	GO:0016491//oxidoreductase activity;GO:0005506//iron ion binding	GO:0048878//chemical homeostasis;GO:0016129	cytochrome P450 enzyme [Pisum sativum]
Unigene56103_ARAawvTARAAPEI-1	330	0	14	0.001	6.35672	12.6341	-	GO:0016712//oxidoreductase activity, acting on paired donors, with incorporation or reduction of molecular oxygen, reduced flavin or flavoprotein as one donor, and incorporation of one atom of oxygen;GO:0005506//iron ion binding	GO:0006091//generation of precursor metabolites and energy	hypothetical protein [Vitis vinifera]
gi|298123294|gb|EZ731035.1|	355	0	15	0.001	6.33114	12.6282	-	GO:0046914//transition metal ion binding;GO:0016706//oxidoreductase activity, acting on paired donors, with incorporation or reduction of molecular oxygen, 2-oxoglutarate as one donor, and incorporation of one atom each of oxygen into both donors	GO:0008152//metabolic process	unknown [Glycine max]
gi|339702801|gb|JK198222.1|JK198222	603	0	24	0.001	5.96366	12.542	-	-	-	-
gi|339710863|gb|JK205823.1|JK205823	569	0	22	0.001	5.79334	12.5002	-	GO:0003676//nucleic acid binding;GO:0001071	GO:0010468//regulation of gene expression;GO:0032501//multicellular organismal process	hypothetical protein [Vitis vinifera]
gi|296596100|gb|GW976205.1|GW976205	548	0	21	0.001	5.74192	12.4873	-	-	-	unknown [Glycine max]
Unigene58893_ARAawvTARAAPEI-1	367	0	14	0.001	5.71585	12.4808	-	-	-	-
Unigene3392_ARAawvTARAAPEI-1	500	0	19	0.001	5.6938	12.4752	-	GO:0016628//oxidoreductase activity, acting on the CH-CH group of donors, NAD or NADP as acceptor	GO:0008152//metabolic process	unknown [Medicago truncatula]
Unigene62357_ARAawvTARAAPEI-1	433	0	16	0.001	5.5367	12.4348	-	-	-	-
gi|339707278|gb|JK200203.1|JK200203	510	0	18	0.001	5.28836	12.3686	GO:0009536//plastid	-	-	conserved hypothetical protein [Ricinus communis]
gi|296596731|gb|GW976836.1|GW976836	654	0	23	0.001	5.26949	12.3634	-	-	-	hypothetical protein [Vitis vinifera]
gi|296580980|gb|GW962290.1|GW962290	470	0	16	0.001	5.10083	12.3165	GO:0044464//cell part	GO:0016628//oxidoreductase activity, acting on the CH-CH group of donors, NAD or NADP as acceptor;GO:0008324//cation transmembrane transporter activity	GO:0008152//metabolic process;GO:0006812//cation transport	zinc transporter [Medicago truncatula]
gi|339705424|gb|JK201534.1|JK201534	560	0	19	0.001	5.08375	12.3117	-	GO:0003824//catalytic activity	GO:0008152//metabolic process	unknown [Medicago truncatula]
gi|339682436|gb|JK182106.1|JK182106	591	0	20	0.001	5.07062	12.3079	GO:0043231//intracellular membrane-bounded organelle	GO:0003676//nucleic acid binding;GO:0001071	GO:0006952//defense response;GO:0009746;GO:0010468//regulation of gene expression;GO:0006351//transcription, DNA-dependent;GO:0009738//abscisic acid mediated signaling pathway	transcription factor AP2-EREBP [Lotus japonicus]
gi|339690506|gb|JK183965.1|JK183965	534	0	18	0.001	5.05068	12.3023	-	-	-	-
gi|339685985|gb|JK180524.1|JK180524	546	0	18	0.001	4.93968	12.2702	GO:0016020//membrane	-	GO:0009725//response to hormone stimulus;GO:0006952//defense response;GO:0006970//response to osmotic stress;GO:0002239//response to oomycetes	gi|288559100|sp|C6T1Z6.1|U497H_SOYBN/8.58039e-31/RecName: Full=UPF0497 membrane protein 17
gi|339688384|gb|JK185419.1|JK185419	523	0	17	0.001	4.87042	12.2498	-	-	-	unknown [Glycine max]
gi|296603326|gb|GW988781.1|GW988781	440	0	14	0.001	4.76754	12.219	-	GO:0003824//catalytic activity	GO:0044238//primary metabolic process	hypothetical protein [Vitis vinifera]
gi|339694718|gb|JK190162.1|JK190162	582	0	18	0.001	4.63413	12.1781	-	-	-	-
gi|296588575|gb|GW972969.1|GW972969	586	0	18	0.001	4.6025	12.1682	-	GO:0016791//phosphatase activity	-	acid phosphatase [Glycine max]
gi|339687139|gb|JK184590.1|JK184590	544	0	16	0.001	4.40697	12.1056	-	-	-	unknown [Glycine max]
gi|296595244|gb|GW979715.1|GW979715	647	0	19	0.001	4.40016	12.1033	GO:0009536//plastid	GO:0030528//transcription regulator activity;GO:0005488//binding;GO:0016620//oxidoreductase activity, acting on the aldehyde or oxo group of donors, NAD or NADP as acceptor;GO:0001071	GO:0006633//fatty acid biosynthetic process;GO:0006970//response to osmotic stress;GO:0010017//red or far-red light signaling pathway	hypothetical protein [Vitis vinifera]
gi|296582167|gb|GW964803.1|GW964803	562	0	16	0.001	4.26582	12.0586	-	GO:0005488//binding	GO:0009987//cellular process;GO:0010033//response to organic substance;GO:0023033	Thioredoxin fold [Medicago truncatula]
gi|296582439|gb|GW963603.1|GW963603	492	0	14	0.001	4.26365	12.0579	-	-	-	hypothetical protein isoform 1 [Vitis vinifera]
gi|296578460|gb|GW964141.1|GW964141	677	0	19	0.001	4.20517	12.0379	-	GO:0043167//ion binding;GO:0008422//beta-glucosidase activity	GO:0044238//primary metabolic process	beta-1,3-glucanase [Sesbania rostrata]
gi|339714644|gb|JK209844.1|JK209844	607	0	17	0.001	4.19642	12.0349	GO:0031410//cytoplasmic vesicle	GO:0016209//antioxidant activity;GO:0005506//iron ion binding;GO:0003824//catalytic activity	GO:0006950//response to stress;GO:0008152//metabolic process	unknown [Glycine max]
gi|339691446|gb|JK187401.1|JK187401	614	0	17	0.001	4.14858	12.0184	-	-	-	H0321H01.8 [Oryza sativa Indica Group]
gi|339710801|gb|JK208361.1|JK208361	622	0	17	0.001	4.09522	11.9997	-	GO:0008171//O-methyltransferase activity	-	S-adenosyl-L-methionine: daidzein 7-0-methyltransferase [Glycyrrhiza echinata]
Unigene68128_ARAawvTARAAPEI-1	665	0	18	0.001	4.05574	11.9857	-	-	-	hypothetical protein [Vitis vinifera]
gi|339681950|gb|JK181620.1|JK181620	555	0	15	0.001	4.04965	11.9836	-	-	-	unknown [Glycine max]
gi|339652070|gb|JK150017.1|JK150017	520	0	14	0.001	4.03407	11.978	GO:0008287//protein serine/threonine phosphatase complex;GO:0016020//membrane;GO:0031981//nuclear lumen	GO:0043169//cation binding;GO:0016791//phosphatase activity	GO:0006464//protein modification process	serine/threonine-protein phosphatase PP2A-3 catalytic subunit [Arabidopsis thaliana]
gi|339710556|gb|JK205620.1|JK205620	560	0	15	0.001	4.01349	11.9706	GO:0044424//intracellular part	GO:0016747//transferase activity, transferring acyl groups other than amino-acyl groups	GO:0009699//phenylpropanoid biosynthetic process;GO:0050896//response to stimulus	resveratrol synthase [Arachis hypogaea]
gi|339694859|gb|JK190303.1|JK190303	561	0	15	0.001	4.00633	11.9681	-	GO:0046872//metal ion binding;GO:0016655//oxidoreductase activity, acting on NADH or NADPH, quinone or similar compound as acceptor;GO:0016836//hydro-lyase activity	-	unnamed protein product [Vitis vinifera]
gi|298114105|gb|EZ721846.1|	1259	0	32	0.001	3.8084	11.895	-	GO:0008171//O-methyltransferase activity	-	unknown [Medicago truncatula]
gi|296602055|gb|GW985196.1|GW985196	555	0	14	0.001	3.77967	11.884	GO:0043231//intracellular membrane-bounded organelle	GO:0046872//metal ion binding;GO:0005543//phospholipid binding	GO:0006970//response to osmotic stress	unknown [Glycine max]
Unigene17057_ARAawvTARAAPEI-1	564	0	14	0.001	3.71936	11.8608	-	GO:0016491//oxidoreductase activity	-	unnamed protein product [Vitis vinifera]
gi|339705043|gb|JK201153.1|JK201153	569	0	14	0.001	3.68667	11.8481	-	-	-	-
gi|339685423|gb|JK183675.1|JK183675	588	0	14	0.001	3.56754	11.8007	GO:0043231//intracellular membrane-bounded organelle	GO:0003677//DNA binding;GO:0001071;GO:0005515//protein binding	GO:0006351//transcription, DNA-dependent;GO:0006952//defense response	gi|15148922|gb|AAK84888.1|AF402607_1/2.38367e-40/TGA-type basic leucine zipper protein TGA1.1 [Phaseolus vulgaris]
Unigene69439_ARAawvTARAAPEI-1	778	0	18	0.001	3.46666	11.7593	-	-	GO:0006350//transcription	similar to putative CBF/DREB transcription factor [Vitis vinifera]
gi|339688464|gb|JK185499.1|JK185499	609	0	14	0.001	3.44453	11.7501	GO:0044424//intracellular part	GO:0016747//transferase activity, transferring acyl groups other than amino-acyl groups	GO:0009699//phenylpropanoid biosynthetic process;GO:0050896//response to stimulus	resveratrol synthase [Arachis hypogaea]
gi|298125763|gb|EZ733504.1|	918	0	21	0.001	3.42764	11.743	-	-	-	T1 [Arachis hypogaea]
gi|296592597|gb|GW974869.1|GW974869	633	0	14	0.001	3.31393	11.6943	-	GO:0033764;GO:0016747//transferase activity, transferring acyl groups other than amino-acyl groups	GO:0008152//metabolic process	unnamed protein product [Vitis vinifera]
gi|339713376|gb|JK208576.1|JK208576	679	0	14	0.001	3.08942	11.5931	-	-	-	-
Unigene69066_ARAawvTARAAPEI-1	742	0	14	0.001	2.82711	11.4651	GO:0044464//cell part	-	-	gi|288559178|sp|B9RW00.1|U4979_RICCO/6.03146e-46/RecName: Full=UPF0497 membrane protein 9
gi|298137223|gb|EZ744954.1|	819	0	14	0.001	2.56131	11.3227	-	GO:0016746//transferase activity, transferring acyl groups	-	malonyl-CoA:isoflavone 7-O-glucoside-6''-O-malonyltransferase [Glycine max]
Unigene15614_ARAawvTARAAPEI-1	1361	0	18	0.001	1.98168	10.9525	GO:0031224//intrinsic to membrane;GO:0009536//plastid	GO:0016759//cellulose synthase activity;GO:0046914//transition metal ion binding	GO:0010395;GO:0009250//glucan biosynthetic process;GO:0042545//cell wall modification;GO:0009832//plant-type cell wall biogenesis	unnamed protein product [Vitis vinifera]
gi|298118430|gb|EZ726171.1|	1336	0	14	0.001	1.57015	10.6167	-	GO:0016788//hydrolase activity, acting on ester bonds	-	hypothetical protein [Vitis vinifera]
gi|298113949|gb|EZ721690.1|	1296	5	3332	0.558245	385.229	9.4306	-	-	-	predicted protein [Populus trichocarpa]
gi|296593252|gb|GW978495.1|GW978495	430	3	684	1.00951	238.345	7.88325	GO:0044424//intracellular part	GO:0046914//transition metal ion binding;GO:0016702//oxidoreductase activity, acting on single donors with incorporation of molecular oxygen, incorporation of two atoms of oxygen	GO:0006633//fatty acid biosynthetic process	lipoxygenase [Cicer arietinum]
Unigene9959_ARAawvTARAAPEI-1	238	3	365	1.82391	229.792	6.97715	-	-	-	-
gi|298113957|gb|EZ721698.1|	491	187	21133	55.1086	6449.09	6.87067	-	-	-	trypsin protein inhibitor 2 [Cicer arietinum]
gi|166474|gb|M37637.1|ARCPNC2	1330	4	419	0.435179	47.2043	6.76116	-	GO:0016209//antioxidant activity;GO:0005506//iron ion binding;GO:0003824//catalytic activity	GO:0042743//hydrogen peroxide metabolic process;GO:0006950//response to stress	gi|129808|sp|P22196.1|PER2_ARAHY/0/RecName: Full=Cationic peroxidase 2; AltName: Full=PNPC2; Flags: Precursor
Unigene59499_ARAawvTARAAPEI-1	377	4	405	1.53525	160.965	6.71214	GO:0044424//intracellular part	GO:0046914//transition metal ion binding;GO:0016702//oxidoreductase activity, acting on single donors with incorporation of molecular oxygen, incorporation of two atoms of oxygen	GO:0006633//fatty acid biosynthetic process	lipoxygenase [Pisum sativum]
gi|339708215|gb|JK204111.1|JK204111	560	7	616	1.80871	164.821	6.50979	-	GO:0005529//sugar binding	GO:0007088//regulation of mitosis;GO:0006350//transcription	unknown [Glycine max]
gi|298122426|gb|EZ730167.1|	697	571	45736	118.539	9832.05	6.37405	-	-	-	unknown [Glycine max]
Unigene12602_ARAawvTARAAPEI-1	335	3	190	1.29579	84.9821	6.03525	-	-	-	predicted protein [Populus trichocarpa]
gi|298133682|gb|EZ741413.1|	671	22	1337	4.74416	298.557	5.97571	-	GO:0005529//sugar binding	GO:0007088//regulation of mitosis;GO:0006350//transcription	gi|114793835|pdb|2FMD|A/3.71292e-41/Chain A, Structural Basis Of Carbohydrate Recognition By Bowringia Milbraedii Seed Agglutinin
Unigene13532_ARAawvTARAAPEI-1	1257	10	536	1.15113	63.8923	5.79452	GO:0043231//intracellular membrane-bounded organelle;GO:0031410//cytoplasmic vesicle	GO:0016209//antioxidant activity;GO:0005506//iron ion binding;GO:0003824//catalytic activity	GO:0006950//response to stress;GO:0008152//metabolic process	unknown [Glycine max]
gi|298128281|gb|EZ736012.1|	223	6	299	3.89319	200.902	5.6894	-	-	-	-
Unigene55832_ARAawvTARAAPEI-1	327	6	275	2.65499	126.01	5.56868	GO:0044424//intracellular part	GO:0046914//transition metal ion binding;GO:0016702//oxidoreductase activity, acting on single donors with incorporation of molecular oxygen, incorporation of two atoms of oxygen	GO:0006633//fatty acid biosynthetic process	lipoxygenase [Pisum sativum]
Unigene59099_ARAawvTARAAPEI-1	370	5	214	1.95536	86.6624	5.4699	GO:0005618//cell wall	GO:0030234//enzyme regulator activity;GO:0004091//carboxylesterase activity	GO:0071555;GO:0045229//external encapsulating structure organization	unnamed protein product [Vitis vinifera]
gi|298117275|gb|EZ725016.1|	1494	4	168	0.387408	16.8491	5.44268	-	GO:0060089//molecular transducer activity	GO:0009314//response to radiation	unknown [Glycine max]
Unigene46211_ARAawvTARAAPEI-1	248	3	117	1.75037	70.6892	5.33576	-	-	-	-
gi|339688945|gb|JK188476.1|JK188476	562	12	456	3.08962	121.576	5.29829	-	-	-	-
Unigene5449_ARAawvTARAAPEI-1	1800	6	223	0.482323	18.5631	5.2663	GO:0000325//plant-type vacuole;GO:0031090//organelle membrane	GO:0005488//binding;GO:0015368//calcium:cation antiporter activity	GO:0051707//response to other organism;GO:0010038//response to metal ion;GO:0015672//monovalent inorganic cation transport;GO:0006875//cellular metal ion homeostasis;GO:0030005;GO:0030001//metal ion transport;GO:0044237//cellular metabolic process	Vacuolar cation/proton exchanger 1a, putative [Ricinus communis]
Unigene68302_ARAawvTARAAPEI-1	678	4	145	0.85367	32.0448	5.23027	-	-	-	unknown [Glycine max]
gi|296609846|gb|GW992349.1|GW992349	452	3	106	0.960378	35.1387	5.19332	-	-	-	flavonoid prenyltransferase [Sophora flavescens]
gi|15991|emb|X62300.1|	1130	5	175	0.640252	23.2048	5.17964	GO:0044424//intracellular part	GO:0016747//transferase activity, transferring acyl groups other than amino-acyl groups	GO:0008152//metabolic process;GO:0050896//response to stimulus	resveratrol synthase [Arachis hypogaea]
gi|339689112|gb|JK188643.1|JK188643	532	4	129	1.08795	36.3326	5.06159	GO:0005618//cell wall	GO:0046872//metal ion binding;GO:0003824//catalytic activity	-	Haem peroxidase, plant/fungal/bacterial [Medicago truncatula]
gi|296579938|gb|GW964928.1|GW964928	473	3	95	0.91774	30.0941	5.03525	GO:0005618//cell wall	GO:0030234//enzyme regulator activity;GO:0004091//carboxylesterase activity	GO:0071555	predicted protein [Populus trichocarpa]
gi|339689033|gb|JK188564.1|JK188564	530	5	158	1.36507	44.6684	5.03221	GO:0005618//cell wall	GO:0030234//enzyme regulator activity;GO:0004091//carboxylesterase activity	GO:0071555	hypothetical protein [Vitis vinifera]
gi|60651748|gb|AY826726.1|	1170	3	93	0.371018	11.9101	5.00455	GO:0044424//intracellular part	GO:0016747//transferase activity, transferring acyl groups other than amino-acyl groups	GO:0009699//phenylpropanoid biosynthetic process;GO:0050896//response to stimulus	stilbene synthase [Arachis hypogaea]
Unigene71914_ARAawvTARAAPEI-1	1343	13	391	1.40064	43.6234	4.96094	-	-	-	predicted protein [Populus trichocarpa]
gi|298150249|gb|EZ757980.1|	1052	13	382	1.78808	54.4085	4.92735	-	-	-	-
Unigene9140_ARAawvTARAAPEI-1	468	3	82	0.927545	26.2535	4.82295	GO:0044464//cell part	GO:0043169//cation binding;GO:0030246//carbohydrate binding	GO:0044419//interspecies interaction between organisms	galactose-binding lectin precursor [Arachis hypogaea]
Unigene71617_ARAawvTARAAPEI-1	1197	4	109	0.483532	13.6443	4.81854	-	GO:0016679//oxidoreductase activity, acting on diphenols and related substances as donors;GO:0016706//oxidoreductase activity, acting on paired donors, with incorporation or reduction of molecular oxygen, 2-oxoglutarate as one donor, and incorporation of	GO:0009699//phenylpropanoid biosynthetic process;GO:0007568//aging	unknown [Glycine max]
gi|296587210|gb|GW969441.1|GW969441	521	3	81	0.833188	23.2952	4.80525	-	-	-	unknown [Glycine max]
gi|339706355|gb|JK202465.1|JK202465	546	6	159	1.59008	43.6338	4.77828	GO:0044424//intracellular part	GO:0016747//transferase activity, transferring acyl groups other than amino-acyl groups	GO:0008152//metabolic process;GO:0050896//response to stimulus	putative resveratrol synthesis enzyme [Arachis hypogaea]
Unigene7949_ARAawvTARAAPEI-1	1293	8	209	0.895264	24.2196	4.75772	-	GO:0030554//adenyl nucleotide binding;GO:0016491//oxidoreductase activity	-	hypothetical protein VITISV_015121 [Vitis vinifera]
Unigene66998_ARAawvTARAAPEI-1	596	4	104	0.971121	26.146	4.7508	-	-	-	unknown [Glycine max]
Unigene14062_ARAawvTARAAPEI-1	875	12	307	1.98442	52.5713	4.72749	-	GO:0016829//lyase activity	-	hypothetical protein [Vitis vinifera]
gi|296595047|gb|GW979554.1|GW979554	700	7	174	1.44697	37.2452	4.68595	GO:0009534//chloroplast thylakoid	-	-	unknown [Glycine max]
gi|18072502|emb|AJ311170.1|	761	15	371	2.85211	73.0479	4.67874	-	GO:0043169//cation binding;GO:0030246//carbohydrate binding	-	galactose binding lectin [Arachis hypogaea]
gi|296584479|gb|GW971725.1|GW971725	576	7	172	1.75847	44.743	4.66927	-	-	-	-
gi|339689198|gb|JK188729.1|JK188729	525	16	388	4.40981	110.737	4.65027	-	-	GO:0006950//response to stress	Ara h 8 allergen isoform 3 [Arachis hypogaea]
gi|298117169|gb|EZ724910.1|	721	40	951	8.02757	197.635	4.62173	-	-	-	specific tissue protein 2 [Cicer arietinum]
gi|296603032|gb|GW988657.1|GW988657	651	3	70	0.666806	16.1115	4.59468	-	-	-	unknown [Glycine max]
gi|298121595|gb|EZ729336.1|	1121	27	625	3.48512	83.5397	4.58318	GO:0016020//membrane;GO:0044444//cytoplasmic part;GO:0043231//intracellular membrane-bounded organelle	-	-	unknown [Glycine max]
gi|298116974|gb|EZ724715.1|	874	4	91	0.662229	15.6009	4.55815	GO:0031225//anchored to membrane;GO:0031410//cytoplasmic vesicle	GO:0005488//binding	GO:0006810//transport	unknown [Glycine max]
gi|339697107|gb|JK195448.1|JK195448	631	4	91	0.917255	21.6088	4.55815	GO:0031410//cytoplasmic vesicle	GO:0004553//hydrolase activity, hydrolyzing O-glycosyl compounds;GO:0043167//ion binding	GO:0044238//primary metabolic process	endo-1,4-beta-mannanase [Glycine max]
Unigene16967_ARAawvTARAAPEI-1	1068	7	155	0.948389	21.746	4.51913	-	GO:0003824//catalytic activity	-	unknown [Glycine max]
Unigene28744_ARAawvTARAAPEI-1	176	12	260	9.8657	221.35	4.48776	-	GO:0016884//carbon-nitrogen ligase activity, with glutamine as amido-N-donor;GO:0032559//adenyl ribonucleotide binding	GO:0009642//response to light intensity;GO:0009746;GO:0009267//cellular response to starvation;GO:0009064//glutamine family amino acid metabolic process;GO:0034285;GO:0006528//asparagine metabolic process	gi|19702560|gb|AAL93300.1|AF488726_1/5.79487e-26/asparagine synthetase [Securigera parviflora]
Unigene68613_ARAawvTARAAPEI-1	703	4	85	0.823312	18.1168	4.45975	GO:0016020//membrane	GO:0015291//secondary active transmembrane transporter activity	GO:0015698//inorganic anion transport;GO:0009268//response to pH;GO:0051707//response to other organism	TGF-beta receptor, type I/II extracellular region [Medicago truncatula]
Unigene49229_ARAawvTARAAPEI-1	267	3	63	1.62581	35.3548	4.44268	GO:0005618//cell wall	GO:0030234//enzyme regulator activity;GO:0004091//carboxylesterase activity	GO:0071555	Pectinesterase-2 precursor, putative [Ricinus communis]
gi|148767768|gb|EF620775.1|	1182	8	166	0.979337	21.0431	4.4254	GO:0044424//intracellular part	GO:0016747//transferase activity, transferring acyl groups other than amino-acyl groups	GO:0009699//phenylpropanoid biosynthetic process;GO:0050896//response to stimulus	stilbene synthase [Arachis hypogaea]
Unigene40999_ARAawvTARAAPEI-1	221	4	83	2.61895	56.2736	4.4254	-	-	-	-
Unigene15678_ARAawvTARAAPEI-1	2060	88	1824	6.18123	132.671	4.42382	GO:0009536//plastid	-	-	gi|1172584|sp|P43309.1|PPO_MALDO/0/RecName: Full=Polyphenol oxidase, chloroplastic; Short=PPO; AltName: Full=Catechol oxidase; Flags: Precursor
gi|298147625|gb|EZ755356.1|	704	3	62	0.616607	13.1959	4.41959	GO:0043231//intracellular membrane-bounded organelle	-	-	predicted protein [Populus trichocarpa]
gi|298117035|gb|EZ724776.1|	1015	23	475	3.27885	70.1207	4.41858	-	-	-	EsV-1-166 [Ectocarpus siliculosus]
gi|339681726|gb|JK181396.1|JK181396	585	3	61	0.742036	15.624	4.39613	-	GO:0016903//oxidoreductase activity, acting on the aldehyde or oxo group of donors;GO:0016744	GO:0006772//thiamin metabolic process;GO:0006721//terpenoid metabolic process	putative 1-deoxy-D-xylulose 5-phosphate synthase [Hevea brasiliensis]
Unigene62578_ARAawvTARAAPEI-1	438	6	122	1.98215	41.7354	4.39613	-	GO:0016884//carbon-nitrogen ligase activity, with glutamine as amido-N-donor;GO:0032559//adenyl ribonucleotide binding	GO:0009064//glutamine family amino acid metabolic process;GO:0006528//asparagine metabolic process	asparagine synthetase [Glycine max]
Unigene24170_ARAawvTARAAPEI-1	161	4	77	3.59496	71.6611	4.31714	-	-	-	-
gi|296594990|gb|GW979497.1|GW979497	664	15	279	3.26876	62.9586	4.26759	GO:0044424//intracellular part	GO:0016747//transferase activity, transferring acyl groups other than amino-acyl groups	GO:0008152//metabolic process;GO:0050896//response to stimulus	resveratrol synthase [Arachis hypogaea]
Unigene50850_ARAawvTARAAPEI-1	280	3	54	1.55033	28.8971	4.22028	GO:0043231//intracellular membrane-bounded organelle	GO:0016627//oxidoreductase activity, acting on the CH-CH group of donors	GO:0008152//metabolic process	hypothetical protein VITISV_023401 [Vitis vinifera]
gi|298116316|gb|EZ724057.1|	986	30	537	4.40255	81.6049	4.21225	-	-	-	EsV-1-166 [Ectocarpus siliculosus]
gi|339689782|gb|JK186184.1|JK186184	562	6	107	1.54481	28.5277	4.20686	GO:0043231//intracellular membrane-bounded organelle	GO:0016744	GO:0006721//terpenoid metabolic process	1-Deoxy-D-xylulose 5-phosphate synthase 2 precursor [Medicago truncatula]
gi|296586205|gb|GW965907.1|GW965907	327	4	71	1.76999	32.5334	4.2001	-	GO:0030246//carbohydrate binding	-	putative glucose-specific lectin [Sesbania bispinosa]
Unigene52508_ARAawvTARAAPEI-1	293	4	71	1.97539	36.3086	4.2001	-	GO:0016787//hydrolase activity	-	cell wall invertase [Clivia miniata]
Unigene6943_ARAawvTARAAPEI-1	686	6	106	1.26557	23.1526	4.19332	-	GO:0004175//endopeptidase activity	GO:0009725//response to hormone stimulus;GO:0010101;GO:0008152//metabolic process	Peptidase S8 and S53, subtilisin, kexin, sedolisin [Medicago truncatula]
Unigene18590_ARAawvTARAAPEI-1	848	6	106	1.0238	18.7296	4.19332	-	GO:0008415//acyltransferase activity	GO:0045489//pectin biosynthetic process;GO:0006631//fatty acid metabolic process	Taxadien-5-alpha-ol O-acetyltransferase, putative [Ricinus communis]
gi|339683443|gb|JK182527.1|JK182527	587	4	70	0.98601	17.8681	4.17964	GO:0044464//cell part	GO:0005506//iron ion binding;GO:0003824//catalytic activity;GO:0016209//antioxidant activity	GO:0006950//response to stress	unknown [Glycine max]
Unigene49629_ARAawvTARAAPEI-1	270	4	70	2.14366	38.8466	4.17964	GO:0005618//cell wall	GO:0030234//enzyme regulator activity;GO:0004091//carboxylesterase activity	GO:0071555;GO:0045229//external encapsulating structure organization	Pectinesterase-3 precursor, putative [Ricinus communis]
gi|339692761|gb|JK192044.1|JK192044	573	20	350	5.05051	91.5234	4.17964	-	-	GO:0006950//response to stress	Ara h 8 allergen isoform 3 [Arachis hypogaea]
Unigene54208_ARAawvTARAAPEI-1	309	25	437	11.7069	211.905	4.17799	-	GO:0016884//carbon-nitrogen ligase activity, with glutamine as amido-N-donor;GO:0032559//adenyl ribonucleotide binding	GO:0009064//glutamine family amino acid metabolic process;GO:0006528//asparagine metabolic process	asparagine synthetase [Glycine max]
Unigene71344_ARAawvTARAAPEI-1	1102	7	120	0.919128	16.3162	4.14989	GO:0009536//plastid	GO:0008483//transaminase activity	GO:0008152//metabolic process	unknown [Glycine max]
Unigene54073_ARAawvTARAAPEI-1	307	7	119	3.29928	58.0801	4.13782	-	-	-	-
Unigene64847_ARAawvTARAAPEI-1	504	4	68	1.14839	20.2161	4.13782	GO:0043231//intracellular membrane-bounded organelle	GO:0001071;GO:0016628//oxidoreductase activity, acting on the CH-CH group of donors, NAD or NADP as acceptor	GO:0010468//regulation of gene expression	hypothetical protein [Vitis vinifera]
Unigene18927_ARAawvTARAAPEI-1	626	3	50	0.693436	11.9678	4.10925	GO:0043231//intracellular membrane-bounded organelle	GO:0003676//nucleic acid binding;GO:0001071	GO:0010468//regulation of gene expression;GO:0006351//transcription, DNA-dependent	conserved hypothetical protein [Ricinus communis]
gi|296606983|gb|GW980858.1|GW980858	339	203	3383	86.6475	1495.27	4.10911	-	GO:0016682//oxidoreductase activity, acting on diphenols and related substances as donors, oxygen as acceptor;GO:0043169//cation binding	GO:0008152//metabolic process	putative polyphenol oxidase [Frangula californica]
Unigene66888_ARAawvTARAAPEI-1	590	25	415	6.13123	105.394	4.10347	GO:0031410//cytoplasmic vesicle	GO:0016209//antioxidant activity;GO:0005506//iron ion binding;GO:0003824//catalytic activity	GO:0042743//hydrogen peroxide metabolic process;GO:0006950//response to stress	gi|1633130|pdb|1SCH|A/1.13637e-106/Chain A, Peanut Peroxidase
gi|339685723|gb|JK180262.1|JK180262	572	43	709	10.8776	185.724	4.09373	-	GO:0016884//carbon-nitrogen ligase activity, with glutamine as amido-N-donor;GO:0032559//adenyl ribonucleotide binding	GO:0009064//glutamine family amino acid metabolic process;GO:0006528//asparagine metabolic process	asparagine synthetase [Glycine max]
Unigene66576_ARAawvTARAAPEI-1	575	203	3332	51.0843	868.272	4.08719	GO:0009536//plastid	GO:0016491//oxidoreductase activity	GO:0008152//metabolic process	putative polyphenol oxidase [Neillia thyrsiflora]
Unigene4202_ARAawvTARAAPEI-1	681	5	81	1.06239	17.822	4.06828	-	-	-	hypothetical protein VITISV_034615 [Vitis vinifera]
Unigene10890_ARAawvTARAAPEI-1	977	13	209	1.92534	32.0531	4.05728	-	-	-	hypothetical protein [Vitis vinifera]
gi|339683022|gb|JK178778.1|JK178778	532	4	64	1.08795	18.0255	4.05036	-	-	-	unknown [Glycine max]
gi|339692507|gb|JK191790.1|JK191790	575	6	95	1.50988	24.7557	4.03525	-	GO:0016209//antioxidant activity;GO:0005506//iron ion binding;GO:0003824//catalytic activity	GO:0042743//hydrogen peroxide metabolic process;GO:0006950//response to stress	gi|6093671|sp|P22195.2|PER1_ARAHY/7.5405e-92/RecName: Full=Cationic peroxidase 1; AltName: Full=PNPC1; Flags: Precursor
gi|298114276|gb|EZ722017.1|	930	8	125	1.24471	20.1394	4.01614	GO:0016020//membrane;GO:0044444//cytoplasmic part;GO:0043231//intracellular membrane-bounded organelle	-	-	unknown [Glycine max]
gi|296597062|gb|GW977167.1|GW977167	626	4	62	0.924582	14.8401	4.00455	-	-	-	unknown [Medicago truncatula]
gi|296601257|gb|GW987986.1|GW987986	381	107	1656	40.6367	651.26	4.00238	-	GO:0005529//sugar binding	-	putative lectin precursor [Arachis hypogaea]
Unigene70236_ARAawvTARAAPEI-1	881	26	401	4.27029	68.2004	3.99738	-	-	-	gi|288559198|sp|C6SVQ5.1|U497C_SOYBN/2.28364e-40/RecName: Full=UPF0497 membrane protein 12
gi|296586618|gb|GW972668.1|GW972668	587	5	77	1.23251	19.6549	3.99522	-	GO:0005529//sugar binding	GO:0007088//regulation of mitosis;GO:0006350//transcription	gi|114793835|pdb|2FMD|A/1.8887e-37/Chain A, Structural Basis Of Carbohydrate Recognition By Bowringia Milbraedii Seed Agglutinin
gi|296574663|gb|GW956926.1|GW956926	500	3	46	0.868182	13.785	3.98896	-	-	-	CM0545.400.nc [Lotus japonicus]
Unigene60564_ARAawvTARAAPEI-1	396	3	46	1.09619	17.4053	3.98896	-	-	-	-
Unigene70546_ARAawvTARAAPEI-1	929	9	135	1.4018	21.7739	3.95725	-	GO:0016798//hydrolase activity, acting on glycosyl bonds	GO:0006950//response to stress	putative allergen Pru du 2.01B [Prunus dulcis x Prunus persica]
Unigene71315_ARAawvTARAAPEI-1	1092	14	207	1.85509	28.4031	3.93649	GO:0031410//cytoplasmic vesicle	-	GO:0000003//reproduction	cytokinin induced message [Glycine max]
gi|339709154|gb|JK207546.1|JK207546	614	4	59	0.942652	14.398	3.933	GO:0044424//intracellular part	GO:0016747//transferase activity, transferring acyl groups other than amino-acyl groups	GO:0009699//phenylpropanoid biosynthetic process;GO:0050896//response to stimulus	resveratrol synthase [Arachis hypogaea]
Unigene7810_ARAawvTARAAPEI-1	1411	19	280	1.94844	29.7338	3.93171	-	-	-	hypothetical protein [Vitis vinifera]
Unigene69224_ARAawvTARAAPEI-1	757	7	103	1.33802	20.3873	3.9295	-	-	-	unknown [Glycine max]
gi|298116276|gb|EZ724017.1|	919	191	2810	30.073	458.152	3.92928	-	-	GO:0050896//response to stimulus	Ara h 8 allergen isoform [Arachis hypogaea]
Unigene44196_ARAawvTARAAPEI-1	237	5	73	3.05268	46.1523	3.91825	-	-	-	-
Unigene19349_ARAawvTARAAPEI-1	1709	36	525	3.04804	46.0295	3.91661	-	GO:0016616//oxidoreductase activity, acting on the CH-OH group of donors, NAD or NADP as acceptor;GO:0046914//transition metal ion binding	GO:0008152//metabolic process	cinnamyl alcohol dehydrogenase [Glycine max]
Unigene6428_ARAawvTARAAPEI-1	589	4	58	0.982662	14.7547	3.90834	GO:0042598//vesicular fraction	GO:0016712//oxidoreductase activity, acting on paired donors, with incorporation or reduction of molecular oxygen, reduced flavin or flavoprotein as one donor, and incorporation of one atom of oxygen;GO:0016713;GO:0005506//iron ion binding	GO:0008152//metabolic process	cytochrome P450 [Populus trichocarpa]
Unigene64494_ARAawvTARAAPEI-1	491	13	188	3.83108	57.3714	3.90451	-	GO:0046914//transition metal ion binding;GO:0016706//oxidoreductase activity, acting on paired donors, with incorporation or reduction of molecular oxygen, 2-oxoglutarate as one donor, and incorporation of one atom each of oxygen into both donors;GO:00167	GO:0008152//metabolic process	unknown [Glycine max]
gi|298120726|gb|EZ728467.1|	1318	11	159	1.20764	18.0759	3.90381	GO:0005576//extracellular region;GO:0030312//external encapsulating structure	GO:0004553//hydrolase activity, hydrolyzing O-glycosyl compounds;GO:0016758//transferase activity, transferring hexosyl groups	GO:0044042//glucan metabolic process	unknown [Glycine max]
gi|296587886|gb|GW966392.1|GW966392	551	5	72	1.31304	19.5794	3.89835	-	GO:0016491//oxidoreductase activity	GO:0008152//metabolic process	unknown [Medicago truncatula]
Unigene70187_ARAawvTARAAPEI-1	873	14	200	2.32046	34.3269	3.88686	-	GO:0008415//acyltransferase activity	GO:0045489//pectin biosynthetic process;GO:0006631//fatty acid metabolic process	hydroxycinnamoyl-CoA shikimate/quinate hydroxycinnamoyl transferase [Coffea arabica]
gi|298114343|gb|EZ722084.1|	844	92	1292	15.7727	229.371	3.86219	-	-	-	pathogenesis-related class 10 protein [Arachis hypogaea]
Unigene56349_ARAawvTARAAPEI-1	333	14	195	6.08336	87.7423	3.85033	-	-	-	-
Unigene18572_ARAawvTARAAPEI-1	516	4	55	1.12168	15.971	3.83172	-	-	-	unknown [Glycine max]
Unigene63763_ARAawvTARAAPEI-1	469	4	55	1.23409	17.5715	3.83172	-	GO:0008194//UDP-glycosyltransferase activity;GO:0016758//transferase activity, transferring hexosyl groups	-	JHL06B08.4 [Jatropha curcas]
Unigene17197_ARAawvTARAAPEI-1	366	3	41	1.18604	16.785	3.82295	-	-	-	-
gi|296578694|gb|GW964375.1|GW964375	553	27	369	7.06477	99.9816	3.82295	-	GO:0030246//carbohydrate binding	-	Mannose/glucose-binding lectin precursor [Arachis hypogaea]
gi|296607414|gb|GW990009.1|GW990009	505	3	41	0.859586	12.165	3.82295	GO:0005576//extracellular region	GO:0046914//transition metal ion binding	-	germin-like protein subfamily 1 member 1 precursor [Arachis hypogaea]
Unigene51557_ARAawvTARAAPEI-1	285	15	204	7.61563	107.252	3.81589	GO:0005618//cell wall;GO:0043231//intracellular membrane-bounded organelle	GO:0046872//metal ion binding;GO:0016209//antioxidant activity;GO:0016740//transferase activity	GO:0009414//response to water deprivation;GO:0006972//hyperosmotic response	unknown [Glycine max]
Unigene18979_ARAawvTARAAPEI-1	595	16	213	3.89101	53.6391	3.78507	-	-	-	unnamed protein product [Vitis vinifera]
gi|339707445|gb|JK200370.1|JK200370	543	7	93	1.86534	25.6627	3.78216	-	GO:0008171//O-methyltransferase activity	-	unknown [Glycine max]
gi|296591755|gb|GW970997.1|GW970997	589	4	53	0.982662	13.4828	3.77828	GO:0009536//plastid	-	GO:0010260//organ senescence;GO:0002252;GO:0009607//response to biotic stimulus	syntaxin, plant, putative [Ricinus communis]
Unigene15340_ARAawvTARAAPEI-1	827	4	53	0.699865	9.60261	3.77828	GO:0009536//plastid	GO:0030528//transcription regulator activity;GO:0005488//binding;GO:0016620//oxidoreductase activity, acting on the aldehyde or oxo group of donors, NAD or NADP as acceptor;GO:0001071	GO:0006633//fatty acid biosynthetic process;GO:0006970//response to osmotic stress;GO:0010017//red or far-red light signaling pathway	oxidoreductase, putative [Ricinus communis]
Unigene25260_ARAawvTARAAPEI-1	164	9	116	7.94069	105.982	3.73841	-	-	-	-
gi|339683503|gb|JK182587.1|JK182587	542	6	77	1.60181	21.2868	3.73218	-	GO:0043169//cation binding	-	Heavy metal transport/detoxification protein [Medicago truncatula]
Unigene13178_ARAawvTARAAPEI-1	297	11	140	5.35915	70.6302	3.72021	-	-	-	-
gi|298127619|gb|EZ735350.1|	193	107	1361	80.2206	1056.62	3.71934	-	-	-	-
gi|298119981|gb|EZ727722.1|	743	3	38	0.584241	7.66326	3.71332	-	-	-	unknown [Glycine max]
gi|339676311|gb|JK174872.1|JK174872	585	5	63	1.23673	16.1363	3.70571	-	GO:0004871//signal transducer activity;GO:0005488//binding	GO:0009755//hormone-mediated signaling pathway	predicted protein [Populus trichocarpa]
gi|296582235|gb|GW963399.1|GW963399	485	5	63	1.49172	19.4633	3.70571	-	GO:0016209//antioxidant activity;GO:0005506//iron ion binding;GO:0003824//catalytic activity	GO:0042743//hydrogen peroxide metabolic process;GO:0006950//response to stress	gi|6093671|sp|P22195.2|PER1_ARAHY/1.87789e-75/RecName: Full=Cationic peroxidase 1; AltName: Full=PNPC1; Flags: Precursor
gi|296599020|gb|GW981425.1|GW981425	462	7	88	2.19238	28.5404	3.70243	GO:0031224//intrinsic to membrane	GO:0016628//oxidoreductase activity, acting on the CH-CH group of donors, NAD or NADP as acceptor;GO:0022891//substrate-specific transmembrane transporter activity	GO:0008152//metabolic process;GO:0006810//transport	unknown [Glycine max]
gi|296582573|gb|GW963737.1|GW963737	280	29	363	14.9865	194.253	3.6962	-	GO:0030246//carbohydrate binding	-	putative glucose-specific lectin [Sesbania bispinosa]
gi|298123023|gb|EZ730764.1|	893	6	75	0.972208	12.5843	3.69421	GO:0031410//cytoplasmic vesicle	-	-	cold induced plasma membrane protein [Jatropha curcas]
Unigene25949_ARAawvTARAAPEI-1	167	3	37	2.59935	33.1974	3.67485	-	-	-	(-)-a-terpineol synthase [Vitis vinifera]
Unigene15635_ARAawvTARAAPEI-1	366	11	135	4.34882	55.2677	3.66774	-	GO:0016491//oxidoreductase activity	-	FAD-linked oxidoreductase 2 [Glycine max]
gi|339713176|gb|JK208376.1|JK208376	620	8	98	1.86706	23.6839	3.66507	GO:0031981//nuclear lumen;GO:0044444//cytoplasmic part	GO:0004611//phosphoenolpyruvate carboxykinase activity;GO:0017076//purine nucleotide binding	GO:0010038//response to metal ion;GO:0009267//cellular response to starvation;GO:0008152//metabolic process;GO:0050832//defense response to fungus	gi|6707571|gb|AAF25671.1|AF212109_1/8.46122e-34/ATP-dependent phosphoenolpyruvate carboxykinase [Medicago sativa]
Unigene1511_ARAawvTARAAPEI-1	458	4	48	1.26373	15.7034	3.63532	-	-	GO:0042742//defense response to bacterium;GO:0010033//response to organic substance	gi|7677046|gb|AAF67003.1|AF148506_1/1.26736e-24/putative Hs1pro-1 homolog [Pisum sativum]
Unigene31205_ARAawvTARAAPEI-1	184	3	36	2.35919	29.3159	3.63532	-	-	-	-
Unigene1860_ARAawvTARAAPEI-1	430	11	131	3.70155	45.648	3.62435	-	-	-	unnamed protein product [Vitis vinifera]
Unigene32230_ARAawvTARAAPEI-1	187	10	118	7.73781	94.5495	3.61107	-	-	-	-
gi|339691483|gb|JK187438.1|JK187438	639	3	35	0.679329	8.20703	3.59468	-	GO:0016491//oxidoreductase activity	-	unknown [Medicago truncatula]
Unigene15946_ARAawvTARAAPEI-1	650	36	417	8.01399	96.1261	3.58434	-	GO:0005488//binding;GO:0003824//catalytic activity	GO:0008152//metabolic process	unknown [Glycine max]
gi|298150016|gb|EZ757747.1|	612	4	46	0.945732	11.2622	3.57392	-	-	-	unnamed protein product [Vitis vinifera]
gi|298117087|gb|EZ724828.1|	986	4	46	0.587006	6.99036	3.57392	-	-	GO:0010038//response to metal ion	gi|1170368|sp|P46254.1|HS22M_PEA/2.62625e-51/RecName: Full=Heat shock 22 kDa protein, mitochondrial; Flags: Precursor
gi|296590005|gb|GW970719.1|GW970719	534	33	378	8.94195	106.064	3.56821	-	-	-	unknown [Glycine max]
gi|298131086|gb|EZ738817.1|	755	5	57	0.958258	11.3122	3.56132	-	GO:0003824//catalytic activity	-	unknown [Glycine max]
Unigene11172_ARAawvTARAAPEI-1	1309	3	34	0.33162	3.89187	3.55286	-	GO:0003824//catalytic activity	-	unnamed protein product [Vitis vinifera]
Unigene3453_ARAawvTARAAPEI-1	488	12	136	3.55812	41.7578	3.55286	GO:0009536//plastid	GO:0046872//metal ion binding;GO:0010333	-	hypothetical protein [Vitis vinifera]
gi|296575389|gb|GW957662.1|GW957662	498	3	34	0.871669	10.2298	3.55286	-	GO:0016491//oxidoreductase activity	-	unknown [Medicago truncatula]
gi|339688624|gb|JK185659.1|JK185659	608	3	34	0.713965	8.37904	3.55286	GO:0044464//cell part	-	GO:0009056//catabolic process	unknown [Glycine max]
gi|298118711|gb|EZ726452.1|	905	2146	23924	343.116	3960.99	3.52909	-	-	GO:0050896//response to stimulus	Ara h 8 allergen isoform [Arachis hypogaea]
gi|296580647|gb|GW961957.1|GW961957	367	3	33	1.18281	13.4731	3.50979	GO:0031410//cytoplasmic vesicle	GO:0016209//antioxidant activity;GO:0005506//iron ion binding;GO:0003824//catalytic activity	GO:0006950//response to stress;GO:0008152//metabolic process	unknown [Glycine max]
gi|298147397|gb|EZ755128.1|	952	6	65	0.911956	10.2305	3.48776	-	-	-	uncharacterized protein [Arabidopsis thaliana]
Unigene19394_ARAawvTARAAPEI-1	807	13	140	2.33093	25.994	3.4792	-	GO:0046872//metal ion binding;GO:0016706//oxidoreductase activity, acting on paired donors, with incorporation or reduction of molecular oxygen, 2-oxoglutarate as one donor, and incorporation of one atom each of oxygen into both donors	-	hypothetical protein VITISV_042886 [Vitis vinifera]
Unigene64322_ARAawvTARAAPEI-1	486	4	43	1.19092	13.2572	3.47662	-	GO:0016740//transferase activity	-	unknown [Medicago truncatula]
gi|296601938|gb|GW985079.1|GW985079	466	4	43	1.24203	13.8262	3.47662	GO:0031410//cytoplasmic vesicle	GO:0016829//lyase activity	-	unknown [Glycine max]
gi|339666922|gb|JK161159.1|JK161159	590	28	301	6.86698	76.4422	3.47662	-	GO:0016884//carbon-nitrogen ligase activity, with glutamine as amido-N-donor;GO:0032559//adenyl ribonucleotide binding	GO:0009064//glutamine family amino acid metabolic process;GO:0006528//asparagine metabolic process	asparagine synthetase [Securigera parviflora]
gi|296580077|gb|GW965067.1|GW965067	716	3	32	0.606272	6.69662	3.4654	-	-	-	unknown [Glycine max]
gi|296576991|gb|GW959227.1|GW959227	500	3	32	0.868182	9.58956	3.4654	GO:0016020//membrane;GO:0005618//cell wall	-	GO:0006970//response to osmotic stress	putative extracellular dermal glycoprotein [Cicer arietinum]
gi|296578322|gb|GW961059.1|GW961059	493	3	32	0.880509	9.72572	3.4654	GO:0044464//cell part	GO:0016787//hydrolase activity	-	predicted protein [Populus trichocarpa]
gi|339690826|gb|JK186781.1|JK186781	619	18	192	4.20767	46.4761	3.4654	GO:0031410//cytoplasmic vesicle;GO:0005618//cell wall	GO:0030234//enzyme regulator activity;GO:0004091//carboxylesterase activity	GO:0071555	Pectinesterase-2 precursor, putative [Ricinus communis]
gi|298137970|gb|EZ745701.1|	922	9	96	1.41244	15.6012	3.4654	GO:0005576//extracellular region	GO:0046914//transition metal ion binding	-	germin-like protein subfamily 1 member 1 precursor [Arachis hypogaea]
gi|339691354|gb|JK187309.1|JK187309	570	8	85	2.03084	22.3441	3.45975	GO:0044424//intracellular part	GO:0016747//transferase activity, transferring acyl groups other than amino-acyl groups	GO:0009699//phenylpropanoid biosynthetic process;GO:0050896//response to stimulus	resveratrol synthase [Arachis hypogaea]
Unigene1624_ARAawvTARAAPEI-1	288	5	53	2.5121	27.5741	3.45635	-	-	-	-
Unigene57637_ARAawvTARAAPEI-1	349	9	95	3.73144	40.7865	3.45029	-	-	-	unknown [Glycine max]
Unigene60198_ARAawvTARAAPEI-1	390	4	42	1.48407	16.1363	3.44268	-	GO:0016709//oxidoreductase activity, acting on paired donors, with incorporation or reduction of molecular oxygen, NADH or NADPH as one donor, and incorporation of one atom of oxygen;GO:0005506//iron ion binding	GO:0008152//metabolic process	unnamed protein product [Vitis vinifera]
Unigene62846_ARAawvTARAAPEI-1	445	8	84	2.60129	28.2838	3.44268	GO:0043231//intracellular membrane-bounded organelle;GO:0031224//intrinsic to membrane	-	-	unnamed protein product [Vitis vinifera]
Unigene68205_ARAawvTARAAPEI-1	671	6	63	1.29386	14.0681	3.44268	GO:0044444//cytoplasmic part;GO:0016020//membrane	GO:0016763//transferase activity, transferring pentosyl groups;GO:0015103//inorganic anion transmembrane transporter activity	GO:0043096//purine base salvage	unknown [Glycine max]
Unigene47514_ARAawvTARAAPEI-1	256	4	42	2.26089	24.5826	3.44268	GO:0044464//cell part	-	GO:0006810//transport	nitrate and chloride transporter [Glycine max]
gi|296606999|gb|GW980874.1|GW980874	343	51	528	21.5147	230.653	3.42233	-	-	-	apyrase-like protein [Medicago truncatula]
Unigene58915_ARAawvTARAAPEI-1	367	32	331	12.6166	135.139	3.42105	-	GO:0003824//catalytic activity	GO:0008152//metabolic process	alcohol dehydrogenase [Camellia sinensis]
Unigene46407_ARAawvTARAAPEI-1	249	3	31	1.74334	18.6544	3.41959	GO:0031410//cytoplasmic vesicle	GO:0016491//oxidoreductase activity;GO:0005506//iron ion binding	GO:0008152//metabolic process	cytochrome P450 [Populus trichocarpa]
gi|298116701|gb|EZ724442.1|	1561	40	412	3.7078	39.547	3.41493	GO:0031410//cytoplasmic vesicle	GO:0016811//hydrolase activity, acting on carbon-nitrogen (but not peptide) bonds, in linear amides;GO:0005488//binding;GO:0070011//peptidase activity, acting on L-amino acid peptides	GO:0042445//hormone metabolic process;GO:0002831//regulation of response to biotic stimulus	auxin conjugate hydrolase [Medicago truncatula]
gi|298125652|gb|EZ733393.1|	1242	104	1066	12.1163	128.604	3.40791	-	-	-	unknown [Glycine max]
Unigene49068_ARAawvTARAAPEI-1	266	5	51	2.71987	28.7281	3.40086	-	-	-	unknown [Glycine max]
Unigene68608_ARAawvTARAAPEI-1	702	6	61	1.23673	13.02	3.39613	GO:0043231//intracellular membrane-bounded organelle	GO:0003676//nucleic acid binding	GO:0010468//regulation of gene expression	MYB transcription factor MYB92 [Glycine max]
Unigene71109_ARAawvTARAAPEI-1	1040	14	142	1.94784	20.4585	3.39275	-	GO:0016788//hydrolase activity, acting on ester bonds	-	unknown [Glycine max]
gi|296596078|gb|GW976183.1|GW976183	661	9	91	1.97016	20.6281	3.38823	-	-	-	unknown [Glycine max]
gi|339680707|gb|JK178127.1|JK178127	405	9	91	3.21549	33.6671	3.38823	GO:0044424//intracellular part	GO:0016747//transferase activity, transferring acyl groups other than amino-acyl groups	GO:0008152//metabolic process;GO:0050896//response to stimulus	resveratrol synthase [Arachis hypogaea]
gi|339706799|gb|JK202909.1|JK202909	548	37	371	9.76969	101.441	3.37618	-	-	-	putative polyphenol oxidase [Neillia thyrsiflora]
Unigene18304_ARAawvTARAAPEI-1	1032	8	80	1.12168	11.6153	3.37229	-	GO:0016706//oxidoreductase activity, acting on paired donors, with incorporation or reduction of molecular oxygen, 2-oxoglutarate as one donor, and incorporation of one atom each of oxygen into both donors	-	unknown [Glycine max]
Unigene58864_ARAawvTARAAPEI-1	366	10	100	3.95347	40.939	3.37229	-	GO:0003676//nucleic acid binding	GO:0010468//regulation of gene expression	unknown [Glycine max]
Unigene43426_ARAawvTARAAPEI-1	233	4	40	2.48407	25.7231	3.37229	-	-	-	-
Unigene45647_ARAawvTARAAPEI-1	245	6	60	3.5436	36.6947	3.37229	-	-	-	-
gi|298115492|gb|EZ723233.1|	792	23	229	4.20206	43.324	3.366	GO:0044464//cell part	-	-	unknown [Glycine max]
Unigene11631_ARAawvTARAAPEI-1	607	10	98	2.38381	24.1911	3.34314	GO:0009536//plastid	-	GO:0010260//organ senescence;GO:0002252;GO:0009607//response to biotic stimulus	syntaxin, plant, putative [Ricinus communis]
Unigene63437_ARAawvTARAAPEI-1	460	4	39	1.25823	12.7036	3.33576	-	-	-	unknown [Glycine max]
Unigene17625_ARAawvTARAAPEI-1	407	17	165	6.04386	60.7447	3.32922	GO:0031224//intrinsic to membrane	GO:0016628//oxidoreductase activity, acting on the CH-CH group of donors, NAD or NADP as acceptor;GO:0022891//substrate-specific transmembrane transporter activity	GO:0008152//metabolic process;GO:0006810//transport	unknown [Glycine max]
Unigene57842_ARAawvTARAAPEI-1	352	8	77	3.28857	32.7768	3.31714	-	-	-	-
gi|296583410|gb|GW962432.1|GW962432	485	14	134	4.17682	41.3982	3.30909	GO:0043231//intracellular membrane-bounded organelle;GO:0016020//membrane	GO:0046872//metal ion binding;GO:0004620//phospholipase activity	GO:0006650//glycerophospholipid metabolic process	phospholipase D alpha 1 [Arachis hypogaea]
Unigene71250_ARAawvTARAAPEI-1	1075	33	313	4.44186	43.6269	3.29598	GO:0005576//extracellular region;GO:0005618//cell wall	GO:0046914//transition metal ion binding;GO:0016682//oxidoreductase activity, acting on diphenols and related substances as donors, oxygen as acceptor	GO:0008152//metabolic process	multicopper oxidase, putative [Ricinus communis]
Unigene4164_ARAawvTARAAPEI-1	307	27	255	12.7258	124.457	3.28982	-	-	-	-
Unigene48050_ARAawvTARAAPEI-1	259	5	47	2.79338	27.1905	3.28302	-	-	-	unknown [Glycine max]
gi|296578651|gb|GW964332.1|GW964332	522	8	75	2.21758	21.5283	3.27918	GO:0043231//intracellular membrane-bounded organelle	GO:0004672//protein kinase activity;GO:0032559//adenyl ribonucleotide binding	GO:0006464//protein modification process;GO:0023060	protein kinase [Glycine max]
gi|298117525|gb|EZ725266.1|	1487	8	75	0.778464	7.55734	3.27918	GO:0031410//cytoplasmic vesicle	GO:0016491//oxidoreductase activity	-	predicted protein [Populus trichocarpa]
Unigene5777_ARAawvTARAAPEI-1	491	6	56	1.76819	17.0893	3.27275	-	GO:0016491//oxidoreductase activity	-	unknown [Glycine max]
gi|339710812|gb|JK208372.1|JK208372	583	3	28	0.744582	7.19628	3.27275	-	GO:0030554//adenyl nucleotide binding;GO:0003824//catalytic activity	GO:0008152//metabolic process	unknown [Glycine max]
gi|339681169|gb|JK180839.1|JK180839	363	3	28	1.19584	11.5577	3.27275	-	-	-	-
Unigene40246_ARAawvTARAAPEI-1	218	3	28	1.99124	19.2451	3.27275	-	-	-	-
gi|298121003|gb|EZ728744.1|	709	9	83	1.83677	17.5408	3.25547	-	-	-	-
gi|339690583|gb|JK184042.1|JK184042	368	5	46	1.96599	18.7296	3.25199	-	-	-	unknown [Glycine max]
Unigene51263_ARAawvTARAAPEI-1	283	6	55	3.06778	29.1202	3.24675	-	GO:0016787//hydrolase activity	-	predicted protein [Populus trichocarpa]
Unigene59711_ARAawvTARAAPEI-1	381	6	55	2.27869	21.63	3.24675	-	-	-	-
Unigene12447_ARAawvTARAAPEI-1	454	14	128	4.46202	42.2448	3.243	-	-	-	hypothetical protein [Vitis vinifera]
gi|298123122|gb|EZ730863.1|	1763	18	164	1.47734	13.9383	3.23798	GO:0044464//cell part	-	-	unknown [Glycine max]
Unigene44367_ARAawvTARAAPEI-1	238	11	100	6.68768	62.9567	3.23478	-	GO:0046872//metal ion binding;GO:0003824//catalytic activity	-	predicted protein [Populus trichocarpa]
gi|339685495|gb|JK180034.1|JK180034	590	71	645	17.4127	163.805	3.23377	-	-	-	-
gi|298138777|gb|EZ746508.1|	712	14	127	2.84517	26.7265	3.23169	-	-	-	-
Unigene56636_ARAawvTARAAPEI-1	336	4	36	1.72258	16.054	3.22028	-	-	-	unnamed protein product [Vitis vinifera]
Unigene50798_ARAawvTARAAPEI-1	279	3	27	1.55588	14.5003	3.22028	-	GO:0004437//inositol or phosphatidylinositol phosphatase activity	-	unknown [Medicago truncatula]
Unigene28092_ARAawvTARAAPEI-1	173	3	27	2.5092	23.3849	3.22028	GO:0016021//integral to membrane	GO:0030554//adenyl nucleotide binding;GO:0050664//oxidoreductase activity, acting on NADH or NADPH, with oxygen as acceptor;GO:0016209//antioxidant activity;GO:0046914//transition metal ion binding	GO:0010033//response to organic substance;GO:0006950//response to stress;GO:0008152//metabolic process;GO:0009913//epidermal cell differentiation	respiratory burst oxidase homologue [Medicago truncatula]
Unigene68143_ARAawvTARAAPEI-1	666	39	351	8.47325	78.9681	3.22028	GO:0016020//membrane;GO:0005576//extracellular region;GO:0005618//cell wall	GO:0030246//carbohydrate binding	-	unnamed protein product [Vitis vinifera]
gi|339683957|gb|JK183041.1|JK183041	576	6	54	1.50726	14.0472	3.22028	-	GO:0005488//binding;GO:0003824//catalytic activity	GO:0008152//metabolic process	unknown [Glycine max]
Unigene57622_ARAawvTARAAPEI-1	349	3	27	1.24381	11.592	3.22028	GO:0043231//intracellular membrane-bounded organelle	GO:0003676//nucleic acid binding;GO:0001071	GO:0010468//regulation of gene expression;GO:0006351//transcription, DNA-dependent	r2r3-myb transcription factor, putative [Ricinus communis]
Unigene66851_ARAawvTARAAPEI-1	588	35	312	8.61292	79.5053	3.20648	GO:0043231//intracellular membrane-bounded organelle	GO:0030528//transcription regulator activity;GO:0003676//nucleic acid binding;GO:0001071;GO:0016491//oxidoreductase activity	GO:0009725//response to hormone stimulus;GO:0009813//flavonoid biosynthetic process;GO:0009414//response to water deprivation;GO:0023033;GO:0009743//response to carbohydrate stimulus;GO:0045449//regulation of transcription;GO:0034599//cellular response to	predicted protein [Populus trichocarpa]
Unigene43152_ARAawvTARAAPEI-1	232	15	132	9.35541	85.252	3.18786	-	GO:0005515//protein binding;GO:0008171//O-methyltransferase activity	-	orcinol O-methyltransferase-like protein [Rosa chinensis]
Unigene8438_ARAawvTARAAPEI-1	272	4	35	2.1279	19.2805	3.17964	-	-	-	unknown [Picea sitchensis]
gi|296601816|gb|GW984957.1|GW984957	632	4	35	0.915804	8.29793	3.17964	GO:0044444//cytoplasmic part;GO:0043231//intracellular membrane-bounded organelle	-	-	hypothetical protein VITISV_039450 [Vitis vinifera]
Unigene1663_ARAawvTARAAPEI-1	507	12	105	3.42478	31.0313	3.17964	GO:0009507//chloroplast;GO:0009579//thylakoid	GO:0043169//cation binding;GO:0016682//oxidoreductase activity, acting on diphenols and related substances as donors, oxygen as acceptor	GO:0008152//metabolic process	Tyrosinase [Medicago truncatula]
gi|296606507|gb|GW980382.1|GW980382	521	19	166	5.27686	47.7407	3.17747	-	GO:0005529//sugar binding	GO:0007088//regulation of mitosis;GO:0006350//transcription	unknown [Glycine max]
Unigene61382_ARAawvTARAAPEI-1	412	14	122	4.91689	44.3692	3.17374	-	GO:0016757//transferase activity, transferring glycosyl groups	-	UDP-glucosyl transferase [Phaseolus vulgaris]
Unigene10575_ARAawvTARAAPEI-1	354	7	61	2.86124	25.8194	3.17374	-	-	-	hypothetical protein, partial [Vitis vinifera]
Unigene24870_ARAawvTARAAPEI-1	163	3	26	2.66314	23.9004	3.16583	-	GO:0016788//hydrolase activity, acting on ester bonds	-	unknown [Medicago truncatula]
Unigene23765_ARAawvTARAAPEI-1	160	3	26	2.71307	24.3485	3.16583	-	-	-	glycosyltransferase GT12D15 [Pueraria montana var. lobata]
Unigene50763_ARAawvTARAAPEI-1	279	3	26	1.55588	13.9633	3.16583	GO:0044424//intracellular part	GO:0016840	GO:0006575//cellular amino acid derivative metabolic process;GO:0006558//L-phenylalanine metabolic process	gi|129586|sp|P19143.1|PAL3_PHAVU/2.36921e-35/RecName: Full=Phenylalanine ammonia-lyase class 3; AltName: Full=Phenylalanine ammonia-lyase class III
gi|296581167|gb|GW962503.1|GW962503	289	3	26	1.50205	13.4801	3.16583	GO:0043231//intracellular membrane-bounded organelle	GO:0003677//DNA binding;GO:0001071;GO:0035251//UDP-glucosyltransferase activity	GO:0006351//transcription, DNA-dependent	UDP-glucosyltransferase, putative [Ricinus communis]
gi|298129307|gb|EZ737038.1|	908	13	112	2.07165	18.4821	3.15727	GO:0005576//extracellular region;GO:0030312//external encapsulating structure	GO:0016798//hydrolase activity, acting on glycosyl bonds;GO:0016758//transferase activity, transferring hexosyl groups	GO:0044042//glucan metabolic process	xyloglucan endotransglycosylase precursor [Glycine max]
Unigene11767_ARAawvTARAAPEI-1	1133	17	146	2.17109	19.3082	3.15272	-	-	-	unknown [Glycine max]
Unigene9605_ARAawvTARAAPEI-1	186	19	163	14.7809	131.309	3.15116	-	GO:0004553//hydrolase activity, hydrolyzing O-glycosyl compounds	GO:0000272//polysaccharide catabolic process	endochitinase and N-acetylglucosamine-binding hemagglutinin precursor [Parkia platycephala]
Unigene61596_ARAawvTARAAPEI-1	416	59	506	20.5219	182.254	3.15071	GO:0043231//intracellular membrane-bounded organelle;GO:0030312//external encapsulating structure	GO:0004553//hydrolase activity, hydrolyzing O-glycosyl compounds;GO:0030247//polysaccharide binding	GO:0006952//defense response;GO:0001906//cell killing;GO:0006026	class Ib chitinase [Galega orientalis]
Unigene10233_ARAawvTARAAPEI-1	1088	9	77	1.19694	10.6043	3.14722	-	GO:0016846//carbon-sulfur lyase activity;GO:0016765//transferase activity, transferring alkyl or aryl (other than methyl) groups	-	gi|215794536|pdb|2VO4|A/4.34156e-82/Chain A, Glutathione Transferase From Glycine Max
gi|296592130|gb|GW971372.1|GW971372	446	6	51	1.9466	17.1338	3.13782	-	GO:0004721//phosphoprotein phosphatase activity	GO:0006970//response to osmotic stress;GO:0009411//response to UV	hypothetical protein [Vitis vinifera]
gi|339692436|gb|JK191719.1|JK191719	428	6	51	2.02846	17.8544	3.13782	-	GO:0016798//hydrolase activity, acting on glycosyl bonds	GO:0005975//carbohydrate metabolic process	Chitinase III-A [Glycine max]
Unigene12688_ARAawvTARAAPEI-1	215	6	51	4.03806	35.5427	3.13782	-	-	-	-
gi|298124223|gb|EZ731964.1|	855	17	144	2.87702	25.2357	3.13282	-	-	-	14 kDa proline-rich protein DC2.15 precursor, putative [Ricinus communis]
Unigene11826_ARAawvTARAAPEI-1	677	37	313	7.90811	69.2747	3.13092	-	-	-	sieve element occlusion by forisomes 3 [Medicago truncatula]
gi|298119930|gb|EZ727671.1|	1298	39	329	4.3476	37.9787	3.1269	-	-	-	conserved hypothetical protein [Ricinus communis]
Unigene50235_ARAawvTARAAPEI-1	275	12	101	6.31405	55.031	3.12361	-	-	-	predicted protein [Populus trichocarpa]
gi|298128634|gb|EZ736365.1|	771	36	302	6.75628	58.691	3.11884	-	-	-	unknown [Glycine max]
gi|296583703|gb|GW968061.1|GW968061	516	8	67	2.24336	19.4556	3.11645	GO:0005576//extracellular region	GO:0046914//transition metal ion binding	-	germin-like protein subfamily 1 member 1 precursor [Arachis hypogaea]
Unigene46069_ARAawvTARAAPEI-1	247	3	25	1.75745	15.1657	3.10925	-	-	-	predicted protein [Populus trichocarpa]
Unigene16457_ARAawvTARAAPEI-1	313	3	25	1.38687	11.9678	3.10925	GO:0031410//cytoplasmic vesicle	-	-	conserved hypothetical protein [Ricinus communis]
Unigene1446_ARAawvTARAAPEI-1	160	4	33	3.61743	30.9039	3.09475	GO:0016020//membrane	-	GO:0009416//response to light stimulus;GO:0009902//chloroplast relocation	unknown [Glycine max]
Unigene50014_ARAawvTARAAPEI-1	273	4	33	2.1201	18.1122	3.09475	-	-	-	unknown [Glycine max]
gi|339685237|gb|JK183489.1|JK183489	582	4	33	0.994481	8.49591	3.09475	GO:0031410//cytoplasmic vesicle	GO:0016791//phosphatase activity	-	unknown [Glycine max]
Unigene64377_ARAawvTARAAPEI-1	487	4	33	1.18848	10.1532	3.09475	-	GO:0035251//UDP-glucosyltransferase activity	-	UDP-glucuronosyl/UDP-glucosyltransferase [Medicago truncatula]
Unigene59384_ARAawvTARAAPEI-1	375	8	66	3.08687	26.3713	3.09475	GO:0031410//cytoplasmic vesicle	GO:0016709//oxidoreductase activity, acting on paired donors, with incorporation or reduction of molecular oxygen, NADH or NADPH as one donor, and incorporation of one atom of oxygen;GO:0005506//iron ion binding	GO:0008152//metabolic process	cytochrome P450 71D2 [Catharanthus roseus]
gi|298114553|gb|EZ722294.1|	1008	49	404	7.03388	60.0537	3.09386	-	-	-	unknown [Glycine max]
Unigene17663_ARAawvTARAAPEI-1	651	18	148	4.00084	34.0643	3.08989	GO:0009534//chloroplast thylakoid	GO:0043169//cation binding;GO:0016682//oxidoreductase activity, acting on diphenols and related substances as donors, oxygen as acceptor	GO:0008152//metabolic process	polyphenol oxidase [Medicago sativa]
gi|296597044|gb|GW977149.1|GW977149	560	5	41	1.29194	10.9702	3.08598	-	-	-	unknown [Glycine max]
Unigene61795_ARAawvTARAAPEI-1	420	5	41	1.72258	14.6269	3.08598	-	-	-	hypothetical protein MtrDRAFT_AC149129g23v2 [Medicago truncatula]
gi|298126388|gb|EZ734119.1|	502	6	49	1.72945	14.6255	3.08011	GO:0009536//plastid	GO:0003824//catalytic activity	GO:0009755//hormone-mediated signaling pathway	predicted protein [Physcomitrella patens subsp. patens]
Unigene59589_ARAawvTARAAPEI-1	379	6	49	2.29072	19.3721	3.08011	GO:0043231//intracellular membrane-bounded organelle	GO:0016874//ligase activity	GO:0009743//response to carbohydrate stimulus	hypothetical protein [Vitis vinifera]
Unigene60762_ARAawvTARAAPEI-1	400	6	49	2.17046	18.355	3.08011	-	GO:0016709//oxidoreductase activity, acting on paired donors, with incorporation or reduction of molecular oxygen, NADH or NADPH as one donor, and incorporation of one atom of oxygen;GO:0005506//iron ion binding	GO:0008152//metabolic process	gi|5915837|sp|O81974.1|C71D8_SOYBN/2.29315e-22/RecName: Full=Cytochrome P450 71D8; AltName: Full=Cytochrome P450 CP7
Unigene13594_ARAawvTARAAPEI-1	425	6	49	2.04278	17.2753	3.08011	-	-	-	-
gi|339713341|gb|JK208541.1|JK208541	535	7	57	1.89323	15.9639	3.07589	-	GO:0004871//signal transducer activity;GO:0005488//binding	GO:0009755//hormone-mediated signaling pathway	predicted protein [Populus trichocarpa]
gi|298132066|gb|EZ739797.1|	683	7	57	1.48299	12.5047	3.07589	GO:0031224//intrinsic to membrane	-	-	amino acid transporter, putative [Ricinus communis]
Unigene66440_ARAawvTARAAPEI-1	569	9	73	2.2887	19.2234	3.07026	-	GO:0003824//catalytic activity	-	Monoglyceride lipase, putative [Ricinus communis]
Unigene42747_ARAawvTARAAPEI-1	230	4	32	2.51647	20.8469	3.05036	GO:0044464//cell part	GO:0005548//phospholipid transporter activity	GO:0051234//establishment of localization;GO:0009791//post-embryonic development	predicted protein [Populus trichocarpa]
gi|296592934|gb|GW978150.1|GW978150	571	4	32	1.01364	8.39716	3.05036	GO:0016020//membrane	-	-	predicted protein [Populus trichocarpa]
Unigene13861_ARAawvTARAAPEI-1	587	13	104	3.20453	26.5469	3.05036	-	-	-	polyphenol oxidase [Medicago sativa]
Unigene55503_ARAawvTARAAPEI-1	323	8	64	3.58383	29.689	3.05036	GO:0031410//cytoplasmic vesicle	GO:0004553//hydrolase activity, hydrolyzing O-glycosyl compounds;GO:0005488//binding	GO:0044238//primary metabolic process	glycosyl hydrolase family 9 [Populus trichocarpa]
Unigene44722_ARAawvTARAAPEI-1	240	4	32	2.41162	19.9783	3.05036	-	-	-	CLE01 protein [Glycine max]
Unigene27336_ARAawvTARAAPEI-1	171	4	32	3.38473	28.0397	3.05036	-	-	-	citrate binding protein [Solanum tuberosum]
Unigene48179_ARAawvTARAAPEI-1	260	4	32	2.22611	18.4415	3.05036	-	-	-	-
Unigene13671_ARAawvTARAAPEI-1	562	12	95	3.08962	25.3283	3.03525	GO:0044424//intracellular part	GO:0046872//metal ion binding;GO:0003824//catalytic activity	GO:0006970//response to osmotic stress	unnamed protein product [Vitis vinifera]
gi|298115567|gb|EZ723308.1|	704	11	87	2.26089	18.5168	3.03387	-	-	GO:0050896//response to stimulus	pathogenesis-related protein 10 [Glycine max]
Unigene68625_ARAawvTARAAPEI-1	704	22	174	4.52178	37.0335	3.03387	-	GO:0016491//oxidoreductase activity	-	FAD-linked oxidoreductase 1 [Glycine max]
Unigene492_ARAawvTARAAPEI-1	822	31	245	5.45694	44.6594	3.0328	GO:0044464//cell part	-	-	nodulin MtN21 /EamA-like transporter family protein [Arabidopsis thaliana]
Unigene14260_ARAawvTARAAPEI-1	391	9	71	3.33062	27.2082	3.03018	-	GO:0004871//signal transducer activity;GO:0004672//protein kinase activity;GO:0032559//adenyl ribonucleotide binding	GO:0006464//protein modification process	unnamed protein product [Vitis vinifera]
gi|296588352|gb|GW966858.1|GW966858	418	58	456	20.0776	163.458	3.02527	-	-	-	-
gi|296595722|gb|GW980157.1|GW980157	498	7	55	2.03389	16.5483	3.02436	-	GO:0015926//glucosidase activity;GO:0043167//ion binding	GO:0044238//primary metabolic process	glycoside hydrolase family 1 protein [Leucaena leucocephala]
gi|298148145|gb|EZ755876.1|	649	6	47	1.33772	10.8511	3.01998	GO:0044424//intracellular part	GO:0046914//transition metal ion binding;GO:0016701//oxidoreductase activity, acting on single donors with incorporation of molecular oxygen	GO:0019852//L-ascorbic acid metabolic process;GO:0006020//inositol metabolic process	unknown [Glycine max]
Unigene62073_ARAawvTARAAPEI-1	426	5	39	1.69832	13.7175	3.01383	-	-	-	unknown [Glycine max]
Unigene51150_ARAawvTARAAPEI-1	282	4	31	2.05244	16.4714	3.00455	-	-	-	-
gi|296598933|gb|GW981338.1|GW981338	249	4	31	2.32445	18.6544	3.00455	-	-	-	-
gi|296609400|gb|GW991995.1|GW991995	469	11	85	3.39375	27.1559	3.00032	-	GO:0016788//hydrolase activity, acting on ester bonds	-	putative esterase [Cicer arietinum]
gi|296600794|gb|GW982463.1|GW982463	447	7	54	2.26595	18.1011	2.99789	-	-	-	conserved hypothetical protein [Ricinus communis]
Unigene11965_ARAawvTARAAPEI-1	1088	49	377	6.51669	51.9196	2.99407	GO:0043231//intracellular membrane-bounded organelle	GO:0043167//ion binding;GO:0008422//beta-glucosidase activity	GO:0044238//primary metabolic process;GO:0006950//response to stress	Glycoside hydrolase, family 17 [Medicago truncatula]
gi|298115542|gb|EZ723283.1|	727	39	300	7.76229	61.8309	2.99377	-	-	-	specific tissue protein 2 [Cicer arietinum]
Unigene58895_ARAawvTARAAPEI-1	367	6	46	2.36562	18.7806	2.98896	-	GO:0004553//hydrolase activity, hydrolyzing O-glycosyl compounds	GO:0044238//primary metabolic process	Sialidase [Medicago truncatula]
gi|298115658|gb|EZ723399.1|	770	6	46	1.12751	8.95129	2.98896	-	-	GO:0006412//translation	hypothetical protein isoform 2 [Vitis vinifera]
Unigene62852_ARAawvTARAAPEI-1	445	6	46	1.95097	15.4888	2.98896	-	-	-	-
Unigene68328_ARAawvTARAAPEI-1	680	105	800	22.3429	176.279	2.97997	-	GO:0004312//fatty-acid synthase activity;GO:0033764	GO:0008152//metabolic process	predicted protein [Populus trichocarpa]
Unigene36403_ARAawvTARAAPEI-1	202	10	76	7.16322	56.3743	2.97636	-	GO:0016679//oxidoreductase activity, acting on diphenols and related substances as donors;GO:0016706//oxidoreductase activity, acting on paired donors, with incorporation or reduction of molecular oxygen, 2-oxoglutarate as one donor, and incorporation of	GO:0009699//phenylpropanoid biosynthetic process;GO:0007568//aging	unknown [Glycine max]
Unigene27081_ARAawvTARAAPEI-1	170	5	38	4.25579	33.493	2.97636	-	GO:0005488//binding;GO:0003824//catalytic activity	GO:0009312//oligosaccharide biosynthetic process;GO:0003006//reproductive developmental process;GO:0009740//gibberellic acid mediated signaling pathway	TPA: putative GID1-like gibberellin receptor [Medicago truncatula]
gi|296576140|gb|GW958376.1|GW958376	706	27	204	5.53374	43.2956	2.9679	GO:0043231//intracellular membrane-bounded organelle	GO:0003676//nucleic acid binding;GO:0001071	GO:0010468//regulation of gene expression;GO:0006351//transcription, DNA-dependent	ethylene-responsive element binding protein 1 [Glycine max]
Unigene60890_ARAawvTARAAPEI-1	402	11	83	3.95937	30.9365	2.96597	-	-	-	-
gi|339713852|gb|JK209052.1|JK209052	585	6	45	1.48407	11.5259	2.95725	-	-	-	WRKY23 [Glycine max]
gi|296594838|gb|GW979437.1|GW979437	622	4	30	0.930527	7.22686	2.95725	-	-	-	unknown [Glycine max]
gi|339687678|gb|JK188145.1|JK188145	573	8	60	2.0202	15.6897	2.95725	-	-	-	unknown [Glycine max]
Unigene30591_ARAawvTARAAPEI-1	182	8	60	6.36031	49.3968	2.95725	GO:0009526//plastid envelope	GO:0046872//metal ion binding;GO:0004620//phospholipase activity	GO:0006650//glycerophospholipid metabolic process	phospholipase D alpha 1 [Arachis hypogaea]
gi|298113268|gb|EZ721009.1|	498	4	30	1.16222	9.02632	2.95725	-	-	-	-
Unigene52873_ARAawvTARAAPEI-1	296	6	45	2.93305	22.7793	2.95725	-	-	-	-
gi|296605161|gb|GW983832.1|GW983832	503	18	134	5.17802	39.9168	2.94652	-	-	-	unknown [Glycine max]
Unigene2310_ARAawvTARAAPEI-1	710	12	89	2.44558	18.7824	2.94113	GO:0043231//intracellular membrane-bounded organelle	-	-	predicted protein [Populus trichocarpa]
Unigene54307_ARAawvTARAAPEI-1	310	5	37	2.33382	17.8838	2.93788	-	-	GO:0050896//response to stimulus	unknown [Glycine max]
Unigene45221_ARAawvTARAAPEI-1	242	5	37	2.98961	22.9089	2.93788	-	GO:0016628//oxidoreductase activity, acting on the CH-CH group of donors, NAD or NADP as acceptor	GO:0008152//metabolic process	Short-chain dehydrogenase/reductase SDR [Medicago truncatula]
gi|300517633|gb|HO115885.1|HO115885	525	8	59	2.20491	16.8388	2.933	-	-	-	unknown [Glycine max]
Unigene19965_ARAawvTARAAPEI-1	150	16	118	15.4343	117.872	2.933	-	-	-	-
gi|296598274|gb|GW987211.1|GW987211	567	6	44	1.53119	11.6276	2.92483	-	-	-	disease resistance-responsive family protein [Arachis hypogaea]
gi|298120133|gb|EZ727874.1|	319	6	44	2.72157	20.6672	2.92483	-	-	-	-
gi|298132635|gb|EZ740366.1|	1102	6	44	0.787824	5.9826	2.92483	GO:0044464//cell part	-	GO:0007047//cellular cell wall organization	orf [Pisum sativum]
Unigene12799_ARAawvTARAAPEI-1	750	6	44	1.15758	8.79043	2.92483	-	-	-	-
Unigene29282_ARAawvTARAAPEI-1	177	10	73	8.17497	61.7971	2.91825	GO:0030312//external encapsulating structure	GO:0030234//enzyme regulator activity;GO:0004091//carboxylesterase activity	GO:0071555	hypothetical protein [Vitis vinifera]
gi|298147836|gb|EZ755567.1|	838	107	780	18.4756	139.466	2.91622	-	GO:0016872//intramolecular lyase activity	GO:0009699//phenylpropanoid biosynthetic process	chalcone isomerase 2 [Pueraria montana var. lobata]
Unigene56879_ARAawvTARAAPEI-1	339	11	80	4.69518	35.3597	2.91285	-	-	-	-
Unigene9139_ARAawvTARAAPEI-1	1356	38	276	4.05493	30.4978	2.91095	-	GO:0004553//hydrolase activity, hydrolyzing O-glycosyl compounds	GO:0045229//external encapsulating structure organization;GO:0044238//primary metabolic process	polygalacturonase precursor [Glycine max]
Unigene33657_ARAawvTARAAPEI-1	192	19	138	14.319	107.695	2.91095	GO:0044464//cell part	GO:0005506//iron ion binding;GO:0003824//catalytic activity;GO:0016209//antioxidant activity	GO:0008152//metabolic process;GO:0006950//response to stress	unknown [Glycine max]
gi|298113693|gb|EZ721434.1|	1197	4	29	0.483532	3.63013	2.90834	GO:0043231//intracellular membrane-bounded organelle;GO:0044444//cytoplasmic part;GO:0005576//extracellular region;GO:0016020//membrane	GO:0003729//mRNA binding;GO:0046914//transition metal ion binding;GO:0016641//oxidoreductase activity, acting on the CH-NH2 group of donors, oxygen as acceptor;GO:0016836//hydro-lyase activity	GO:0006555//methionine metabolic process;GO:0006970//response to osmotic stress	unknown [Glycine max]
Unigene57521_ARAawvTARAAPEI-1	348	4	29	1.66318	12.4864	2.90834	-	-	-	unknown [Glycine max]
gi|298123292|gb|EZ731033.1|	721	4	29	0.802757	6.02673	2.90834	GO:0044464//cell part	-	-	unknown [Glycine max]
Unigene63489_ARAawvTARAAPEI-1	461	4	29	1.25551	9.42575	2.90834	-	-	-	NAC domain protein [Glycine max]
Unigene16762_ARAawvTARAAPEI-1	350	9	65	3.72078	27.8269	2.9028	GO:0044464//cell part	GO:0046872//metal ion binding;GO:0005543//phospholipid binding	GO:0009725//response to hormone stimulus;GO:0006970//response to osmotic stress	annexin [Cicer arietinum]
gi|296588223|gb|GW966729.1|GW966729	551	9	65	2.36347	17.6759	2.9028	-	-	-	Quinonprotein alcohol dehydrogenase-like [Medicago truncatula]
gi|339711764|gb|JK203753.1|JK203753	574	34	245	8.5709	63.9548	2.89953	-	-	-	unknown [Glycine max]
gi|296600300|gb|GW981969.1|GW981969	646	5	36	1.11995	8.35004	2.89835	-	-	-	unknown [Glycine max]
gi|339653029|gb|JK150766.1|JK150766	503	5	36	1.43834	10.7239	2.89835	GO:0030312//external encapsulating structure;GO:0031410//cytoplasmic vesicle	GO:0004091//carboxylesterase activity	-	Pectinesterase PPE8B precursor, putative [Ricinus communis]
Unigene63923_ARAawvTARAAPEI-1	473	6	43	1.83548	13.6215	2.89166	-	-	-	pathogenesis-related protein class I [Zea mays subsp. parviglumis]
Unigene66143_ARAawvTARAAPEI-1	555	14	100	3.65001	26.9976	2.88686	GO:0042579//microbody	-	-	unknown [Glycine max]
Unigene7955_ARAawvTARAAPEI-1	695	16	114	3.33115	24.5776	2.88325	-	GO:0005548//phospholipid transporter activity	-	CM0216.420.nc [Lotus japonicus]
gi|296606518|gb|GW980393.1|GW980393	633	8	57	1.82871	13.4924	2.88325	-	GO:0005529//sugar binding	GO:0007088//regulation of mitosis;GO:0006350//transcription	gi|4033446|sp|Q39529.1|LEC2_CLALU/2.28648e-42/RecName: Full=Agglutinin-2; AltName: Full=Agglutinin II; AltName: Full=ClAII; AltName: Full=LecClAII; Flags: Precursor
gi|296573694|gb|GW948036.1|GW948036	419	5	35	1.72669	12.5162	2.85771	-	-	-	unnamed protein product [Vitis vinifera]
Unigene71562_ARAawvTARAAPEI-1	1176	6	42	0.73825	5.35132	2.85771	-	GO:0046914//transition metal ion binding;GO:0016706//oxidoreductase activity, acting on paired donors, with incorporation or reduction of molecular oxygen, 2-oxoglutarate as one donor, and incorporation of one atom each of oxygen into both donors;GO:00167	GO:0008152//metabolic process	unknown [Glycine max]
gi|296582320|gb|GW963484.1|GW963484	627	4	28	0.923107	6.69128	2.85771	-	GO:0004857//enzyme inhibitor activity	-	unknown [Glycine max]
gi|339668797|gb|JK162194.1|JK162194	595	4	28	0.972753	7.05115	2.85771	-	-	-	unknown [Glycine max]
gi|296585627|gb|GW969219.1|GW969219	608	4	28	0.951954	6.90038	2.85771	-	GO:0046872//metal ion binding;GO:0003824//catalytic activity;GO:0016209//antioxidant activity	-	unknown [Glycine max]
gi|298138653|gb|EZ746384.1|	1152	11	77	1.38166	10.0151	2.85771	GO:0031224//intrinsic to membrane	GO:0015291//secondary active transmembrane transporter activity	GO:0015698//inorganic anion transport	gi|1711615|sp|P53391.1|SUT1_STYHA/4.78202e-127/RecName: Full=High affinity sulfate transporter 1
Unigene17051_ARAawvTARAAPEI-1	374	7	49	2.70823	19.631	2.85771	GO:0016020//membrane	GO:0046914//transition metal ion binding;GO:0003824//catalytic activity	GO:0008152//metabolic process;GO:0006950//response to stress	unknown [Glycine max]
Unigene41037_ARAawvTARAAPEI-1	221	5	35	3.27369	23.7298	2.85771	GO:0042598//vesicular fraction;GO:0031090//organelle membrane;GO:0043231//intracellular membrane-bounded organelle;GO:0031224//intrinsic to membrane	GO:0004497//monooxygenase activity;GO:0005506//iron ion binding	GO:0003006//reproductive developmental process;GO:0008152//metabolic process	unknown [Glycine max]
Unigene66310_ARAawvTARAAPEI-1	563	6	42	1.54206	11.1779	2.85771	-	GO:0016747//transferase activity, transferring acyl groups other than amino-acyl groups	-	similar to F21J9.9 [Vitis vinifera]
gi|298128895|gb|EZ736626.1|	818	26	181	4.59917	33.1546	2.84976	-	GO:0003824//catalytic activity	-	unknown [Glycine max]
gi|951111|gb|U22470.1|AHU22470	906	273	1896	43.6008	313.566	2.84634	-	GO:0043169//cation binding;GO:0030246//carbohydrate binding	-	galactose-binding lectin precursor [Arachis hypogaea]
Unigene18754_ARAawvTARAAPEI-1	1388	33	229	3.4402	24.7209	2.84517	-	GO:0046872//metal ion binding;GO:0016682//oxidoreductase activity, acting on diphenols and related substances as donors, oxygen as acceptor	GO:0008152//metabolic process;GO:0010038//response to metal ion	hypothetical protein ARALYDRAFT_481932 [Arabidopsis lyrata subsp. lyrata]
Unigene11973_ARAawvTARAAPEI-1	846	15	104	2.56555	18.4197	2.84391	-	GO:0005515//protein binding;GO:0008168//methyltransferase activity	-	S-adenosyl-L-methionine: 2,7,4'-trihydroxyisoflavanone 4'-O-methyltransferase [Glycyrrhiza echinata]
gi|339714129|gb|JK209329.1|JK209329	535	8	55	2.16369	15.4038	2.83172	-	-	-	gi|5002342|gb|AAD37427.1|AF149277_1/6.55438e-57/peroxidase 1 precursor [Phaseolus vulgaris]
Unigene54118_ARAawvTARAAPEI-1	308	7	48	3.28857	23.3512	2.82797	-	-	-	-
Unigene15706_ARAawvTARAAPEI-1	966	14	96	2.09706	14.8906	2.82797	GO:0030312//external encapsulating structure;GO:0031410//cytoplasmic vesicle	GO:0004091//carboxylesterase activity	GO:0071555	Pectinesterase PPE8B precursor, putative [Ricinus communis]
gi|298147837|gb|EZ755568.1|	928	133	912	20.7378	147.253	2.82797	-	GO:0016872//intramolecular lyase activity	GO:0009699//phenylpropanoid biosynthetic process	chalcone isomerase 2 [Pueraria montana var. lobata]
gi|298128067|gb|EZ735798.1|	1352	6	41	0.642146	4.54387	2.82295	-	GO:0016787//hydrolase activity	-	predicted protein [Populus trichocarpa]
Unigene10908_ARAawvTARAAPEI-1	676	37	252	7.91981	55.8564	2.81818	GO:0031224//intrinsic to membrane	GO:0016628//oxidoreductase activity, acting on the CH-CH group of donors, NAD or NADP as acceptor;GO:0005356	GO:0006810//transport;GO:0008152//metabolic process	sugar transporter, putative [Ricinus communis]
Unigene61396_ARAawvTARAAPEI-1	412	15	102	5.26809	37.0955	2.81589	GO:0005576//extracellular region;GO:0005618//cell wall	GO:0046914//transition metal ion binding;GO:0016682//oxidoreductase activity, acting on diphenols and related substances as donors, oxygen as acceptor	GO:0008152//metabolic process	multicopper oxidase, putative [Ricinus communis]
gi|339712887|gb|JK207372.1|JK207372	628	5	34	1.15205	8.11219	2.81589	-	GO:0016798//hydrolase activity, acting on glycosyl bonds	GO:0006950//response to stress;GO:0000272//polysaccharide catabolic process	chitinase [Momordica charantia]
gi|339708106|gb|JK203527.1|JK203527	375	5	34	1.92929	13.5852	2.81589	-	-	-	WRKY49 [Glycine max]
gi|296579956|gb|GW964946.1|GW964946	686	21	142	4.4295	31.0158	2.80779	-	GO:0016829//lyase activity	-	Intracellular chloride channel [Medicago truncatula]
gi|296600880|gb|GW987609.1|GW987609	513	4	27	1.12824	7.88615	2.80525	-	-	-	Cucumber peeling cupredoxin, putative [Ricinus communis]
Unigene6652_ARAawvTARAAPEI-1	642	4	27	0.901539	6.30155	2.80525	-	-	-	unknown [Glycine max]
Unigene2243_ARAawvTARAAPEI-1	331	4	27	1.7486	12.2223	2.80525	GO:0031224//intrinsic to membrane	GO:0015116//sulfate transmembrane transporter activity;GO:0032559//adenyl ribonucleotide binding;GO:0019829//cation-transporting ATPase activity	-	abc transporter, putative [Ricinus communis]
gi|296574935|gb|GW957171.1|GW957171	546	90	604	23.8512	165.754	2.79691	-	-	-	apyrase [Vigna unguiculata subsp. unguiculata]
Unigene19177_ARAawvTARAAPEI-1	717	6	40	1.21085	8.3591	2.78732	GO:0030312//external encapsulating structure;GO:0016020//membrane	GO:0003676//nucleic acid binding;GO:0016892	GO:0009813//flavonoid biosynthetic process;GO:0009267//cellular response to starvation;GO:0023033;GO:0032502//developmental process	ribonuclease T2 [Cicer arietinum]
gi|339714197|gb|JK209397.1|JK209397	568	6	40	1.52849	10.5519	2.78732	-	-	-	predicted protein [Populus trichocarpa]
Unigene60602_ARAawvTARAAPEI-1	397	19	126	6.92505	47.5553	2.77971	GO:0009941//chloroplast envelope	GO:0016705//oxidoreductase activity, acting on paired donors, with incorporation or reduction of molecular oxygen	GO:0006631//fatty acid metabolic process	fatty acid desaturase 8 [Glycine max]
Unigene9158_ARAawvTARAAPEI-1	1617	84	555	7.51673	51.4282	2.77438	-	-	-	hypothetical protein VITISV_006086 [Vitis vinifera]
Unigene60854_ARAawvTARAAPEI-1	402	5	33	1.79971	12.3	2.77282	-	GO:0016758//transferase activity, transferring hexosyl groups	-	gi|83753973|pdb|2ACV|A/6.61661e-38/Chain A, Crystal Structure Of Medicago Truncatula Ugt71g1
Unigene31980_ARAawvTARAAPEI-1	187	5	33	3.8689	26.4418	2.77282	-	-	-	-
gi|298128106|gb|EZ735837.1|	1141	3110	20445	394.398	2684.85	2.76712	-	GO:0030246//carbohydrate binding	-	lectin [Pterocarpus angolensis]
Unigene10760_ARAawvTARAAPEI-1	1182	23	151	2.81559	19.1416	2.7652	GO:0044424//intracellular part	GO:0046914//transition metal ion binding;GO:0016701//oxidoreductase activity, acting on single donors with incorporation of molecular oxygen	GO:0006020//inositol metabolic process	unknown [Glycine max]
gi|296579547|gb|GW961593.1|GW961593	516	11	72	3.08463	20.9075	2.76085	-	-	-	-
Unigene43001_ARAawvTARAAPEI-1	231	41	268	25.6822	173.837	2.75889	-	-	-	-
Unigene13038_ARAawvTARAAPEI-1	228	4	26	2.53854	17.0867	2.7508	GO:0044464//cell part	GO:0022820//potassium ion symporter activity	GO:0030001//metal ion transport	unnamed protein product [Vitis vinifera]
gi|296603434|gb|GW986037.1|GW986037	343	4	26	1.68743	11.3579	2.7508	-	GO:0016491//oxidoreductase activity	-	unknown [Glycine max]
Unigene7178_ARAawvTARAAPEI-1	790	6	39	1.09896	7.39701	2.7508	-	GO:0004713//protein tyrosine kinase activity;GO:0032559//adenyl ribonucleotide binding	GO:0006464//protein modification process	Avr9/Cf-9 induced kinase [Glycine max]
gi|298120174|gb|EZ727915.1|	267	4	26	2.16775	14.5909	2.7508	-	-	-	-
Unigene39071_ARAawvTARAAPEI-1	212	4	26	2.73013	18.3762	2.7508	-	-	-	-
Unigene51396_ARAawvTARAAPEI-1	284	12	78	6.11396	41.1524	2.7508	-	-	-	-
Unigene61018_ARAawvTARAAPEI-1	405	10	65	3.57277	24.0479	2.7508	-	-	-	unnamed protein product [Vitis vinifera]
Unigene46714_ARAawvTARAAPEI-1	251	12	78	6.91779	46.5629	2.7508	-	-	-	-
gi|298124303|gb|EZ732044.1|	809	33	214	5.90235	39.6355	2.74743	-	GO:0005506//iron ion binding;GO:0003824//catalytic activity;GO:0016209//antioxidant activity	GO:0008152//metabolic process;GO:0006950//response to stress	hypothetical protein [Vitis vinifera]
Unigene55069_ARAawvTARAAPEI-1	318	58	376	26.3913	177.166	2.74697	-	-	-	unknown [Glycine max]
gi|296609405|gb|GW992000.1|GW992000	549	15	97	3.95347	26.4739	2.74338	GO:0044464//cell part	-	-	nodulin MtN21 family protein [Arabidopsis lyrata subsp. lyrata]
Unigene66849_ARAawvTARAAPEI-1	588	12	77	2.953	19.6215	2.73218	-	-	-	-
gi|298140797|gb|EZ748528.1|	556	56	359	14.5738	96.7472	2.73084	-	-	-	late embryogenesis abundant protein group 6 protein [Arachis hypogaea]
gi|298148403|gb|EZ756134.1|	1277	47	301	5.32558	35.3179	2.72939	GO:0030312//external encapsulating structure;GO:0043231//intracellular membrane-bounded organelle	GO:0016788//hydrolase activity, acting on ester bonds	-	unknown [Glycine max]
Unigene71581_ARAawvTARAAPEI-1	1184	40	256	4.88841	32.3972	2.72843	GO:0009532//plastid stroma;GO:0005576//extracellular region	GO:0016662;GO:0051540;GO:0016664//oxidoreductase activity, acting on other nitrogenous compounds as donors, iron-sulfur protein as acceptor;GO:0005506//iron ion binding	GO:0010035//response to inorganic substance;GO:0008152//metabolic process	nitrite reductase [Phaseolus vulgaris]
gi|296608652|gb|GW991247.1|GW991247	381	5	32	1.89891	12.5847	2.72843	-	-	-	-
Unigene70839_ARAawvTARAAPEI-1	983	36	229	5.29918	34.9061	2.71964	-	-	-	conserved hypothetical protein [Ricinus communis]
gi|339692566|gb|JK191849.1|JK191849	509	22	139	6.25409	40.9181	2.70987	GO:0009526//plastid envelope;GO:0016020//membrane	GO:0046872//metal ion binding;GO:0004620//phospholipase activity	GO:0006650//glycerophospholipid metabolic process	phospholipase D alpha 1 [Arachis hypogaea]
Unigene15055_ARAawvTARAAPEI-1	692	23	145	4.80929	31.3965	2.7067	-	GO:0004553//hydrolase activity, hydrolyzing O-glycosyl compounds	GO:0044238//primary metabolic process;GO:0045229//external encapsulating structure organization	gi|13958032|gb|AAK50769.1|AF361321_1/1.60048e-58/polygalacturonase [Pisum sativum]
gi|296575402|gb|GW957675.1|GW957675	482	10	63	3.00201	19.5845	2.70571	-	GO:0043169//cation binding	-	unknown [Glycine max]
gi|298134208|gb|EZ741939.1|	746	25	157	4.8491	31.534	2.70112	GO:0044464//cell part	GO:0030554//adenyl nucleotide binding;GO:0003824//catalytic activity	-	FAD-linked oxidoreductase 1 [Glycine max]
gi|296584867|gb|GW972113.1|GW972113	627	4	25	0.923107	5.97436	2.69421	-	-	-	unknown [Medicago truncatula]
gi|296600894|gb|GW987623.1|GW987623	645	4	25	0.897346	5.80763	2.69421	GO:0030312//external encapsulating structure;GO:0016020//membrane	GO:0003676//nucleic acid binding;GO:0016892	GO:0009813//flavonoid biosynthetic process;GO:0009267//cellular response to starvation;GO:0023033;GO:0032502//developmental process	ribonuclease T2 [Cicer arietinum]
gi|339706079|gb|JK202189.1|JK202189	551	4	25	1.05043	6.79841	2.69421	-	-	-	predicted protein [Populus trichocarpa]
gi|296581953|gb|GW963162.1|GW963162	636	4	25	0.910044	5.88981	2.69421	GO:0043231//intracellular membrane-bounded organelle	GO:0016709//oxidoreductase activity, acting on paired donors, with incorporation or reduction of molecular oxygen, NADH or NADPH as one donor, and incorporation of one atom of oxygen;GO:0046872//metal ion binding	GO:0009685	cytochrome P450 88D6 [Glycyrrhiza uralensis]
Unigene61997_ARAawvTARAAPEI-1	424	4	25	1.36507	8.83472	2.69421	-	GO:0004674//protein serine/threonine kinase activity;GO:0000166//nucleotide binding	-	serine/threonine kinase-like protein [Glycine max]
Unigene7206_ARAawvTARAAPEI-1	437	4	25	1.32446	8.5719	2.69421	-	-	-	-
Unigene7632_ARAawvTARAAPEI-1	287	25	156	12.6043	81.4444	2.6919	GO:0005618//cell wall	GO:0030234//enzyme regulator activity;GO:0004091//carboxylesterase activity	GO:0071555	pectinesterase 24 [Arabidopsis thaliana]
gi|296599751|gb|GW984364.1|GW984364	365	13	81	5.15359	33.2515	2.68977	-	-	-	unknown [Medicago truncatula]
gi|339681516|gb|JK181186.1|JK181186	445	13	81	4.2271	27.2737	2.68977	-	-	-	-
Unigene70603_ARAawvTARAAPEI-1	938	29	180	4.47357	28.7533	2.68423	-	GO:0004871//signal transducer activity;GO:0004672//protein kinase activity;GO:0032559//adenyl ribonucleotide binding	GO:0006464//protein modification process	unnamed protein product [Vitis vinifera]
gi|339671662|gb|JK172075.1|JK172075	551	5	31	1.31304	8.43002	2.68263	-	-	-	conserved hypothetical protein [Ricinus communis]
Unigene35493_ARAawvTARAAPEI-1	199	5	31	3.6356	23.3414	2.68263	GO:0031224//intrinsic to membrane	GO:0005275//amine transmembrane transporter activity	GO:0006865//amino acid transport	predicted protein [Hordeum vulgare subsp. vulgare]
Unigene24363_ARAawvTARAAPEI-1	162	26	161	23.223	148.912	2.68083	-	-	-	-
Unigene7668_ARAawvTARAAPEI-1	561	17	105	4.38476	28.0443	2.67714	GO:0043234//protein complex;GO:0044444//cytoplasmic part	GO:0019787//small conjugating protein ligase activity	GO:0006950//response to stress;GO:0016567//protein ubiquitination;GO:0002252	predicted protein [Populus trichocarpa]
gi|298150216|gb|EZ757947.1|	786	23	142	4.23414	27.0698	2.67654	GO:0031224//intrinsic to membrane	GO:0042626//ATPase activity, coupled to transmembrane movement of substances;GO:0015114//phosphate transmembrane transporter activity;GO:0032559//adenyl ribonucleotide binding	GO:0006810//transport	hypothetical protein [Vitis vinifera]
gi|296603683|gb|GW986108.1|GW986108	501	6	37	1.7329	11.0658	2.67485	GO:0043231//intracellular membrane-bounded organelle	GO:0032559//adenyl ribonucleotide binding;GO:0019829//cation-transporting ATPase activity	-	hypothetical protein isoform 2 [Vitis vinifera]
Unigene13985_ARAawvTARAAPEI-1	483	6	37	1.79748	11.4782	2.67485	-	-	-	unknown [Glycine max]
gi|296585879|gb|GW972297.1|GW972297	488	14	86	4.15114	26.4057	2.66927	GO:0031224//intrinsic to membrane	GO:0016628//oxidoreductase activity, acting on the CH-CH group of donors, NAD or NADP as acceptor;GO:0022891//substrate-specific transmembrane transporter activity	GO:0008152//metabolic process;GO:0006810//transport	unknown [Glycine max]
gi|296607607|gb|GW990202.1|GW990202	587	7	43	1.72552	10.9761	2.66927	-	-	-	conserved hypothetical protein [Ricinus communis]
gi|339683308|gb|JK179064.1|JK179064	578	64	393	16.0218	101.879	2.66874	-	GO:0016491//oxidoreductase activity;GO:0005506//iron ion binding	-	9/13-hydroperoxide lyase [Lotus japonicus]
gi|339691399|gb|JK187354.1|JK187354	646	9	55	2.0159	12.757	2.66179	-	-	-	unknown [Glycine max]
gi|298125607|gb|EZ733348.1|	1014	19	116	2.71129	17.1411	2.66041	-	-	-	unknown [Glycine max]
gi|296579887|gb|GW964877.1|GW964877	571	11	67	2.78751	17.5816	2.65702	GO:0043231//intracellular membrane-bounded organelle	GO:0003676//nucleic acid binding;GO:0001071	GO:0010468//regulation of gene expression;GO:0006351//transcription, DNA-dependent	unknown [Glycine max]
gi|296600400|gb|GW982069.1|GW982069	647	13	79	2.90736	18.2954	2.6537	-	-	-	gibberellic acid-stimulated protein 1 [Glycine soja]
Unigene61579_ARAawvTARAAPEI-1	416	13	79	4.52178	28.4546	2.6537	-	GO:0008252//nucleotidase activity;GO:0016312//inositol bisphosphate phosphatase activity	GO:0044237//cellular metabolic process	unknown [Glycine max]
Unigene67901_ARAawvTARAAPEI-1	648	234	1414	52.2517	326.959	2.64556	-	-	GO:0050832//defense response to fungus;GO:0006970//response to osmotic stress;GO:0042742//defense response to bacterium	PR-5 protein [Glycine max]
gi|296575468|gb|GW957741.1|GW957741	406	9	54	3.20757	19.929	2.63532	-	-	-	unknown [Glycine max]
Unigene69858_ARAawvTARAAPEI-1	831	7	42	1.21887	7.57298	2.63532	-	-	-	putative basic helix-loop-helix protein BHLH19 [Lotus japonicus]
Unigene15624_ARAawvTARAAPEI-1	1547	11	66	1.02887	6.39252	2.63532	-	GO:0004553//hydrolase activity, hydrolyzing O-glycosyl compounds	GO:0044238//primary metabolic process;GO:0045229//external encapsulating structure organization	Polygalacturonase precursor, putative [Ricinus communis]
gi|339687676|gb|JK188143.1|JK188143	571	31	186	7.8557	48.8085	2.63532	GO:0031224//intrinsic to membrane	GO:0005275//amine transmembrane transporter activity	GO:0006865//amino acid transport	lysine/histidine transporter [Populus trichocarpa]
gi|339713568|gb|JK208768.1|JK208768	551	5	30	1.31304	8.15809	2.63532	-	GO:0005488//binding;GO:0016491//oxidoreductase activity	-	hypothetical protein [Vitis vinifera]
Unigene57844_ARAawvTARAAPEI-1	352	8	48	3.28857	20.4323	2.63532	GO:0016020//membrane	GO:0042626//ATPase activity, coupled to transmembrane movement of substances	-	CjMDR1 [Coptis japonica]
Unigene53109_ARAawvTARAAPEI-1	298	6	36	2.91336	18.1011	2.63532	-	-	-	-
gi|296603853|gb|GW982506.1|GW982506	518	5	30	1.39669	8.67781	2.63532	-	GO:0016411//acylglycerol O-acyltransferase activity;GO:0008509//anion transmembrane transporter activity	GO:0006631//fatty acid metabolic process	predicted protein [Populus trichocarpa]
Unigene55254_ARAawvTARAAPEI-1	320	7	42	3.16525	19.6661	2.63532	-	-	-	hypothetical protein [Vitis vinifera]
Unigene65490_ARAawvTARAAPEI-1	527	32	191	8.78616	54.3052	2.62779	-	-	-	phosphoenolpyruvate carboxykinase [Merxmuellera macowanii]
gi|298118741|gb|EZ726482.1|	1659	77	458	6.71589	41.3655	2.62278	GO:0031224//intrinsic to membrane	-	GO:0051234//establishment of localization	Glucose-6-phosphate/phosphate translocator 2, chloroplast precursor, putative [Ricinus communis]
Unigene63819_ARAawvTARAAPEI-1	470	29	171	8.92811	54.5151	2.61023	-	-	-	unnamed protein product [Vitis vinifera]
gi|298129222|gb|EZ736953.1|	729	9	53	1.78638	10.8935	2.60835	GO:0043231//intracellular membrane-bounded organelle	-	-	predicted protein [Populus trichocarpa]
gi|298129473|gb|EZ737204.1|	921	22	129	3.45639	20.9869	2.60215	-	-	-	unknown [Glycine max]
gi|296610472|gb|GW992699.1|GW992699	605	7	41	1.67418	10.1542	2.60055	-	-	-	WRKY43 [Glycine max]
gi|298118324|gb|EZ726065.1|	720	7	41	1.40678	8.53238	2.60055	GO:0009536//plastid;GO:0016020//membrane	GO:0005507//copper ion binding;GO:0016279//protein-lysine N-methyltransferase activity;GO:0035091//phosphoinositide binding	GO:0034968//histone lysine methylation;GO:0010038//response to metal ion;GO:0034755//iron ion transmembrane transport;GO:0009908//flower development;GO:0006970//response to osmotic stress;GO:0030005	gi|6525011|gb|AAF15286.1|AF198627_1/7.97078e-40/copper chaperone homolog CCH [Glycine max]
Unigene14172_ARAawvTARAAPEI-1	566	7	41	1.78954	10.8539	2.60055	-	-	-	-
gi|339688603|gb|JK185638.1|JK185638	588	12	70	2.953	17.8377	2.59468	-	GO:0004871//signal transducer activity;GO:0005488//binding	GO:0009755//hormone-mediated signaling pathway	predicted protein [Populus trichocarpa]
gi|339676564|gb|JK172614.1|JK172614	615	24	140	5.64671	34.1092	2.59468	-	-	-	-
Unigene10947_ARAawvTARAAPEI-1	725	46	268	9.18078	55.388	2.59288	-	GO:0016209//antioxidant activity;GO:0005506//iron ion binding;GO:0003824//catalytic activity	GO:0042743//hydrogen peroxide metabolic process;GO:0006950//response to stress	gi|129808|sp|P22196.1|PER2_ARAHY/1.49671e-110/RecName: Full=Cationic peroxidase 2; AltName: Full=PNPC2; Flags: Precursor
gi|339684120|gb|JK183204.1|JK183204	581	11	64	2.73953	16.5053	2.59093	GO:0044464//cell part	GO:0046873//metal ion transmembrane transporter activity	GO:0030001//metal ion transport	Potassium transporter, putative [Ricinus communis]
gi|339700946|gb|JK193451.1|JK193451	527	5	29	1.37284	8.24529	2.58641	-	-	-	metallothionein-like protein [Arachis hypogaea]
gi|298126245|gb|EZ733976.1|	1090	1569	9083	208.284	1248.59	2.58368	-	GO:0030246//carbohydrate binding	-	Mannose/glucose-binding lectin precursor [Arachis hypogaea]
gi|296585821|gb|GW965707.1|GW965707	411	9	52	3.16855	18.9575	2.58087	-	GO:0016301//kinase activity	-	GmCK2p [Glycine max]
Unigene62270_ARAawvTARAAPEI-1	431	205	1179	68.8234	409.879	2.57423	-	-	-	-
Unigene44457_ARAawvTARAAPEI-1	238	8	46	4.86376	28.9601	2.57392	-	-	-	-
gi|951115|gb|U22472.1|AHU22472	937	1355	7758	209.247	1240.59	2.56775	-	GO:0030246//carbohydrate binding	-	mannose/glucose-binding lectin [Arachis hypogaea]
gi|298143367|gb|EZ751098.1|	738	14	80	2.74493	16.2425	2.56493	GO:0043231//intracellular membrane-bounded organelle	GO:0005515//protein binding	GO:0010468//regulation of gene expression	unnamed protein product [Vitis vinifera]
gi|296580359|gb|GW965349.1|GW965349	585	35	200	8.65709	51.2263	2.56493	-	GO:0030247//polysaccharide binding	GO:0009056//catabolic process;GO:0009725//response to hormone stimulus;GO:0006970//response to osmotic stress;GO:0009814//defense response, incompatible interaction;GO:0050832//defense response to fungus;GO:0043170	unknown [Glycine max]
Unigene48107_ARAawvTARAAPEI-1	260	14	80	7.79138	46.1037	2.56493	GO:0009536//plastid	GO:0016627//oxidoreductase activity, acting on the CH-CH group of donors;GO:0046914//transition metal ion binding;GO:0016702//oxidoreductase activity, acting on single donors with incorporation of molecular oxygen, incorporation of two atoms of oxygen	GO:0009642//response to light intensity;GO:0051707//response to other organism;GO:0006633//fatty acid biosynthetic process;GO:0009694//jasmonic acid metabolic process;GO:0009719;GO:0006091//generation of precursor metabolites and energy;GO:0006950//respon	lipoxygenase, putative [Ricinus communis]
gi|298133325|gb|EZ741056.1|	989	86	490	12.5823	74.2367	2.56073	-	-	-	unknown [Glycine max]
Unigene67702_ARAawvTARAAPEI-1	636	32	182	7.28035	42.8779	2.55815	GO:0044424//intracellular part	-	GO:0009404//toxin metabolic process;GO:0010038//response to metal ion	glutathione S-transferase [Glycine soja]
Unigene65867_ARAawvTARAAPEI-1	543	12	68	3.19772	18.7641	2.55286	GO:0016020//membrane	GO:0022857//transmembrane transporter activity;GO:0017111//nucleoside-triphosphatase activity;GO:0032559//adenyl ribonucleotide binding	-	unnamed protein product [Vitis vinifera]
Unigene51390_ARAawvTARAAPEI-1	284	9	51	4.58547	26.9073	2.55286	-	-	-	unknown [Glycine max]
Unigene18063_ARAawvTARAAPEI-1	716	12	68	2.42509	14.2303	2.55286	GO:0043231//intracellular membrane-bounded organelle	-	-	conserved hypothetical protein [Ricinus communis]
Unigene35726_ARAawvTARAAPEI-1	200	12	68	8.68182	50.9445	2.55286	-	GO:0004553//hydrolase activity, hydrolyzing O-glycosyl compounds	GO:0009056//catabolic process	beta-glucan-binding protein 1 [Medicago truncatula]
Unigene42344_ARAawvTARAAPEI-1	228	6	34	3.80782	22.3441	2.55286	-	GO:0016874//ligase activity	-	acyl:coa ligase acetate-coa synthetase-like protein [Populus trichocarpa]
Unigene5647_ARAawvTARAAPEI-1	601	12	68	2.88912	16.9533	2.55286	GO:0016020//membrane	GO:0015082//di-, tri-valent inorganic cation transmembrane transporter activity	GO:0055066;GO:0030003//cellular cation homeostasis;GO:0006826//iron ion transport	metal transporter Nramp6 [Arabidopsis thaliana]
Unigene34447_ARAawvTARAAPEI-1	195	29	164	21.519	126.017	2.54993	-	-	-	-
Unigene5371_ARAawvTARAAPEI-1	968	23	130	3.43805	20.1227	2.54916	GO:0031981//nuclear lumen;GO:0044444//cytoplasmic part	GO:0016772//transferase activity, transferring phosphorus-containing groups;GO:0004611//phosphoenolpyruvate carboxykinase activity;GO:0032559//adenyl ribonucleotide binding	GO:0010038//response to metal ion;GO:0009267//cellular response to starvation;GO:0006006//glucose metabolic process;GO:0050832//defense response to fungus	predicted protein [Populus trichocarpa]
Unigene60584_ARAawvTARAAPEI-1	397	103	578	37.541	218.15	2.53878	-	GO:0004553//hydrolase activity, hydrolyzing O-glycosyl compounds	GO:0006026	pathogenesis-related protein 8 [Malus x domestica]
gi|339702982|gb|JK198403.1|JK198403	585	5	28	1.23673	7.17168	2.53578	-	-	-	predicted protein [Populus trichocarpa]
Unigene57855_ARAawvTARAAPEI-1	352	5	28	2.05536	11.9188	2.53578	-	GO:0016757//transferase activity, transferring glycosyl groups	-	predicted protein [Populus trichocarpa]
gi|339700701|gb|JK196534.1|JK196534	551	5	28	1.31304	7.61422	2.53578	-	GO:0016829//lyase activity	-	unknown [Medicago truncatula]
gi|339677264|gb|JK175661.1|JK175661	540	5	28	1.33979	7.76932	2.53578	-	-	-	-
Unigene26309_ARAawvTARAAPEI-1	168	5	28	4.30646	24.9728	2.53578	-	-	-	-
gi|339710249|gb|JK205313.1|JK205313	540	39	218	10.4503	60.4897	2.53314	-	GO:0016491//oxidoreductase activity;GO:0005506//iron ion binding	-	9/13-hydroperoxide lyase [Lotus japonicus]
Unigene31770_ARAawvTARAAPEI-1	186	12	67	9.33529	53.9735	2.53148	GO:0043231//intracellular membrane-bounded organelle	GO:0004553//hydrolase activity, hydrolyzing O-glycosyl compounds	GO:0044238//primary metabolic process;GO:0045229//external encapsulating structure organization	polygalacturonase precursor [Glycine max]
gi|296574270|gb|GW956711.1|GW956711	645	7	39	1.57036	9.0599	2.52841	-	-	-	unknown [Glycine max]
Unigene46080_ARAawvTARAAPEI-1	247	7	39	4.10072	23.6585	2.52841	-	-	-	unknown [Glycine max]
gi|296610421|gb|GW992648.1|GW992648	511	7	39	1.98215	11.4357	2.52841	-	-	-	-
gi|296591682|gb|GW970924.1|GW970924	575	7	39	1.76153	10.1628	2.52841	-	GO:0016701//oxidoreductase activity, acting on single donors with incorporation of molecular oxygen;GO:0016706//oxidoreductase activity, acting on paired donors, with incorporation or reduction of molecular oxygen, 2-oxoglutarate as one donor, and incorpo	GO:0008152//metabolic process	unknown [Glycine max]
gi|298115942|gb|EZ723683.1|	722	81	448	16.2333	92.9736	2.51786	-	-	-	hypothetical protein isoform 1 [Vitis vinifera]
gi|298124266|gb|EZ732007.1|	1178	2405	13296	295.413	1691.2	2.51724	-	GO:0030246//carbohydrate binding	-	Mannose/glucose-binding lectin precursor [Arachis hypogaea]
Unigene52497_ARAawvTARAAPEI-1	293	19	105	9.38308	53.6958	2.51668	-	GO:0005515//protein binding;GO:0008171//O-methyltransferase activity	-	unknown [Glycine max]
gi|298145303|gb|EZ753034.1|	715	38	210	7.69019	44.008	2.51668	-	GO:0016757//transferase activity, transferring glycosyl groups	-	glycosyltransferase [Malus x domestica]
Unigene72081_ARAawvTARAAPEI-1	1460	53	292	5.2527	29.9674	2.51226	GO:0031410//cytoplasmic vesicle	GO:0016209//antioxidant activity;GO:0005506//iron ion binding;GO:0003824//catalytic activity	GO:0006950//response to stress;GO:0008152//metabolic process	unknown [Glycine max]
Unigene15515_ARAawvTARAAPEI-1	805	12	66	2.15697	12.2848	2.50979	GO:0009536//plastid	GO:0004672//protein kinase activity;GO:0032559//adenyl ribonucleotide binding	GO:0006464//protein modification process	unnamed protein product [Vitis vinifera]
gi|298136967|gb|EZ744698.1|	383	14	77	5.28919	30.1239	2.50979	GO:0005576//extracellular region;GO:0030312//external encapsulating structure	GO:0016798//hydrolase activity, acting on glycosyl bonds;GO:0016758//transferase activity, transferring hexosyl groups	GO:0044042//glucan metabolic process	unknown [Glycine max]
Unigene51191_ARAawvTARAAPEI-1	282	8	44	4.10488	23.3788	2.50979	-	-	-	TIR-NBS-LRR type disease resistance protein [Glycine max]
Unigene1866_ARAawvTARAAPEI-1	368	28	154	11.0096	62.7035	2.50979	-	-	-	wound-inducible putative chloroplast terpene synthase 3 [Medicago truncatula]
gi|296578892|gb|GW964573.1|GW964573	648	1464	8033	326.908	1857.47	2.50638	-	-	-	proline-rich protein [Glycine max]
gi|339693065|gb|JK189029.1|JK189029	345	33	181	13.8406	78.6101	2.50581	-	GO:0043169//cation binding	-	metallothionein-like protein [Arachis hypogaea]
Unigene1568_ARAawvTARAAPEI-1	283	22	120	11.2485	63.5351	2.49782	-	-	-	-
Unigene62084_ARAawvTARAAPEI-1	426	22	120	7.47262	42.2076	2.49782	-	GO:0005515//protein binding;GO:0008171//O-methyltransferase activity	-	flavonoid o-methyltransferase related [Populus trichocarpa]
Unigene61029_ARAawvTARAAPEI-1	405	18	98	6.43098	36.2568	2.49514	-	GO:0016740//transferase activity	-	wall-associated kinase, putative [Ricinus communis]
Unigene57698_ARAawvTARAAPEI-1	350	9	49	3.72078	20.9772	2.49514	-	-	-	unknown [Glycine max]
Unigene60638_ARAawvTARAAPEI-1	397	9	49	3.28028	18.4937	2.49514	-	-	-	hypothetical protein [Vitis vinifera]
gi|296593015|gb|GW978231.1|GW978231	642	9	49	2.02846	11.4361	2.49514	-	GO:0016765//transferase activity, transferring alkyl or aryl (other than methyl) groups	GO:0050896//response to stimulus	glutathione S-transferase [Medicago sativa]
gi|296607327|gb|GW989922.1|GW989922	644	18	98	4.04433	22.8013	2.49514	-	-	-	unknown [Glycine max]
gi|298116686|gb|EZ724427.1|	847	7	38	1.19584	6.72232	2.49093	-	GO:0004672//protein kinase activity	-	predicted protein [Populus trichocarpa]
Unigene61266_ARAawvTARAAPEI-1	409	7	38	2.47648	13.9213	2.49093	-	GO:0043169//cation binding;GO:0019842//vitamin binding;GO:0016641//oxidoreductase activity, acting on the CH-NH2 group of donors, oxygen as acceptor	GO:0003006//reproductive developmental process;GO:0006555//methionine metabolic process	1-aminocyclopropane-1-carboxylate oxidase, putative [Ricinus communis]
gi|296593361|gb|GW978604.1|GW978604	374	5	27	1.93445	10.8171	2.48332	-	GO:0016846//carbon-sulfur lyase activity	-	unknown [Medicago truncatula]
Unigene50229_ARAawvTARAAPEI-1	275	5	27	2.63085	14.7113	2.48332	-	-	-	-
Unigene48359_ARAawvTARAAPEI-1	261	5	27	2.77197	15.5004	2.48332	-	-	-	-
Unigene11769_ARAawvTARAAPEI-1	435	5	27	1.66318	9.30022	2.48332	-	GO:0003676//nucleic acid binding;GO:0001071	GO:0010468//regulation of gene expression;GO:0032501//multicellular organismal process	NAC domain protein [Glycine max]
Unigene2063_ARAawvTARAAPEI-1	250	5	27	2.89394	16.1824	2.48332	-	-	-	-
Unigene64063_ARAawvTARAAPEI-1	477	8	43	2.42678	13.5073	2.47662	GO:0016020//membrane	GO:0016301//kinase activity	-	serine-threonine protein kinase, plant-type, putative [Ricinus communis]
Unigene8974_ARAawvTARAAPEI-1	415	8	43	2.78934	15.5253	2.47662	-	-	-	hypothetical protein OsI_24622 [Oryza sativa Indica Group]
gi|298117014|gb|EZ724755.1|	700	26	139	5.37446	29.7533	2.46886	-	-	-	-
Unigene18341_ARAawvTARAAPEI-1	492	9	48	2.6469	14.6182	2.4654	-	GO:0016709//oxidoreductase activity, acting on paired donors, with incorporation or reduction of molecular oxygen, NADH or NADPH as one donor, and incorporation of one atom of oxygen;GO:0005506//iron ion binding	GO:0008152//metabolic process	unknown [Glycine max]
Unigene64040_ARAawvTARAAPEI-1	477	6	32	1.82009	10.052	2.4654	-	GO:0004713//protein tyrosine kinase activity;GO:0032559//adenyl ribonucleotide binding	GO:0006464//protein modification process	protein kinase family protein [Glycine max]
Unigene30144_ARAawvTARAAPEI-1	180	6	32	4.82323	26.6377	2.4654	-	GO:0016628//oxidoreductase activity, acting on the CH-CH group of donors, NAD or NADP as acceptor	GO:0008152//metabolic process	unknown [Medicago truncatula]
gi|298122386|gb|EZ730127.1|	1018	9	48	1.27925	7.065	2.4654	-	-	GO:0006350//transcription	gi|15148918|gb|AAK84886.1|AF402605_1/2.04342e-30/homeodomain leucine zipper protein HDZ2 [Phaseolus vulgaris]
Unigene46306_ARAawvTARAAPEI-1	248	6	32	3.50073	19.3338	2.4654	-	-	-	-
Unigene18282_ARAawvTARAAPEI-1	823	38	201	6.68103	36.5944	2.45348	GO:0043231//intracellular membrane-bounded organelle	GO:0016772//transferase activity, transferring phosphorus-containing groups;GO:0005488//binding;GO:0004871//signal transducer activity	GO:0023060;GO:0009743//response to carbohydrate stimulus;GO:0048511//rhythmic process;GO:0009755//hormone-mediated signaling pathway;GO:0006351//transcription, DNA-dependent;GO:0032502//developmental process;GO:0009639//response to red or far red light	unknown [Glycine max]
Unigene12272_ARAawvTARAAPEI-1	653	7	37	1.55112	8.48999	2.45246	GO:0043231//intracellular membrane-bounded organelle;GO:0016020//membrane	-	-	unknown [Glycine max]
Unigene8112_ARAawvTARAAPEI-1	373	7	37	2.71549	14.8632	2.45246	-	-	-	hypothetical protein [Vitis vinifera]
gi|339709199|gb|JK207591.1|JK207591	582	14	74	3.48068	19.0514	2.45246	-	-	-	-
Unigene35521_ARAawvTARAAPEI-1	199	11	58	7.99833	43.6711	2.44891	GO:0016020//membrane;GO:0009526//plastid envelope	GO:0015082//di-, tri-valent inorganic cation transmembrane transporter activity	GO:0050832//defense response to fungus;GO:0071365;GO:0009814//defense response, incompatible interaction;GO:0019762//glucosinolate catabolic process;GO:0000041//transition metal ion transport;GO:0052482	ATPDR7/PDR7 [Arabidopsis lyrata subsp. lyrata]
Unigene62777_ARAawvTARAAPEI-1	443	11	58	3.59293	19.6175	2.44891	GO:0042579//microbody;GO:0009536//plastid	-	GO:0006952//defense response;GO:0009607//response to biotic stimulus	unknown [Glycine max]
gi|298123514|gb|EZ731255.1|	1129	80	421	10.2531	55.8736	2.44611	-	GO:0016740//transferase activity	-	protein kinase [Glycine max]
Unigene21923_ARAawvTARAAPEI-1	154	35	184	32.8857	179.026	2.44464	-	-	-	-
gi|339705635|gb|JK201745.1|JK201745	536	12	63	3.23949	17.6114	2.44268	-	GO:0003676//nucleic acid binding	GO:0010468//regulation of gene expression	unknown [Glycine max]
Unigene62135_ARAawvTARAAPEI-1	427	8	42	2.71095	14.7381	2.44268	GO:0043231//intracellular membrane-bounded organelle	GO:0005488//binding;GO:0004672//protein kinase activity	-	protein kinase [Glycine max]
gi|296579409|gb|GW961455.1|GW961455	552	8	42	2.09706	11.4006	2.44268	GO:0043231//intracellular membrane-bounded organelle	GO:0003677//DNA binding;GO:0001071;GO:0005515//protein binding	GO:0006351//transcription, DNA-dependent	Ocs element-binding factor, putative [Ricinus communis]
Unigene38446_ARAawvTARAAPEI-1	210	77	403	53.0556	287.544	2.43821	-	-	-	hypothetical protein ARALYDRAFT_484264 [Arabidopsis lyrata subsp. lyrata]
gi|296586682|gb|GW972732.1|GW972732	550	13	68	3.42011	18.5253	2.43738	-	GO:0005515//protein binding;GO:0008171//O-methyltransferase activity	-	unknown [Glycine max]
Unigene63701_ARAawvTARAAPEI-1	467	13	68	4.02797	21.8178	2.43738	-	-	-	unknown [Glycine max]
Unigene40009_ARAawvTARAAPEI-1	217	188	981	125.36	677.373	2.43388	GO:0043231//intracellular membrane-bounded organelle	GO:0016645//oxidoreductase activity, acting on the CH-NH group of donors	GO:0006560//proline metabolic process;GO:0006536//glutamate metabolic process;GO:0006950//response to stress	unknown [Glycine max]
Unigene16197_ARAawvTARAAPEI-1	820	19	99	3.35274	18.0901	2.43179	-	GO:0046914//transition metal ion binding;GO:0016706//oxidoreductase activity, acting on paired donors, with incorporation or reduction of molecular oxygen, 2-oxoglutarate as one donor, and incorporation of one atom each of oxygen into both donors;GO:00167	GO:0008152//metabolic process	gibberellin 2-oxidase [Vigna angularis]
gi|296583435|gb|GW967793.1|GW967793	568	10	52	2.54748	13.7175	2.42887	GO:0009536//plastid	GO:0030528//transcription regulator activity;GO:0001071;GO:0003677//DNA binding	GO:0042742//defense response to bacterium;GO:0009743//response to carbohydrate stimulus;GO:0010468//regulation of gene expression;GO:0010260//organ senescence;GO:0006350//transcription;GO:0010557//positive regulation of macromolecule biosynthetic process	WRKY20 [Glycine max]
Unigene53798_ARAawvTARAAPEI-1	305	11	57	5.21858	28.0023	2.42382	-	GO:0046872//metal ion binding;GO:0016491//oxidoreductase activity	-	unknown [Glycine max]
Unigene28663_ARAawvTARAAPEI-1	175	28	145	23.1515	124.151	2.42291	-	-	-	-
gi|296573305|gb|GW954144.1|GW954144	729	17	88	3.37428	18.0873	2.42233	-	GO:0016741//transferase activity, transferring one-carbon groups;GO:0004857//enzyme inhibitor activity	GO:0019219	hypothetical protein [Vitis vinifera]
Unigene10383_ARAawvTARAAPEI-1	342	6	31	2.53854	13.5817	2.41959	GO:0044464//cell part	-	GO:0015833//peptide transport	unnamed protein product [Vitis vinifera]
gi|296599228|gb|GW981633.1|GW981633	455	6	31	1.90809	10.2087	2.41959	GO:0043231//intracellular membrane-bounded organelle;GO:0044425//membrane part	GO:0016709//oxidoreductase activity, acting on paired donors, with incorporation or reduction of molecular oxygen, NADH or NADPH as one donor, and incorporation of one atom of oxygen;GO:0005506//iron ion binding	GO:0008152//metabolic process	gi|5915840|sp|O22307.1|C71DB_LOTJA/5.45715e-40/RecName: Full=Cytochrome P450 71D11
Unigene52685_ARAawvTARAAPEI-1	295	6	31	2.94299	15.7456	2.41959	-	GO:0016758//transferase activity, transferring hexosyl groups	-	UDP-glucuronosyltransferase, putative [Ricinus communis]
gi|298136302|gb|EZ744033.1|	875	6	31	0.992208	5.30851	2.41959	-	GO:0001071	GO:0009566//fertilization	transcription factor CCAAT [Lotus japonicus]
Unigene60716_ARAawvTARAAPEI-1	399	6	31	2.17589	11.6415	2.41959	-	GO:0016413//O-acetyltransferase activity	-	Anthranilate N-benzoyltransferase protein, putative [Ricinus communis]
Unigene8465_ARAawvTARAAPEI-1	265	6	31	3.27616	17.5281	2.41959	-	-	-	-
Unigene64242_ARAawvTARAAPEI-1	483	7	36	2.09706	11.168	2.41293	-	-	-	unknown [Glycine max]
Unigene57588_ARAawvTARAAPEI-1	348	14	72	5.82114	31.0007	2.41293	GO:0043231//intracellular membrane-bounded organelle	GO:0046914//transition metal ion binding;GO:0033764	GO:0008152//metabolic process	unknown [Medicago truncatula]
Unigene65395_ARAawvTARAAPEI-1	524	272	1396	75.1099	399.184	2.40998	-	-	-	hypothetical protein VITISV_006469 [Vitis vinifera]
Unigene18382_ARAawvTARAAPEI-1	658	9	46	1.97914	10.4749	2.40399	-	-	-	unknown [Glycine max]
gi|339682011|gb|JK181681.1|JK181681	228	9	46	5.71172	30.2302	2.40399	-	-	-	proline-rich protein precursor [Phaseolus vulgaris]
Unigene68161_ARAawvTARAAPEI-1	668	54	276	11.6971	61.9087	2.40399	-	-	-	Cytochrome b561 / ferric reductase transmembrane [Medicago truncatula]
Unigene12334_ARAawvTARAAPEI-1	1120	47	240	6.07211	32.1079	2.40266	-	GO:0001071	GO:0032501//multicellular organismal process	NAC domain protein [Glycine max]
gi|298134999|gb|EZ742730.1|	681	43	219	9.13652	48.1854	2.39888	-	-	GO:0009719;GO:0007275//multicellular organismal development	unknown [Glycine max]
gi|298126818|gb|EZ734549.1|	686	59	300	12.4448	65.5263	2.39653	GO:0044464//cell part	GO:0016634;GO:0005506//iron ion binding	GO:0008152//metabolic process	cytochrome P450 monooxygenase CYP72A65 [Medicago truncatula]
gi|298120888|gb|EZ728629.1|	471	16	81	4.9154	25.7681	2.39021	GO:0044424//intracellular part	GO:0008943//glyceraldehyde-3-phosphate dehydrogenase activity;GO:0000166//nucleotide binding	GO:0006007//glucose catabolic process	unknown [Glycine max]
gi|298147848|gb|EZ755579.1|	1112	16	81	2.08197	10.9144	2.39021	-	GO:0000166//nucleotide binding;GO:0004712//protein serine/threonine/tyrosine kinase activity;GO:0019887//protein kinase regulator activity	GO:0010557//positive regulation of macromolecule biosynthetic process;GO:0006555//methionine metabolic process;GO:0002239//response to oomycetes;GO:0009700//indole phytoalexin biosynthetic process;GO:0006970//response to osmotic stress;GO:0006468//protein	mitogen-activated protein kinase kinase [Capsicum annuum]
gi|339684342|gb|JK179266.1|JK179266	578	7	35	1.75239	9.07317	2.37229	GO:0031410//cytoplasmic vesicle	GO:0004553//hydrolase activity, hydrolyzing O-glycosyl compounds	GO:0008152//metabolic process	unnamed protein product [Vitis vinifera]
Unigene67930_ARAawvTARAAPEI-1	650	8	40	1.78089	9.22073	2.37229	GO:0043231//intracellular membrane-bounded organelle	GO:0003676//nucleic acid binding;GO:0001071	GO:0010468//regulation of gene expression;GO:0009725//response to hormone stimulus;GO:0006351//transcription, DNA-dependent	transcription factor MYB101 [Lotus japonicus]
gi|296576704|gb|GW958940.1|GW958940	503	6	30	1.72601	8.93659	2.37229	-	GO:0016301//kinase activity	GO:0003006//reproductive developmental process	predicted protein [Populus trichocarpa]
Unigene62700_ARAawvTARAAPEI-1	441	19	95	6.23411	32.2778	2.37229	GO:0031224//intrinsic to membrane	GO:0015174//basic amino acid transmembrane transporter activity;GO:0015172//acidic amino acid transmembrane transporter activity	GO:0015813//L-glutamate transport;GO:0015809//arginine transport	hypothetical protein [Vitis vinifera]
Unigene9196_ARAawvTARAAPEI-1	365	8	40	3.17144	16.4205	2.37229	GO:0044464//cell part	GO:0016709//oxidoreductase activity, acting on paired donors, with incorporation or reduction of molecular oxygen, NADH or NADPH as one donor, and incorporation of one atom of oxygen;GO:0005506//iron ion binding	GO:0008152//metabolic process	gi|5915845|sp|O49859.1|C82A4_SOYBN/2.38027e-43/RecName: Full=Cytochrome P450 82A4; AltName: Full=Cytochrome P450 CP9
Unigene63633_ARAawvTARAAPEI-1	465	100	500	31.1176	161.115	2.37229	-	GO:0004553//hydrolase activity, hydrolyzing O-glycosyl compounds;GO:0030247//polysaccharide binding	GO:0006950//response to stress;GO:0006026	gi|16303976|gb|AAL16893.1|AF420225_1/1.06031e-77/class II chitinase [Fragaria x ananassa]
Unigene38377_ARAawvTARAAPEI-1	210	12	60	8.2684	42.8105	2.37229	-	-	-	-
Unigene32698_ARAawvTARAAPEI-1	189	6	30	4.59356	23.7836	2.37229	-	GO:0016788//hydrolase activity, acting on ester bonds	GO:0044238//primary metabolic process	unknown [Glycine max]
Unigene6201_ARAawvTARAAPEI-1	479	16	80	4.8333	25.0249	2.37229	-	GO:0004553//hydrolase activity, hydrolyzing O-glycosyl compounds	GO:0044238//primary metabolic process;GO:0045229//external encapsulating structure organization	polygalacturonase precursor [Glycine max]
gi|296608814|gb|GW991409.1|GW991409	477	11	55	3.33683	17.2768	2.37229	-	GO:0004672//protein kinase activity;GO:0032559//adenyl ribonucleotide binding	GO:0006464//protein modification process	hypothetical protein VITISV_010117 [Vitis vinifera]
gi|339665284|gb|JK165988.1|JK165988	578	6	30	1.50205	7.777	2.37229	-	-	-	hypothetical protein SORBIDRAFT_0070s002020 [Sorghum bicolor]
Unigene66069_ARAawvTARAAPEI-1	552	11	55	2.88345	14.9294	2.37229	GO:0044464//cell part	GO:0030611//arsenate reductase activity;GO:0015036//disulfide oxidoreductase activity	GO:0019725//cellular homeostasis	glutaredoxin [Populus trichocarpa]
gi|296588100|gb|GW966606.1|GW966606	524	9	45	2.48525	12.8677	2.37229	-	-	-	disease resistance-responsive family protein [Arachis hypogaea]
Unigene54150_ARAawvTARAAPEI-1	308	31	154	14.5637	74.9184	2.36295	-	GO:0004553//hydrolase activity, hydrolyzing O-glycosyl compounds	GO:0044238//primary metabolic process;GO:0045229//external encapsulating structure organization	polygalacturonase precursor [Glycine max]
Unigene68697_ARAawvTARAAPEI-1	709	78	386	15.9187	81.5755	2.35741	-	-	-	unknown [Glycine max]
Unigene70741_ARAawvTARAAPEI-1	964	56	276	8.40564	42.8994	2.35153	-	GO:0046872//metal ion binding;GO:0016702//oxidoreductase activity, acting on single donors with incorporation of molecular oxygen, incorporation of two atoms of oxygen	GO:0006633//fatty acid biosynthetic process;GO:0006950//response to stress;GO:0009694//jasmonic acid metabolic process;GO:0042221//response to chemical stimulus;GO:0051707//response to other organism	hypothetical protein, partial [Vitis vinifera]
gi|298128415|gb|EZ736146.1|	927	98	482	15.297	77.9087	2.34854	-	GO:0016740//transferase activity	-	unknown [Glycine max]
Unigene42519_ARAawvTARAAPEI-1	229	148	724	93.516	473.72	2.34075	-	-	-	-
Unigene2778_ARAawvTARAAPEI-1	272	9	44	4.78777	24.2383	2.33986	-	-	-	-
Unigene69103_ARAawvTARAAPEI-1	745	9	44	1.74802	8.84943	2.33986	-	-	-	unknown [Glycine max]
Unigene67461_ARAawvTARAAPEI-1	621	35	171	8.15523	41.2594	2.33893	GO:0009536//plastid	GO:0016664//oxidoreductase activity, acting on other nitrogenous compounds as donors, iron-sulfur protein as acceptor;GO:0051536//iron-sulfur cluster binding;GO:0005506//iron ion binding	GO:0051234//establishment of localization;GO:0042126//nitrate metabolic process;GO:0006091//generation of precursor metabolites and energy	nitrite reductase [Glycine max]
Unigene18374_ARAawvTARAAPEI-1	465	8	39	2.48941	12.567	2.33576	-	GO:0035251//UDP-glucosyltransferase activity	-	predicted protein [Populus trichocarpa]
Unigene17378_ARAawvTARAAPEI-1	398	8	39	2.90848	14.6825	2.33576	GO:0005576//extracellular region;GO:0031410//cytoplasmic vesicle	GO:0046914//transition metal ion binding;GO:0016682//oxidoreductase activity, acting on diphenols and related substances as donors, oxygen as acceptor	GO:0009808//lignin metabolic process	laccase, putative [Ricinus communis]
Unigene64906_ARAawvTARAAPEI-1	506	103	502	29.4541	148.652	2.3354	GO:0031224//intrinsic to membrane	-	-	gi|288559105|sp|C6TG62.1|U497E_SOYBN/1.90346e-68/RecName: Full=UPF0497 membrane protein 14
Unigene19858_ARAawvTARAAPEI-1	150	7	34	6.75253	33.963	2.33047	-	-	-	-
Unigene48227_ARAawvTARAAPEI-1	260	7	34	3.89569	19.5941	2.33047	-	GO:0016765//transferase activity, transferring alkyl or aryl (other than methyl) groups;GO:0005488//binding	GO:0050896//response to stimulus	glutathione S-transferase 1 [Arachis hypogaea]
Unigene12870_ARAawvTARAAPEI-1	240	12	58	7.23485	36.2106	2.32338	-	-	-	-
Unigene46277_ARAawvTARAAPEI-1	248	6	29	3.50073	17.5212	2.32338	-	GO:0016740//transferase activity	-	glucosyltransferase-6 [Vigna angularis]
gi|339701384|gb|JK193889.1|JK193889	556	11	53	2.86271	14.283	2.31885	-	-	-	-
gi|298125190|gb|EZ732931.1|	1216	4756	22895	565.937	2821.15	2.31757	-	-	-	-
gi|296574588|gb|GW956851.1|GW956851	539	128	616	34.3622	171.242	2.31714	GO:0005618//cell wall;GO:0016020//membrane;GO:0031410//cytoplasmic vesicle	-	GO:0006970//response to osmotic stress	unknown [Glycine max]
gi|298148530|gb|EZ756261.1|	1546	62	297	5.80286	28.785	2.31048	-	GO:0016787//hydrolase activity	-	PAD4 [Glycine max]
gi|298140607|gb|EZ748338.1|	1001	46	220	6.64941	32.9312	2.30816	GO:0031224//intrinsic to membrane	GO:0015291//secondary active transmembrane transporter activity	GO:0015698//inorganic anion transport	phosphate transporter [Sesbania rostrata]
Unigene15277_ARAawvTARAAPEI-1	300	18	86	8.68182	42.9532	2.3067	-	-	-	-
gi|296604961|gb|GW983614.1|GW983614	605	76	363	18.1768	89.9021	2.30626	GO:0031224//intrinsic to membrane	GO:0016787//hydrolase activity;GO:0005488//binding	GO:0009553//embryo sac development;GO:0006810//transport	unknown [Glycine max]
gi|71068416|gb|DQ068453.1|	1514	128	610	12.2333	60.3702	2.30302	-	GO:0004702//receptor signaling protein serine/threonine kinase activity;GO:0032559//adenyl ribonucleotide binding	GO:0006464//protein modification process	mitogen-activated protein kinase 2 [Arachis hypogaea]
Unigene34158_ARAawvTARAAPEI-1	194	17	81	12.6796	62.5608	2.30274	-	-	-	-
Unigene19455_ARAawvTARAAPEI-1	829	89	423	15.5344	76.4548	2.29914	-	-	-	hypothetical protein RCOM_0530890 [Ricinus communis]
Unigene5674_ARAawvTARAAPEI-1	546	97	461	25.7062	126.511	2.29907	-	-	-	hypothetical protein [Vitis vinifera]
Unigene57886_ARAawvTARAAPEI-1	353	16	76	6.5585	32.2595	2.29829	-	GO:0016757//transferase activity, transferring glycosyl groups	-	glycosyltransferase [Malus x domestica]
Unigene68319_ARAawvTARAAPEI-1	679	16	76	3.40965	16.7711	2.29829	-	-	GO:0009743//response to carbohydrate stimulus;GO:0006350//transcription	unknown [Glycine max]
Unigene2527_ARAawvTARAAPEI-1	1049	201	954	27.7255	136.267	2.29715	GO:0005576//extracellular region;GO:0030312//external encapsulating structure	GO:0005506//iron ion binding;GO:0003824//catalytic activity;GO:0016209//antioxidant activity	GO:0008152//metabolic process;GO:0006950//response to stress	unknown [Glycine max]
Unigene7035_ARAawvTARAAPEI-1	1006	53	251	7.6232	37.3848	2.29398	GO:0009532//plastid stroma;GO:0009526//plastid envelope	GO:0051536//iron-sulfur cluster binding;GO:0046914//transition metal ion binding;GO:0052592	GO:0006090//pyruvate metabolic process;GO:0009627//systemic acquired resistance;GO:0006721//terpenoid metabolic process	4-hydroxy-3-methylbut-2-en-1-yl diphosphate synthase [Hevea brasiliensis]
Unigene65634_ARAawvTARAAPEI-1	534	94	445	25.471	124.864	2.29343	-	GO:0005506//iron ion binding	-	9/13 hydroperoxide lyase [Medicago truncatula]
gi|339711115|gb|JK206075.1|JK206075	603	11	52	2.63958	12.9213	2.29137	-	-	-	NAC domain protein, IPR003441 [Populus trichocarpa]
gi|298124342|gb|EZ732083.1|	834	42	198	7.2869	35.5728	2.2874	-	-	-	unknown [Glycine max]
Unigene18583_ARAawvTARAAPEI-1	477	7	33	2.12344	10.3661	2.2874	GO:0016020//membrane;GO:0031410//cytoplasmic vesicle	GO:0016491//oxidoreductase activity;GO:0004672//protein kinase activity;GO:0000166//nucleotide binding	GO:0008152//metabolic process	predicted protein [Populus trichocarpa]
Unigene3277_ARAawvTARAAPEI-1	699	7	33	1.44904	7.07384	2.2874	-	-	-	NPR1/NIM1-like regulatory protein [Populus trichocarpa]
Unigene4707_ARAawvTARAAPEI-1	375	7	33	2.70101	13.1856	2.2874	-	-	-	-
gi|194466234|gb|DQ889583.1|	743	2687	12652	523.285	2551.46	2.28565	-	GO:0030246//carbohydrate binding	-	mannose/glucose-binding lectin precursor [Arachis hypogaea]
Unigene20921_ARAawvTARAAPEI-1	151	17	80	16.2904	79.3838	2.28482	-	-	-	-
gi|296576055|gb|GW958328.1|GW958328	684	20	94	4.23091	20.5916	2.28302	-	-	-	hypothetical protein [Vitis vinifera]
Unigene68965_ARAawvTARAAPEI-1	731	699	3281	138.363	672.524	2.28113	GO:0016020//membrane;GO:0005618//cell wall	-	GO:0006970//response to osmotic stress	unknown [Glycine max]
Unigene11330_ARAawvTARAAPEI-1	419	13	61	4.48941	21.814	2.28066	GO:0044464//cell part	GO:0016491//oxidoreductase activity;GO:0005506//iron ion binding	GO:0008152//metabolic process	unknown [Glycine max]
Unigene61189_ARAawvTARAAPEI-1	408	16	75	5.67439	27.5435	2.27918	GO:0044464//cell part	-	GO:0015833//peptide transport	nitrate transporter, putative [Ricinus communis]
Unigene68702_ARAawvTARAAPEI-1	709	76	356	15.5105	75.2354	2.27816	GO:0031224//intrinsic to membrane;GO:0031410//cytoplasmic vesicle	-	-	unknown [Glycine max]
gi|298137645|gb|EZ745376.1|	775	19	89	3.54741	17.2071	2.27816	GO:0043231//intracellular membrane-bounded organelle	-	GO:0010468//regulation of gene expression	unknown [Glycine max]
gi|296584102|gb|GW968460.1|GW968460	564	9	42	2.30899	11.1581	2.27275	GO:0009536//plastid	GO:0016836//hydro-lyase activity	GO:0006558//L-phenylalanine metabolic process	prephenate dehydratase, putative [Ricinus communis]
Unigene56460_ARAawvTARAAPEI-1	334	15	70	6.49837	31.4029	2.27275	GO:0005618//cell wall	GO:0030234//enzyme regulator activity;GO:0004091//carboxylesterase activity	GO:0071555	Pectinesterase-2 precursor, putative [Ricinus communis]
gi|298113573|gb|EZ721314.1|	1453	35	163	3.48548	16.809	2.2698	-	-	-	unknown [Glycine max]
Unigene69781_ARAawvTARAAPEI-1	819	35	163	6.18363	29.821	2.2698	-	GO:0005515//protein binding;GO:0008168//methyltransferase activity	-	putative orcinol O-methyltransferase [Rosa hugonis]
Unigene22137_ARAawvTARAAPEI-1	155	29	135	27.0723	130.503	2.26919	-	-	-	catalytic, putative [Ricinus communis]
Unigene61015_ARAawvTARAAPEI-1	405	23	107	8.21736	39.5865	2.26826	GO:0044464//cell part	GO:0046914//transition metal ion binding;GO:0016682//oxidoreductase activity, acting on diphenols and related substances as donors, oxygen as acceptor	GO:0008152//metabolic process	syringolide-induced protein B13-1-1 [Glycine max]
gi|298149264|gb|EZ756995.1|	724	20	93	3.99715	19.247	2.26759	GO:0031224//intrinsic to membrane	GO:0008493//tetracycline transporter activity	GO:0015850//organic alcohol transport;GO:0042221//response to chemical stimulus	hypothetical protein [Vitis vinifera]
gi|296608435|gb|GW991030.1|GW991030	585	71	330	17.5615	84.5234	2.26693	GO:0016020//membrane	GO:0015926//glucosidase activity;GO:0043167//ion binding	GO:0044238//primary metabolic process	unknown [Glycine max]
Unigene68257_ARAawvTARAAPEI-1	676	254	1175	54.3684	260.441	2.26012	GO:0031410//cytoplasmic vesicle	GO:0016209//antioxidant activity;GO:0005506//iron ion binding;GO:0003824//catalytic activity	GO:0006950//response to stress;GO:0008152//metabolic process	gi|5453379|gb|AAD43561.1|AF155124_1/1.89846e-85/bacterial-induced peroxidase precursor [Gossypium hirsutum]
Unigene40324_ARAawvTARAAPEI-1	218	8	37	5.30998	25.431	2.25981	GO:0009532//plastid stroma;GO:0005576//extracellular region;GO:0016020//membrane	GO:0046914//transition metal ion binding;GO:0042277//peptide binding;GO:0004601//peroxidase activity;GO:0016765//transferase activity, transferring alkyl or aryl (other than methyl) groups	GO:0006952//defense response;GO:0009404//toxin metabolic process;GO:0010038//response to metal ion	unknown [Glycine max]
Unigene7736_ARAawvTARAAPEI-1	232	8	37	4.98955	23.8964	2.25981	GO:0044464//cell part	GO:0046872//metal ion binding;GO:0004620//phospholipase activity	GO:0006650//glycerophospholipid metabolic process	phospholipase D [Arachis hypogaea]
gi|298124898|gb|EZ732639.1|	785	8	37	1.47462	7.06238	2.25981	-	-	-	MYB transcription factor MYB50 [Medicago truncatula]
Unigene54459_ARAawvTARAAPEI-1	311	8	37	3.72211	17.8263	2.25981	-	-	-	-
Unigene63142_ARAawvTARAAPEI-1	452	13	60	4.16164	19.8899	2.25681	-	GO:0030246//carbohydrate binding;GO:0004713//protein tyrosine kinase activity;GO:0032559//adenyl ribonucleotide binding	GO:0006464//protein modification process;GO:0008037//cell recognition	S-locus-specific glycoprotein S6 precursor, putative [Ricinus communis]
gi|298113791|gb|EZ721532.1|	465	13	60	4.04529	19.3338	2.25681	-	-	-	-
gi|298129662|gb|EZ737393.1|	1525	23	106	2.18232	10.4149	2.25472	-	-	-	unknown [Glycine max]
Unigene12030_ARAawvTARAAPEI-1	708	20	92	4.08749	19.4703	2.25199	GO:0009536//plastid	-	-	hypothetical protein [Vitis vinifera]
Unigene17335_ARAawvTARAAPEI-1	837	105	481	18.152	86.107	2.24601	-	-	GO:0006952//defense response;GO:0001906//cell killing	hypothetical protein [Vitis vinifera]
Unigene36616_ARAawvTARAAPEI-1	203	7	32	4.98955	23.6196	2.243	-	-	-	-
gi|298123474|gb|EZ731215.1|	826	30	137	5.25534	24.8519	2.2415	-	-	GO:0006810//transport	LTP isoallergen 1 precursor [Arachis hypogaea]
Unigene16062_ARAawvTARAAPEI-1	694	9	41	1.87647	8.85204	2.23798	GO:0031410//cytoplasmic vesicle	GO:0004553//hydrolase activity, hydrolyzing O-glycosyl compounds	GO:0008152//metabolic process	unknown [Medicago truncatula]
Unigene53990_ARAawvTARAAPEI-1	307	36	164	16.9677	80.0432	2.23798	-	GO:0005515//protein binding;GO:0008171//O-methyltransferase activity	-	unknown [Glycine max]
Unigene71486_ARAawvTARAAPEI-1	1147	73	332	9.20914	43.3704	2.23557	GO:0042579//microbody	GO:0016491//oxidoreductase activity;GO:0016405//CoA-ligase activity	GO:0006950//response to stress;GO:0009694//jasmonic acid metabolic process	acyl:coa ligase [Populus trichocarpa]
Unigene17648_ARAawvTARAAPEI-1	663	42	191	9.16633	43.1657	2.23547	-	GO:0008081//phosphoric diester hydrolase activity	GO:0019400	unknown [Glycine max]
gi|339711286|gb|JK206246.1|JK206246	561	22	100	5.67439	26.7089	2.23478	-	-	-	-
gi|298123458|gb|EZ731199.1|	258	102	462	57.2058	268.313	2.22968	-	GO:0016788//hydrolase activity, acting on ester bonds	-	pectin methylesterase [Sesbania rostrata]
Unigene9899_ARAawvTARAAPEI-1	539	17	77	4.56373	21.4053	2.22968	-	-	-	unknown [Glycine max]
Unigene29770_ARAawvTARAAPEI-1	179	29	131	23.4425	109.657	2.2258	-	-	-	-
Unigene17715_ARAawvTARAAPEI-1	668	49	221	10.614	49.5718	2.22355	-	GO:0003676//nucleic acid binding	-	DNA-binding protein [Coffea arabica]
gi|298122112|gb|EZ729853.1|	750	612	2756	118.073	550.601	2.22133	-	-	-	unknown [Glycine max]
Unigene57099_ARAawvTARAAPEI-1	342	10	45	4.23091	19.7154	2.22028	GO:0043231//intracellular membrane-bounded organelle;GO:0016020//membrane	GO:0004672//protein kinase activity;GO:0000166//nucleotide binding	GO:0008152//metabolic process	unnamed protein product [Vitis vinifera]
gi|339681735|gb|JK181405.1|JK181405	635	10	45	2.27869	10.6184	2.22028	-	GO:0016829//lyase activity	-	unknown [Glycine max]
gi|298134041|gb|EZ741772.1|	736	52	234	10.2232	47.6384	2.22028	-	GO:0004702//receptor signaling protein serine/threonine kinase activity;GO:0032559//adenyl ribonucleotide binding	GO:0006464//protein modification process	mitogen-activated protein kinase 2 [Arachis hypogaea]
gi|339669379|gb|JK166829.1|JK166829	526	10	45	2.75089	12.8187	2.22028	-	-	-	-
Unigene5916_ARAawvTARAAPEI-1	364	10	45	3.97519	18.5238	2.22028	GO:0031981//nuclear lumen;GO:0044444//cytoplasmic part	GO:0016772//transferase activity, transferring phosphorus-containing groups;GO:0004611//phosphoenolpyruvate carboxykinase activity;GO:0032559//adenyl ribonucleotide binding	GO:0010038//response to metal ion;GO:0009267//cellular response to starvation;GO:0006006//glucose metabolic process;GO:0050832//defense response to fungus	unnamed protein product [Vitis vinifera]
Unigene65758_ARAawvTARAAPEI-1	539	8	36	2.14764	10.0077	2.22028	-	-	-	unknown [Glycine max]
Unigene29197_ARAawvTARAAPEI-1	177	10	45	8.17497	38.0941	2.22028	-	-	-	Rpp4 candidate 1 [Glycine max]
Unigene69453_ARAawvTARAAPEI-1	780	18	81	3.33916	15.56	2.22028	GO:0016020//membrane	GO:0015082//di-, tri-valent inorganic cation transmembrane transporter activity	GO:0055066;GO:0030003//cellular cation homeostasis;GO:0006826//iron ion transport	nramp transporter [Populus trichocarpa]
Unigene70738_ARAawvTARAAPEI-1	964	8	36	1.20081	5.59557	2.22028	-	-	GO:0010468//regulation of gene expression	hypothetical protein [Vitis vinifera]
gi|298144806|gb|EZ752537.1|	1181	8	36	0.980166	4.56742	2.22028	-	GO:0046914//transition metal ion binding;GO:0016706//oxidoreductase activity, acting on paired donors, with incorporation or reduction of molecular oxygen, 2-oxoglutarate as one donor, and incorporation of one atom each of oxygen into both donors	GO:0008152//metabolic process	gibberellin 20-oxidase [Phaseolus vulgaris]
Unigene61760_ARAawvTARAAPEI-1	419	16	72	5.52542	25.7476	2.22028	GO:0044464//cell part	-	-	conserved hypothetical protein [Ricinus communis]
Unigene68793_ARAawvTARAAPEI-1	717	10	45	2.01809	9.40399	2.22028	GO:0043231//intracellular membrane-bounded organelle	GO:0005488//binding	GO:0006605//protein targeting	cold-regulated protein [Glycine max]
Unigene47773_ARAawvTARAAPEI-1	257	35	157	19.7058	91.5346	2.2157	-	GO:0005488//binding;GO:0004871//signal transducer activity;GO:0003824//catalytic activity	GO:0009312//oligosaccharide biosynthetic process;GO:0003006//reproductive developmental process;GO:0009740//gibberellic acid mediated signaling pathway	TPA: putative GID1-like gibberellin receptor [Medicago truncatula]
gi|339688678|gb|JK185713.1|JK185713	555	153	686	39.8894	185.204	2.21503	GO:0005618//cell wall;GO:0016020//membrane	GO:0004091//carboxylesterase activity;GO:0030234//enzyme regulator activity	GO:0071555	pectin methylesterase [Sesbania rostrata]
Unigene43780_ARAawvTARAAPEI-1	235	50	224	30.7866	142.823	2.21386	-	-	-	-
Unigene24009_ARAawvTARAAPEI-1	160	19	85	17.1828	79.6008	2.21182	-	-	-	-
Unigene6557_ARAawvTARAAPEI-1	264	15	67	8.22142	38.0268	2.20956	-	-	-	-
Unigene67458_ARAawvTARAAPEI-1	621	26	116	6.05817	27.9889	2.2079	-	-	-	conserved hypothetical protein [Ricinus communis]
Unigene71019_ARAawvTARAAPEI-1	1023	79	352	11.1741	51.5568	2.20601	-	GO:0016706//oxidoreductase activity, acting on paired donors, with incorporation or reduction of molecular oxygen, 2-oxoglutarate as one donor, and incorporation of one atom each of oxygen into both donors	-	unknown [Glycine max]
Unigene15685_ARAawvTARAAPEI-1	512	33	147	9.32617	43.0196	2.20564	GO:0016020//membrane;GO:0031410//cytoplasmic vesicle	-	-	unknown [Glycine max]
gi|296578280|gb|GW961017.1|GW961017	598	80	356	19.3575	89.2006	2.20416	GO:0031410//cytoplasmic vesicle	GO:0016798//hydrolase activity, acting on glycosyl bonds	GO:0000272//polysaccharide catabolic process	unknown [Medicago truncatula]
Unigene59941_ARAawvTARAAPEI-1	385	9	40	3.38253	15.5675	2.20236	-	-	-	unknown [Glycine max]
Unigene53573_ARAawvTARAAPEI-1	302	9	40	4.31216	19.8459	2.20236	-	-	-	predicted protein [Populus trichocarpa]
Unigene72085_ARAawvTARAAPEI-1	1465	45	200	4.44462	20.4555	2.20236	GO:0043231//intracellular membrane-bounded organelle;GO:0031224//intrinsic to membrane	-	-	predicted protein [Populus trichocarpa]
Unigene16110_ARAawvTARAAPEI-1	806	54	240	9.69434	44.6164	2.20236	GO:0031410//cytoplasmic vesicle	GO:0016209//antioxidant activity;GO:0005506//iron ion binding;GO:0003824//catalytic activity	GO:0006950//response to stress;GO:0008152//metabolic process	Peroxidase 72 precursor, putative [Ricinus communis]
Unigene14852_ARAawvTARAAPEI-1	427	9	40	3.04982	14.0362	2.20236	-	-	-	hypothetical protein VITISV_030073 [Vitis vinifera]
Unigene69084_ARAawvTARAAPEI-1	743	9	40	1.75272	8.06659	2.20236	-	GO:0016709//oxidoreductase activity, acting on paired donors, with incorporation or reduction of molecular oxygen, NADH or NADPH as one donor, and incorporation of one atom of oxygen;GO:0005506//iron ion binding	GO:0008152//metabolic process	cytochrome P450, putative [Ricinus communis]
gi|339689244|gb|JK188775.1|JK188775	497	14	62	4.07597	18.6919	2.1972	GO:0031224//intrinsic to membrane	GO:0005488//binding	GO:0006810//transport	unknown [Glycine max]
gi|298125615|gb|EZ733356.1|	1190	1891	8370	229.934	1053.89	2.19644	-	GO:0030246//carbohydrate binding	-	Mannose/glucose-binding lectin precursor [Arachis hypogaea]
Unigene63988_ARAawvTARAAPEI-1	475	378	1671	115.148	527.11	2.19461	-	GO:0016645//oxidoreductase activity, acting on the CH-NH group of donors	GO:0006560//proline metabolic process;GO:0006536//glutamate metabolic process	proline dehydrogenase [Medicago sativa]
gi|298149567|gb|EZ757298.1|	602	31	137	7.45117	34.0991	2.19419	-	-	-	fw2.2 [Arachis stenosperma]
Unigene69523_ARAawvTARAAPEI-1	788	158	698	29.0129	132.724	2.19366	-	-	-	unknown [Glycine max]
gi|339670475|gb|JK168525.1|JK168525	471	15	66	4.60818	20.9963	2.18786	-	-	-	unknown [Glycine max]
gi|298137646|gb|EZ745377.1|	559	10	44	2.5885	11.794	2.18786	GO:0016020//membrane	GO:0015082//di-, tri-valent inorganic cation transmembrane transporter activity	GO:0055066;GO:0030003//cellular cation homeostasis;GO:0006826//iron ion transport	hypothetical protein [Vitis vinifera]
gi|339683867|gb|JK182951.1|JK182951	633	10	44	2.28589	10.4152	2.18786	-	-	-	hypothetical protein [Vitis vinifera]
Unigene71970_ARAawvTARAAPEI-1	1370	51	224	5.38653	24.4989	2.18529	-	GO:0016209//antioxidant activity;GO:0005506//iron ion binding;GO:0003824//catalytic activity	GO:0006950//response to stress;GO:0006810//transport;GO:0008152//metabolic process	unknown [Glycine max]
Unigene3072_ARAawvTARAAPEI-1	622	13	57	3.02421	13.731	2.18281	GO:0031224//intrinsic to membrane	-	GO:0008152//metabolic process	unnamed protein product [Vitis vinifera]
Unigene56271_ARAawvTARAAPEI-1	331	13	57	5.68296	25.8027	2.18281	-	GO:0046872//metal ion binding;GO:0010333	-	beta-pinene synthase [Citrus unshiu]
Unigene46696_ARAawvTARAAPEI-1	251	8	35	4.61186	20.8936	2.17964	GO:0031224//intrinsic to membrane;GO:0030312//external encapsulating structure;GO:0009526//plastid envelope;GO:0044431//Golgi apparatus part	GO:0046923//ER retention sequence binding;GO:0016628//oxidoreductase activity, acting on the CH-CH group of donors, NAD or NADP as acceptor;GO:0032559//adenyl ribonucleotide binding	GO:0035437;GO:0006810//transport;GO:0051707//response to other organism;GO:0010038//response to metal ion;GO:0044267//cellular protein metabolic process;GO:0006950//response to stress	unknown [Medicago truncatula]
Unigene70515_ARAawvTARAAPEI-1	925	8	35	1.25143	5.6695	2.17964	-	GO:0017111//nucleoside-triphosphatase activity;GO:0032559//adenyl ribonucleotide binding	-	unknown [Glycine max]
Unigene2548_ARAawvTARAAPEI-1	231	8	35	5.01115	22.7026	2.17964	-	GO:0035251//UDP-glucosyltransferase activity	-	unknown [Glycine max]
Unigene50066_ARAawvTARAAPEI-1	273	8	35	4.24021	19.2099	2.17964	-	-	-	-
Unigene70832_ARAawvTARAAPEI-1	981	91	398	13.4225	60.7901	2.17919	GO:0044464//cell part	GO:0046914//transition metal ion binding;GO:0016682//oxidoreductase activity, acting on diphenols and related substances as donors, oxygen as acceptor	GO:0008152//metabolic process	syringolide-induced protein B13-1-1 [Glycine max]
gi|298118871|gb|EZ726612.1|	828	20	87	3.4951	15.7437	2.17137	-	-	-	-
Unigene7400_ARAawvTARAAPEI-1	203	9	39	6.41514	28.7864	2.16583	-	-	-	-
Unigene15016_ARAawvTARAAPEI-1	426	15	65	5.09497	22.8624	2.16583	-	-	-	-
gi|296591096|gb|GW974018.1|GW974018	666	37	160	8.03872	35.9968	2.16283	GO:0031410//cytoplasmic vesicle	GO:0016787//hydrolase activity	GO:0044238//primary metabolic process	unknown [Glycine max]
Unigene53966_ARAawvTARAAPEI-1	306	31	134	14.6588	65.6148	2.16225	GO:0042579//microbody	GO:0016703;GO:0016405//CoA-ligase activity	GO:0006575//cellular amino acid derivative metabolic process;GO:0006950//response to stress;GO:0009694//jasmonic acid metabolic process	opc-8:0 CoA ligase1 [Arabidopsis lyrata subsp. lyrata]
gi|298133090|gb|EZ740821.1|	935	22	95	3.40464	15.2241	2.16078	-	-	-	-
Unigene59568_ARAawvTARAAPEI-1	378	35	151	13.3979	59.8555	2.15948	-	-	-	-
Unigene47448_ARAawvTARAAPEI-1	255	16	69	9.07903	40.5441	2.15888	GO:0042579//microbody	GO:0016703;GO:0016405//CoA-ligase activity	GO:0006950//response to stress;GO:0009694//jasmonic acid metabolic process	acyl:coa ligase [Populus trichocarpa]
gi|298122948|gb|EZ730689.1|	1074	13	56	1.75145	7.81272	2.15727	-	-	GO:0006950//response to stress;GO:0010038//response to metal ion	gi|1170368|sp|P46254.1|HS22M_PEA/2.59683e-55/RecName: Full=Heat shock 22 kDa protein, mitochondrial; Flags: Precursor
Unigene4517_ARAawvTARAAPEI-1	752	13	56	2.50141	11.1581	2.15727	-	GO:0016628//oxidoreductase activity, acting on the CH-CH group of donors, NAD or NADP as acceptor;GO:0046914//transition metal ion binding	GO:0008152//metabolic process;GO:0006950//response to stress	unknown [Glycine max]
Unigene36106_ARAawvTARAAPEI-1	201	72	310	51.8318	231.092	2.15656	-	-	-	-
gi|339714034|gb|JK209234.1|JK209234	582	23	99	5.71827	25.4877	2.15615	-	-	-	hypothetical protein [Vitis vinifera]
gi|298114222|gb|EZ721963.1|	762	30	129	5.69673	25.3661	2.15469	-	-	-	unknown [Glycine max]
Unigene11671_ARAawvTARAAPEI-1	744	10	43	1.94485	8.65993	2.15469	-	-	-	Polynucleotidyl transferase, Ribonuclease H fold [Medicago truncatula]
gi|298140281|gb|EZ748012.1|	710	7	30	1.42659	6.33114	2.14989	GO:0043231//intracellular membrane-bounded organelle;GO:0044444//cytoplasmic part;GO:0016020//membrane	GO:0046914//transition metal ion binding;GO:0016628//oxidoreductase activity, acting on the CH-CH group of donors, NAD or NADP as acceptor	GO:0006950//response to stress;GO:0008152//metabolic process;GO:0010038//response to metal ion	unknown [Glycine max]
Unigene59602_ARAawvTARAAPEI-1	379	7	30	2.6725	11.8604	2.14989	-	GO:0016798//hydrolase activity, acting on glycosyl bonds	-	thaumatin-like protein [Arachis diogoi]
Unigene60909_ARAawvTARAAPEI-1	403	7	30	2.51335	11.1541	2.14989	-	GO:0016788//hydrolase activity, acting on ester bonds	-	predicted protein [Populus trichocarpa]
gi|296587839|gb|GW966345.1|GW966345	422	35	150	12.0009	53.2596	2.14989	-	GO:0016787//hydrolase activity	GO:0008152//metabolic process	gi|544000|sp|P36910.1|CHIE_BETVU/1.03612e-22/RecName: Full=Acidic endochitinase SE2; Flags: Precursor
Unigene17830_ARAawvTARAAPEI-1	1166	35	150	4.34339	19.2758	2.14989	-	GO:0016628//oxidoreductase activity, acting on the CH-CH group of donors, NAD or NADP as acceptor	GO:0008152//metabolic process	unknown [Glycine max]
gi|298116385|gb|EZ724126.1|	750	18	77	3.47273	15.3833	2.14722	GO:0016020//membrane	GO:0005515//protein binding;GO:0004175//endopeptidase activity	GO:0019538//protein metabolic process;GO:0044092	putative Pi starvation-induced protein [Cicer arietinum]
gi|339711787|gb|JK203776.1|JK203776	526	29	124	7.97759	35.3228	2.14657	-	-	-	protein disulfide isomerase [Quercus suber]
Unigene19230_ARAawvTARAAPEI-1	1268	148	632	16.8889	74.6821	2.14469	GO:0031410//cytoplasmic vesicle	GO:0016209//antioxidant activity;GO:0005506//iron ion binding;GO:0003824//catalytic activity	GO:0006950//response to stress;GO:0008152//metabolic process	unnamed protein product [Vitis vinifera]
Unigene67503_ARAawvTARAAPEI-1	624	37	158	8.57979	37.9395	2.14469	-	GO:0022820//potassium ion symporter activity	-	predicted protein [Populus trichocarpa]
gi|298145365|gb|EZ753096.1|	809	35	149	6.26007	27.5967	2.14024	GO:0044464//cell part	GO:0004175//endopeptidase activity	GO:0019538//protein metabolic process	predicted protein [Populus trichocarpa]
Unigene63202_ARAawvTARAAPEI-1	453	12	51	3.83303	16.8691	2.13782	GO:0043231//intracellular membrane-bounded organelle	GO:0003676//nucleic acid binding;GO:0001071	GO:0010468//regulation of gene expression;GO:0009725//response to hormone stimulus;GO:0006351//transcription, DNA-dependent	predicted protein [Populus trichocarpa]
Unigene51556_ARAawvTARAAPEI-1	285	8	34	4.06167	17.8753	2.13782	-	GO:0046872//metal ion binding;GO:0016491//oxidoreductase activity	GO:0008152//metabolic process	cytochrome P450-dependent monooxygenase-like protein [Ammi majus]
gi|296600748|gb|GW982417.1|GW982417	555	91	386	23.7251	104.211	2.13502	-	GO:0016491//oxidoreductase activity;GO:0005506//iron ion binding	-	9/13-hydroperoxide lyase [Lotus japonicus]
gi|298125488|gb|EZ733229.1|	1701	2610	11070	222.022	975.129	2.13489	-	GO:0005488//binding	-	lectin [Pterocarpus rotundifolius]
Unigene12711_ARAawvTARAAPEI-1	627	13	55	3.0001	13.1436	2.13128	-	GO:0016491//oxidoreductase activity;GO:0005506//iron ion binding	-	unknown [Glycine max]
gi|298151143|gb|EZ758874.1|	667	13	55	2.82018	12.3554	2.13128	-	GO:0005488//binding	-	predicted protein [Populus trichocarpa]
Unigene51715_ARAawvTARAAPEI-1	286	14	59	7.08307	30.9104	2.12565	-	GO:0008081//phosphoric diester hydrolase activity	GO:0019400	unknown [Glycine max]
Unigene63966_ARAawvTARAAPEI-1	474	10	42	3.05268	13.2767	2.12075	-	-	-	Unknown protein [Arabidopsis thaliana]
Unigene58128_ARAawvTARAAPEI-1	356	10	42	4.06452	17.6774	2.12075	GO:0043231//intracellular membrane-bounded organelle	GO:0004553//hydrolase activity, hydrolyzing O-glycosyl compounds	GO:0044238//primary metabolic process;GO:0045229//external encapsulating structure organization	polygalacturonase precursor [Glycine max]
Unigene8139_ARAawvTARAAPEI-1	842	54	226	9.27986	40.2175	2.11565	GO:0031410//cytoplasmic vesicle	-	-	unknown [Glycine max]
Unigene49453_ARAawvTARAAPEI-1	269	18	75	9.68233	41.7761	2.10925	-	GO:0016679//oxidoreductase activity, acting on diphenols and related substances as donors;GO:0016706//oxidoreductase activity, acting on paired donors, with incorporation or reduction of molecular oxygen, 2-oxoglutarate as one donor, and incorporation of	GO:0009699//phenylpropanoid biosynthetic process;GO:0007568//aging	unknown [Glycine max]
Unigene7823_ARAawvTARAAPEI-1	526	12	50	3.30107	14.2431	2.10925	-	GO:0016788//hydrolase activity, acting on ester bonds	-	unknown [Glycine max]
gi|298121178|gb|EZ728919.1|	1051	1296	5375	178.428	766.292	2.10256	GO:0016020//membrane;GO:0005618//cell wall	GO:0030234//enzyme regulator activity;GO:0004091//carboxylesterase activity	GO:0071555	pectinmethylesterase [Vigna radiata var. radiata]
gi|298136968|gb|EZ744699.1|	655	83	344	18.3357	78.693	2.10158	GO:0005576//extracellular region;GO:0030312//external encapsulating structure	GO:0016798//hydrolase activity, acting on glycosyl bonds;GO:0016758//transferase activity, transferring hexosyl groups	GO:0044042//glucan metabolic process	unknown [Glycine max]
gi|298118730|gb|EZ726471.1|	792	14	58	2.55778	10.9729	2.10098	-	-	GO:0032502//developmental process	unknown [Glycine max]
gi|296574782|gb|GW957018.1|GW957018	362	21	87	8.39403	36.0105	2.10098	-	-	-	unknown [Glycine max]
Unigene72346_ARAawvTARAAPEI-1	1802	79	327	6.34354	27.1902	2.09972	GO:0043231//intracellular membrane-bounded organelle	GO:0004030//aldehyde dehydrogenase [NAD(P)+] activity	GO:0008152//metabolic process	hypothetical protein [Vitis vinifera]
Unigene66756_ARAawvTARAAPEI-1	584	15	62	3.71653	15.9073	2.09766	GO:0044464//cell part	GO:0042626//ATPase activity, coupled to transmembrane movement of substances;GO:0032559//adenyl ribonucleotide binding	-	unnamed protein product [Vitis vinifera]
Unigene57982_ARAawvTARAAPEI-1	354	8	33	3.26999	13.9678	2.09475	GO:0016020//membrane	GO:0005488//binding;GO:0008375//acetylglucosaminyltransferase activity	GO:0000270//peptidoglycan metabolic process;GO:0019276//UDP-N-acetylgalactosamine metabolic process;GO:0030258//lipid modification	unnamed protein product [Vitis vinifera]
Unigene43447_ARAawvTARAAPEI-1	233	8	33	4.96814	21.2215	2.09475	GO:0009526//plastid envelope;GO:0031461//cullin-RING ubiquitin ligase complex	GO:0019899//enzyme binding	GO:0019941//modification-dependent protein catabolic process	cullin 1C [Nicotiana tabacum]
Unigene17842_ARAawvTARAAPEI-1	784	48	198	8.859	37.8415	2.09475	-	-	-	-
Unigene11548_ARAawvTARAAPEI-1	408	8	33	2.8372	12.1192	2.09475	-	-	-	-
gi|298117425|gb|EZ725166.1|	687	33	136	6.95051	29.662	2.09343	-	-	-	Ara h 8 allergen isoform 3 [Arachis hypogaea]
gi|296604640|gb|GW983293.1|GW983293	236	44	181	26.9774	114.917	2.09077	-	-	-	-
Unigene423_ARAawvTARAAPEI-1	279	10	41	5.18627	22.019	2.08598	-	-	-	quinolizidine alkaloid O-tigloyltransferase [Lupinus albus]
Unigene9020_ARAawvTARAAPEI-1	1687	85	348	7.2906	30.9089	2.08391	GO:0044464//cell part	GO:0005215//transporter activity	GO:0006810//transport	nucleobase ascorbate transporter [Populus trichocarpa]
gi|339680793|gb|JK178213.1|JK178213	565	32	131	8.19523	34.7409	2.08378	-	-	-	lateral organ boundaries domain protein [Caragana korshinskii]
Unigene9880_ARAawvTARAAPEI-1	974	34	139	5.05102	21.3833	2.08184	GO:0009536//plastid	GO:0046872//metal ion binding;GO:0010333	GO:0006644//phospholipid metabolic process;GO:0009646//response to absence of light;GO:0006950//response to stress;GO:0008299//isoprenoid biosynthetic process	beta-ocimene synthase [Phaseolus lunatus]
gi|298119189|gb|EZ726930.1|	991	23	94	3.35826	14.2126	2.08138	GO:0016020//membrane;GO:0031410//cytoplasmic vesicle	-	-	hypothetical protein [Vitis vinifera]
Unigene62122_ARAawvTARAAPEI-1	427	12	49	4.06643	17.1944	2.08011	-	GO:0003824//catalytic activity	-	unnamed protein product [Vitis vinifera]
Unigene25046_ARAawvTARAAPEI-1	164	207	844	182.636	771.112	2.07797	-	-	-	-
Unigene58847_ARAawvTARAAPEI-1	366	13	53	5.13951	21.6977	2.07784	GO:0043231//intracellular membrane-bounded organelle	-	-	Galactose-binding like [Medicago truncatula]
Unigene17750_ARAawvTARAAPEI-1	648	27	110	6.02904	25.4353	2.07683	GO:0031224//intrinsic to membrane;GO:0043231//intracellular membrane-bounded organelle;GO:0031410//cytoplasmic vesicle	GO:0016628//oxidoreductase activity, acting on the CH-CH group of donors, NAD or NADP as acceptor;GO:0032559//adenyl ribonucleotide binding;GO:0004702//receptor signaling protein serine/threonine kinase activity	GO:0007167//enzyme linked receptor protein signaling pathway;GO:0006464//protein modification process	Serine/threonine-protein kinase PBS1, putative [Ricinus communis]
Unigene61219_ARAawvTARAAPEI-1	408	14	57	4.96509	20.9331	2.07589	-	-	-	unknown [Glycine max]
Unigene9928_ARAawvTARAAPEI-1	609	108	437	25.6606	107.518	2.06696	GO:0043231//intracellular membrane-bounded organelle	GO:0004871//signal transducer activity;GO:0019840//isoprenoid binding	GO:0009755//hormone-mediated signaling pathway	hypothetical protein [Arachis diogoi]
Unigene58539_ARAawvTARAAPEI-1	362	26	105	10.3926	43.461	2.06416	GO:0030312//external encapsulating structure	-	GO:0009056//catabolic process;GO:0005975//carbohydrate metabolic process;GO:0009793//embryonic development ending in seed dormancy;GO:0033554//cellular response to stress;GO:0043170	predicted protein [Populus trichocarpa]
gi|298113739|gb|EZ721480.1|	658	274	1106	60.2538	251.853	2.06346	-	-	GO:0009746;GO:0034285	auxin-repressed protein [Arachis hypogaea]
Unigene68668_ARAawvTARAAPEI-1	706	10	40	2.04953	8.48934	2.05036	-	-	-	unknown [Glycine max]
Unigene70333_ARAawvTARAAPEI-1	895	17	68	2.74843	11.3843	2.05036	-	-	-	unknown [Glycine max]
Unigene39278_ARAawvTARAAPEI-1	213	33	132	22.4178	92.8567	2.05036	-	GO:0005488//binding;GO:0004871//signal transducer activity;GO:0003824//catalytic activity	GO:0009312//oligosaccharide biosynthetic process;GO:0003006//reproductive developmental process;GO:0009740//gibberellic acid mediated signaling pathway	TPA: putative GID1-like gibberellin receptor [Medicago truncatula]
Unigene64092_ARAawvTARAAPEI-1	478	18	72	5.44884	22.5696	2.05036	-	GO:0004713//protein tyrosine kinase activity;GO:0016628//oxidoreductase activity, acting on the CH-CH group of donors, NAD or NADP as acceptor;GO:0032559//adenyl ribonucleotide binding	GO:0006464//protein modification process	receptor-like protein kinase [Glycine max]
Unigene57306_ARAawvTARAAPEI-1	345	13	52	5.45235	22.5841	2.05036	-	-	-	hypothetical protein [Vitis vinifera]
gi|296584816|gb|GW972062.1|GW972062	595	10	40	2.43188	10.0731	2.05036	-	-	-	Cucumber peeling cupredoxin, putative [Ricinus communis]
gi|296599355|gb|GW981760.1|GW981760	558	8	32	2.07451	8.5928	2.05036	-	-	GO:0006952//defense response;GO:0033554//cellular response to stress;GO:0006970//response to osmotic stress;GO:0009696//salicylic acid metabolic process	conserved hypothetical protein [Ricinus communis]
Unigene13905_ARAawvTARAAPEI-1	241	9	36	5.40362	22.3823	2.05036	-	-	-	-
Unigene36952_ARAawvTARAAPEI-1	204	27	108	19.1511	79.3254	2.05036	-	-	-	-
Unigene71461_ARAawvTARAAPEI-1	1139	69	275	8.76567	36.1766	2.04512	GO:0031224//intrinsic to membrane	GO:0015291//secondary active transmembrane transporter activity	GO:0015698//inorganic anion transport	phosphate transporter [Sesbania rostrata]
gi|298134809|gb|EZ742540.1|	784	43	171	7.93619	32.6813	2.04195	-	-	-	unknown [Glycine max]
Unigene5788_ARAawvTARAAPEI-1	1489	82	326	7.96854	32.8051	2.04153	GO:0016020//membrane;GO:0005618//cell wall	GO:0004175//endopeptidase activity	GO:0019538//protein metabolic process;GO:0006970//response to osmotic stress	predicted protein [Populus trichocarpa]
gi|339703236|gb|JK198657.1|JK198657	525	102	404	28.1126	115.303	2.03614	GO:0044464//cell part	GO:0008233//peptidase activity	-	unknown [Glycine max]
Unigene8926_ARAawvTARAAPEI-1	1547	19	75	1.77714	7.26423	2.03125	GO:0044464//cell part	GO:0015291//secondary active transmembrane transporter activity	GO:0003006//reproductive developmental process;GO:0015893//drug transport	predicted protein [Populus trichocarpa]
gi|296601867|gb|GW985008.1|GW985008	578	19	75	4.75648	19.4425	2.03125	-	GO:0003824//catalytic activity	-	hypothetical protein [Vitis vinifera]
Unigene37046_ARAawvTARAAPEI-1	205	18	71	12.7051	51.8947	2.03018	GO:0043231//intracellular membrane-bounded organelle	GO:0016628//oxidoreductase activity, acting on the CH-CH group of donors, NAD or NADP as acceptor	GO:0008152//metabolic process	pinoresinol-lariciresinol reductase homolog [Lotus japonicus]
gi|296607317|gb|GW989912.1|GW989912	642	16	63	3.60616	14.7036	2.02764	-	GO:0016679//oxidoreductase activity, acting on diphenols and related substances as donors;GO:0016706//oxidoreductase activity, acting on paired donors, with incorporation or reduction of molecular oxygen, 2-oxoglutarate as one donor, and incorporation of	GO:0009699//phenylpropanoid biosynthetic process;GO:0007568//aging	unknown [Glycine max]
Unigene41470_ARAawvTARAAPEI-1	223	16	63	10.3818	42.3306	2.02764	-	-	-	-
gi|339704729|gb|JK200839.1|JK200839	551	120	472	31.513	128.354	2.02611	-	-	-	unknown [Glycine max]
gi|298125376|gb|EZ733117.1|	838	15	59	2.59004	10.5494	2.02611	-	GO:0046914//transition metal ion binding;GO:0016706//oxidoreductase activity, acting on paired donors, with incorporation or reduction of molecular oxygen, 2-oxoglutarate as one donor, and incorporation of one atom each of oxygen into both donors;GO:00167	GO:0009820//alkaloid metabolic process	unknown [Glycine max]
gi|339690366|gb|JK183825.1|JK183825	610	15	59	3.55812	14.4924	2.02611	-	-	-	-
gi|291042504|gb|GU457419.1|	1061	38	149	5.18236	21.0421	2.0216	GO:0005576//extracellular region	GO:0046914//transition metal ion binding	-	germin-like protein subfamily 1 member 1 precursor [Arachis hypogaea]
gi|296592751|gb|GW975023.1|GW975023	436	12	47	3.98249	16.1521	2.01998	-	-	-	-
Unigene34239_ARAawvTARAAPEI-1	194	12	47	8.95033	36.3007	2.01998	-	-	-	-
gi|298127795|gb|EZ735526.1|	756	36	141	6.89033	27.9458	2.01998	-	-	-	unknown [Glycine max]
gi|339685437|gb|JK183689.1|JK183689	562	12	47	3.08962	12.5308	2.01998	GO:0043231//intracellular membrane-bounded organelle	GO:0004871//signal transducer activity;GO:0019840//isoprenoid binding	GO:0009755//hormone-mediated signaling pathway	hypothetical protein [Nicotiana tabacum]
Unigene70577_ARAawvTARAAPEI-1	934	34	133	5.26734	21.3365	2.01818	GO:0016020//membrane	GO:0016209//antioxidant activity;GO:0005506//iron ion binding;GO:0003824//catalytic activity	GO:0042743//hydrogen peroxide metabolic process;GO:0006950//response to stress	gi|5002348|gb|AAD37430.1|AF149280_1/7.87373e-111/peroxidase 5 precursor [Phaseolus vulgaris]
Unigene18784_ARAawvTARAAPEI-1	516	11	43	3.08463	12.4864	2.01719	-	GO:0004497//monooxygenase activity;GO:0005506//iron ion binding	-	P450 monooxygenase-like protein [Stylosanthes guianensis]
gi|298127005|gb|EZ734736.1|	981	41	160	6.04748	24.4382	2.01473	GO:0009536//plastid	GO:0016491//oxidoreductase activity;GO:0016831//carboxy-lyase activity	GO:0043094//cellular metabolic compound salvage;GO:0015977//carbon fixation	unknown [Glycine max]
Unigene64121_ARAawvTARAAPEI-1	479	20	78	6.04163	24.3993	2.01383	-	-	-	unknown [Glycine max]
gi|339684363|gb|JK179287.1|JK179287	597	30	117	7.27121	29.365	2.01383	-	GO:0046872//metal ion binding	-	unknown [Glycine max]
Unigene22993_ARAawvTARAAPEI-1	157	10	39	9.21637	37.2206	2.01383	-	-	-	-
Unigene16418_ARAawvTARAAPEI-1	748	48	187	9.28537	37.4592	2.01229	GO:0016020//membrane;GO:0005618//cell wall	GO:0004553//hydrolase activity, hydrolyzing O-glycosyl compounds	GO:0044238//primary metabolic process	endo-1,4-beta-glucanase [Pisum sativum]
gi|296576628|gb|GW958864.1|GW958864	407	19	74	6.7549	27.2431	2.01188	GO:0044464//cell part	GO:0046914//transition metal ion binding;GO:0016682//oxidoreductase activity, acting on diphenols and related substances as donors, oxygen as acceptor	GO:0008152//metabolic process	syringolide-induced protein B13-1-1 [Glycine max]
gi|298140423|gb|EZ748154.1|	1011	18	70	2.57621	10.3745	2.00972	-	GO:0043169//cation binding	GO:0006812//cation transport	unknown [Glycine max]
Unigene57566_ARAawvTARAAPEI-1	348	9	35	3.74216	15.0698	2.00972	-	GO:0016757//transferase activity, transferring glycosyl groups	-	unknown [Glycine max]
Unigene7747_ARAawvTARAAPEI-1	224	9	35	5.81372	23.412	2.00972	-	-	-	-
Unigene49182_ARAawvTARAAPEI-1	267	9	35	4.87743	19.6415	2.00972	-	-	-	predicted protein [Populus trichocarpa]
Unigene862_ARAawvTARAAPEI-1	512	18	70	5.087	20.4855	2.00972	-	GO:0005488//binding;GO:0004871//signal transducer activity;GO:0003824//catalytic activity	GO:0009312//oligosaccharide biosynthetic process;GO:0003006//reproductive developmental process;GO:0009740//gibberellic acid mediated signaling pathway	gibberellin receptor [Galega orientalis]
Unigene4280_ARAawvTARAAPEI-1	760	16	62	3.04625	12.2235	2.00455	GO:0043231//intracellular membrane-bounded organelle	-	GO:0006810//transport	Glycerol-3-phosphate transporter, putative [Ricinus communis]
Unigene66297_ARAawvTARAAPEI-1	563	56	217	14.3926	57.7524	2.00455	GO:0043231//intracellular membrane-bounded organelle;GO:0016020//membrane;GO:0031410//cytoplasmic vesicle	GO:0016811//hydrolase activity, acting on carbon-nitrogen (but not peptide) bonds, in linear amides;GO:0005488//binding;GO:0010178//IAA-amino acid conjugate hydrolase activity;GO:0070011//peptidase activity, acting on L-amino acid peptides	GO:0006950//response to stress	auxin conjugate hydrolase [Medicago truncatula]
Unigene50453_ARAawvTARAAPEI-1	276	31	120	16.2522	65.1465	2.00305	-	GO:0016740//transferase activity	-	UDP-glucosyltransferase, putative [Ricinus communis]
Unigene59657_ARAawvTARAAPEI-1	380	23	89	8.75798	35.0934	2.00253	GO:0043231//intracellular membrane-bounded organelle	GO:0003677//DNA binding;GO:0001071	GO:0010468//regulation of gene expression;GO:0006351//transcription, DNA-dependent	hypothetical protein [Vitis vinifera]
Unigene5016_ARAawvTARAAPEI-1	809	15	58	2.68289	10.7423	2.00145	GO:0031224//intrinsic to membrane	-	-	hypothetical protein [Vitis vinifera]
Unigene18283_ARAawvTARAAPEI-1	1227	37	143	4.36332	17.4627	2.00078	-	GO:0048037//cofactor binding;GO:0016491//oxidoreductase activity	GO:0008152//metabolic process	unknown [Glycine max]
gi|298114141|gb|EZ721882.1|	712	14	54	2.84517	11.364	1.99789	-	-	-	unnamed protein product [Vitis vinifera]
gi|339714187|gb|JK209387.1|JK209387	516	14	54	3.92589	15.6806	1.99789	-	-	-	-
Unigene70933_ARAawvTARAAPEI-1	1003	28	108	4.0394	16.134	1.99789	GO:0043231//intracellular membrane-bounded organelle	GO:0004091//carboxylesterase activity	GO:0044238//primary metabolic process	hypothetical protein [Vitis vinifera]
Unigene15353_ARAawvTARAAPEI-1	276	14	54	7.3397	29.3159	1.99789	-	-	-	glycosyltransferase [Panax notoginseng]
Unigene59670_ARAawvTARAAPEI-1	380	13	50	4.95016	19.7154	1.99377	GO:0016020//membrane	-	-	predicted protein [Populus trichocarpa]
Unigene63407_ARAawvTARAAPEI-1	459	12	46	3.78293	15.0163	1.98896	-	-	-	Helix-loop-helix DNA-binding [Medicago truncatula]
Unigene32785_ARAawvTARAAPEI-1	189	18	69	13.7807	54.7024	1.98896	-	GO:0016747//transferase activity, transferring acyl groups other than amino-acyl groups	-	anthranilate N-hydroxycinnamoyl/benzoyltransferase [Malus x domestica]
Unigene44038_ARAawvTARAAPEI-1	236	29	111	17.7806	70.4741	1.98679	-	GO:0004553//hydrolase activity, hydrolyzing O-glycosyl compounds	GO:0044238//primary metabolic process;GO:0045229//external encapsulating structure organization	polygalacturonase precursor [Glycine max]
gi|296598585|gb|GW987522.1|GW987522	537	11	42	2.964	11.7191	1.98324	GO:0031410//cytoplasmic vesicle	GO:0004871//signal transducer activity;GO:0004674//protein serine/threonine kinase activity;GO:0032559//adenyl ribonucleotide binding	GO:0006464//protein modification process	hypothetical protein [Vitis vinifera]
Unigene61712_ARAawvTARAAPEI-1	418	11	42	3.80782	15.0554	1.98324	GO:0043231//intracellular membrane-bounded organelle	GO:0019001//guanyl nucleotide binding	GO:0009725//response to hormone stimulus;GO:0009746;GO:0023052;GO:0034285	GTP-binding protein alpha subunit, gna, putative [Ricinus communis]
Unigene65722_ARAawvTARAAPEI-1	537	16	61	4.31127	17.0206	1.9811	GO:0043231//intracellular membrane-bounded organelle;GO:0031410//cytoplasmic vesicle	GO:0004180//carboxypeptidase activity	GO:0019538//protein metabolic process	Serine carboxypeptidase, putative [Ricinus communis]
Unigene32844_ARAawvTARAAPEI-1	189	42	160	32.1549	126.846	1.97997	-	-	-	-
gi|296604326|gb|GW982979.1|GW982979	641	41	156	9.25519	36.4658	1.97821	GO:0031224//intrinsic to membrane	GO:0005488//binding	GO:0009553//embryo sac development;GO:0006810//transport	unknown [Glycine max]
Unigene63214_ARAawvTARAAPEI-1	453	184	700	58.7732	231.536	1.97801	GO:0043231//intracellular membrane-bounded organelle	GO:0005488//binding;GO:0016645//oxidoreductase activity, acting on the CH-NH group of donors	GO:0006560//proline metabolic process;GO:0006536//glutamate metabolic process;GO:0006950//response to stress	proline dehydrogenase [Medicago sativa]
Unigene71509_ARAawvTARAAPEI-1	1156	147	559	18.4001	72.4557	1.97739	GO:0031410//cytoplasmic vesicle	GO:0016788//hydrolase activity, acting on ester bonds	GO:0044238//primary metabolic process	unknown [Glycine max]
gi|298132389|gb|EZ740120.1|	952	10	38	1.51993	5.98088	1.97636	GO:0044464//cell part	GO:0015075//ion transmembrane transporter activity	GO:0006811//ion transport	cation diffusion facilitator 9 [Stylosanthes hamata]
gi|296574383|gb|GW948369.1|GW948369	649	175	664	39.0169	153.3	1.97419	-	-	-	unknown [Medicago truncatula]
Unigene11650_ARAawvTARAAPEI-1	1113	53	201	6.89033	27.0595	1.97349	GO:0031224//intrinsic to membrane	GO:0016628//oxidoreductase activity, acting on the CH-CH group of donors, NAD or NADP as acceptor;GO:0005356	GO:0006810//transport;GO:0008152//metabolic process	hexose transporter [Solanum lycopersicum]
Unigene64795_ARAawvTARAAPEI-1	501	24	91	6.93159	27.2159	1.97319	GO:0009532//plastid stroma	GO:0017111//nucleoside-triphosphatase activity;GO:0000166//nucleotide binding	GO:0006950//response to stress;GO:0009657//plastid organization	casein lytic proteinase B3 [Arabidopsis thaliana]
Unigene46018_ARAawvTARAAPEI-1	247	47	178	27.5334	107.98	1.9715	-	GO:0043169//cation binding;GO:0016791//phosphatase activity	-	hypothetical protein [Cicer arietinum]
gi|298113603|gb|EZ721344.1|	895	28	106	4.52683	17.746	1.97092	-	-	GO:0009725//response to hormone stimulus	unknown [Medicago truncatula]
gi|296605081|gb|GW983734.1|GW983734	564	14	53	3.59177	14.0804	1.97092	-	GO:0008415//acyltransferase activity;GO:0016787//hydrolase activity	GO:0008152//metabolic process	unknown [Glycine max]
Unigene65939_ARAawvTARAAPEI-1	546	14	53	3.71018	14.5446	1.97092	-	-	-	unknown [Glycine max]
gi|298115572|gb|EZ723313.1|	914	14	53	2.21637	8.68857	1.97092	GO:0043231//intracellular membrane-bounded organelle	GO:0031406//carboxylic acid binding	GO:0010468//regulation of gene expression	unknown [Arachis hypogaea]
gi|339700742|gb|JK196575.1|JK196575	607	14	53	3.33733	13.083	1.97092	GO:0044464//cell part	-	-	gi|13676624|gb|AAK38197.1|AF305624_1/7.49686e-24/phosphate transporter 2 [Lupinus albus]
gi|298123775|gb|EZ731516.1|	1081	134	507	17.9365	70.275	1.97011	GO:0044464//cell part	-	-	unknown [Glycine max]
gi|296599411|gb|GW984024.1|GW984024	503	9	34	2.58901	10.1281	1.9679	-	-	-	unnamed protein product [Vitis vinifera]
gi|298119816|gb|EZ727557.1|	765	9	34	1.70232	6.65942	1.9679	-	-	-	unknown [Glycine max]
Unigene61330_ARAawvTARAAPEI-1	411	9	34	3.16855	12.3953	1.9679	-	GO:0016887//ATPase activity;GO:0032559//adenyl ribonucleotide binding	-	gi|75334037|sp|Q9FLT8.1|AB12A_ARATH/1.12807e-13/RecName: Full=ABC transporter A family member 12; Short=ABC transporter ABCA.12; Short=AtABCA12; AltName: Full=Putative ABC2 homolog 16
Unigene67374_ARAawvTARAAPEI-1	616	45	170	10.5704	41.3511	1.9679	-	GO:0016740//transferase activity;GO:0048037//cofactor binding;GO:0016846//carbon-sulfur lyase activity	GO:0003006//reproductive developmental process;GO:0006555//methionine metabolic process	1-aminocyclopropane-1-carboxylate synthase [Glycine max]
gi|296605896|gb|GW986395.1|GW986395	489	614	2312	181.685	708.431	1.96319	-	GO:0030246//carbohydrate binding;GO:0043169//cation binding	-	galactose-binding lectin precursor [Arachis hypogaea]
Unigene66157_ARAawvTARAAPEI-1	556	21	79	5.46517	21.2898	1.96182	-	GO:0016411//acylglycerol O-acyltransferase activity;GO:0008509//anion transmembrane transporter activity	GO:0006631//fatty acid metabolic process	phospholipid/glycerol acyltransferase [Helianthus annuus]
gi|298126967|gb|EZ734698.1|	700	21	79	4.34091	16.9102	1.96182	GO:0005773//vacuole	GO:0004175//endopeptidase activity	GO:0016485//protein processing	asparaginyl endopeptidase (VmPE-1) [Vigna mungo]
Unigene59476_ARAawvTARAAPEI-1	377	32	120	12.282	47.6934	1.95725	GO:0043231//intracellular membrane-bounded organelle	GO:0005506//iron ion binding;GO:0016712//oxidoreductase activity, acting on paired donors, with incorporation or reduction of molecular oxygen, reduced flavin or flavoprotein as one donor, and incorporation of one atom of oxygen	GO:0000038//very-long-chain fatty acid metabolic process	CYP86B1 [Arabidopsis lyrata subsp. lyrata]
Unigene43433_ARAawvTARAAPEI-1	233	12	45	7.45221	28.9385	1.95725	GO:0044464//cell part	GO:0046873//metal ion transmembrane transporter activity	GO:0030001//metal ion transport	unnamed protein product [Vitis vinifera]
gi|339713619|gb|JK208819.1|JK208819	470	12	45	3.69439	14.3461	1.95725	-	GO:0003676//nucleic acid binding;GO:0016209//antioxidant activity	GO:0006259//DNA metabolic process	unnamed protein product [Vitis vinifera]
Unigene16069_ARAawvTARAAPEI-1	338	12	45	5.13717	19.9487	1.95725	-	-	-	gi|5915840|sp|O22307.1|C71DB_LOTJA/3.34314e-13/RecName: Full=Cytochrome P450 71D11
Unigene71859_ARAawvTARAAPEI-1	1308	439	1646	48.5642	188.556	1.95703	GO:0044464//cell part	GO:0017111//nucleoside-triphosphatase activity;GO:0032559//adenyl ribonucleotide binding	-	unnamed protein product [Vitis vinifera]
gi|298123606|gb|EZ731347.1|	899	15	56	2.4143	9.33355	1.95082	-	GO:0046914//transition metal ion binding;GO:0016706//oxidoreductase activity, acting on paired donors, with incorporation or reduction of molecular oxygen, 2-oxoglutarate as one donor, and incorporation of one atom each of oxygen into both donors;GO:00167	GO:0009820//alkaloid metabolic process	unknown [Glycine max]
Unigene25078_ARAawvTARAAPEI-1	164	26	97	22.9398	88.623	1.94983	-	-	-	-
gi|298140793|gb|EZ748524.1|	1041	114	425	15.8458	61.1726	1.94879	-	-	GO:0010038//response to metal ion;GO:0009860//pollen tube growth	unknown [Medicago truncatula]
gi|298115588|gb|EZ723329.1|	842	11	41	1.89034	7.2961	1.94848	GO:0009528//plastid inner membrane	GO:0016628//oxidoreductase activity, acting on the CH-CH group of donors, NAD or NADP as acceptor	GO:0008152//metabolic process	unknown [Glycine max]
Unigene33418_ARAawvTARAAPEI-1	191	11	41	8.33334	32.1639	1.94848	-	-	-	-
Unigene11079_ARAawvTARAAPEI-1	304	11	41	5.23575	20.2083	1.94848	-	-	-	-
Unigene62074_ARAawvTARAAPEI-1	426	18	67	6.11396	23.5659	1.94652	-	GO:0016831//carboxy-lyase activity;GO:0048037//cofactor binding	GO:0009064//glutamine family amino acid metabolic process	glutamate decarboxylase [Glycine max]
Unigene32377_ARAawvTARAAPEI-1	188	14	52	10.7753	41.4442	1.94344	GO:0031224//intrinsic to membrane;GO:0009536//plastid	GO:0022891//substrate-specific transmembrane transporter activity;GO:0016628//oxidoreductase activity, acting on the CH-CH group of donors, NAD or NADP as acceptor	GO:0006810//transport;GO:0008152//metabolic process	hypothetical protein ARALYDRAFT_488771 [Arabidopsis lyrata subsp. lyrata]
gi|339685641|gb|JK180180.1|JK180180	579	14	52	3.49872	13.4569	1.94344	-	-	-	dormancy/auxin associated protein [Arabidopsis thaliana]
gi|298115801|gb|EZ723542.1|	556	14	52	3.64345	14.0135	1.94344	-	-	-	conserved hypothetical protein [Ricinus communis]
Unigene65218_ARAawvTARAAPEI-1	517	31	115	8.67622	33.3293	1.94165	-	-	-	-
gi|298143549|gb|EZ751280.1|	440	17	63	5.59057	21.4539	1.94017	-	GO:0005488//binding;GO:0016857//racemase and epimerase activity, acting on carbohydrates and derivatives	GO:0005996//monosaccharide metabolic process	unknown [Glycine max]
Unigene62646_ARAawvTARAAPEI-1	440	34	126	11.1811	42.9078	1.94017	GO:0009941//chloroplast envelope	GO:0016705//oxidoreductase activity, acting on paired donors, with incorporation or reduction of molecular oxygen	GO:0006631//fatty acid metabolic process	gi|1345970|sp|P48620.1|FAD3C_SESIN/3.57698e-39/RecName: Full=Omega-3 fatty acid desaturase, chloroplastic; Flags: Precursor
Unigene56793_ARAawvTARAAPEI-1	338	17	63	7.27766	27.9282	1.94017	-	-	-	-
gi|339689264|gb|JK188795.1|JK188795	528	10	37	2.74047	10.4999	1.93788	-	-	-	CCAAT-binding transcription factor family protein [Glycine max]
gi|339710841|gb|JK205801.1|JK205801	582	10	37	2.4862	9.52571	1.93788	-	-	GO:0006350//transcription;GO:0006950//response to stress;GO:0010033//response to organic substance	unknown [Glycine max]
Unigene3362_ARAawvTARAAPEI-1	812	52	192	9.26631	35.4294	1.93488	GO:0043231//intracellular membrane-bounded organelle	GO:0005506//iron ion binding;GO:0016712//oxidoreductase activity, acting on paired donors, with incorporation or reduction of molecular oxygen, reduced flavin or flavoprotein as one donor, and incorporation of one atom of oxygen	GO:0000038//very-long-chain fatty acid metabolic process	unnamed protein product [Vitis vinifera]
gi|298120698|gb|EZ728439.1|	1233	42	155	4.92885	18.8359	1.93416	-	GO:0003824//catalytic activity	-	Intracellular chloride channel [Medicago truncatula]
Unigene72071_ARAawvTARAAPEI-1	1452	106	391	10.5633	40.3486	1.93346	GO:0043231//intracellular membrane-bounded organelle	GO:0005506//iron ion binding;GO:0016713;GO:0016712//oxidoreductase activity, acting on paired donors, with incorporation or reduction of molecular oxygen, reduced flavin or flavoprotein as one donor, and incorporation of one atom of oxygen	GO:0006631//fatty acid metabolic process	CYP86A32 fatty acid omega-hydroxylase [Quercus suber]
Unigene67789_ARAawvTARAAPEI-1	641	16	59	3.61178	13.7915	1.933	-	GO:0048037//cofactor binding	GO:0008152//metabolic process	gi|6573167|gb|AAF17576.1|AF202182_1/5.02246e-85/2'-hydroxy isoflavone/dihydroflavonol reductase homolog [Glycine max]
Unigene10831_ARAawvTARAAPEI-1	899	30	110	4.8286	18.3338	1.92483	-	-	-	unknown [Medicago truncatula]
gi|339686685|gb|JK187672.1|JK187672	586	12	44	2.96308	11.2506	1.92483	GO:0043231//intracellular membrane-bounded organelle	GO:0003676//nucleic acid binding;GO:0001071	GO:0010468//regulation of gene expression;GO:0006351//transcription, DNA-dependent	unknown [Glycine max]
Unigene59848_ARAawvTARAAPEI-1	383	12	44	4.53359	17.2136	1.92483	GO:0043231//intracellular membrane-bounded organelle	GO:0003676//nucleic acid binding;GO:0001071	GO:0010468//regulation of gene expression;GO:0009725//response to hormone stimulus;GO:0006351//transcription, DNA-dependent	transcription factor MYB102 [Lotus japonicus]
gi|339689419|gb|JK185821.1|JK185821	561	12	44	3.09512	11.7519	1.92483	GO:0043231//intracellular membrane-bounded organelle	GO:0032559//adenyl ribonucleotide binding;GO:0019829//cation-transporting ATPase activity	-	hypothetical protein isoform 2 [Vitis vinifera]
gi|298136950|gb|EZ744681.1|	875	89	326	14.7178	55.8249	1.92335	GO:0043231//intracellular membrane-bounded organelle	GO:0016772//transferase activity, transferring phosphorus-containing groups;GO:0005488//binding;GO:0004871//signal transducer activity	GO:0050789//regulation of biological process;GO:0023060;GO:0048511//rhythmic process;GO:0009755//hormone-mediated signaling pathway;GO:0006351//transcription, DNA-dependent;GO:0003006//reproductive developmental process;GO:0010017//red or far-red light si	unknown [Glycine max]
Unigene7370_ARAawvTARAAPEI-1	679	17	62	3.62275	13.6817	1.91709	-	-	-	unknown [Glycine max]
Unigene603_ARAawvTARAAPEI-1	695	14	51	2.91476	10.9952	1.91543	-	GO:0005506//iron ion binding;GO:0004497//monooxygenase activity	-	hypothetical protein [Vitis vinifera]
gi|339690875|gb|JK186830.1|JK186830	628	11	40	2.5345	9.54375	1.91285	GO:0043231//intracellular membrane-bounded organelle	GO:0004871//signal transducer activity;GO:0019840//isoprenoid binding	GO:0009755//hormone-mediated signaling pathway	unknown [Medicago truncatula]
Unigene57487_ARAawvTARAAPEI-1	347	11	40	4.58694	17.2723	1.91285	GO:0009536//plastid	-	-	putative astaxanthin synthase [Carica papaya]
gi|298145972|gb|EZ753703.1|	488	22	80	6.52323	24.5634	1.91285	-	-	-	phloem specific protein [Pisum sativum]
Unigene56382_ARAawvTARAAPEI-1	333	11	40	4.77978	17.9984	1.91285	-	-	-	IMP dehydrogenase/GMP reductase, putative [Medicago truncatula]
Unigene46718_ARAawvTARAAPEI-1	251	11	40	6.3413	23.8784	1.91285	-	GO:0016757//transferase activity, transferring glycosyl groups	-	gi|83753973|pdb|2ACV|A/2.52224e-21/Chain A, Crystal Structure Of Medicago Truncatula Ugt71g1
gi|339680882|gb|JK178302.1|JK178302	535	24	87	6.49108	24.366	1.90834	GO:0044464//cell part	GO:0043167//ion binding;GO:0008422//beta-glucosidase activity	GO:0044238//primary metabolic process	Glucan endo-1,3-beta-glucosidase precursor, putative [Ricinus communis]
gi|339701707|gb|JK196708.1|JK196708	530	199	721	54.3296	203.835	1.90759	-	-	-	hypothetical protein [Vitis vinifera]
gi|339684497|gb|JK179421.1|JK179421	594	63	228	15.3467	57.5131	1.90597	-	-	-	matrix metalloproteinase [Glycine max]
Unigene40629_ARAawvTARAAPEI-1	219	13	47	8.58932	32.1568	1.90451	GO:0009536//plastid	GO:0016836//hydro-lyase activity	GO:0006558//L-phenylalanine metabolic process	prephenate dehydratase, putative [Ricinus communis]
Unigene18242_ARAawvTARAAPEI-1	425	13	47	4.42603	16.5702	1.90451	-	-	-	unknown [Glycine max]
gi|298123694|gb|EZ731435.1|	787	98	354	18.0182	67.398	1.90325	GO:0009536//plastid;GO:0016020//membrane	GO:0005507//copper ion binding;GO:0016279//protein-lysine N-methyltransferase activity;GO:0035091//phosphoinositide binding	GO:0034968//histone lysine methylation;GO:0010038//response to metal ion;GO:0034755//iron ion transmembrane transport;GO:0009908//flower development;GO:0006970//response to osmotic stress;GO:0030005	gi|6525011|gb|AAF15286.1|AF198627_1/3.56988e-39/copper chaperone homolog CCH [Glycine max]
Unigene69613_ARAawvTARAAPEI-1	801	25	90	4.51614	16.8356	1.89835	-	GO:0003824//catalytic activity	-	lyase, putative [Ricinus communis]
Unigene63244_ARAawvTARAAPEI-1	454	10	36	3.18716	11.8813	1.89835	-	-	-	Helix-loop-helix DNA-binding [Medicago truncatula]
Unigene17213_ARAawvTARAAPEI-1	651	15	54	3.33403	12.4289	1.89835	-	-	-	glutamate receptor 3 plant, putative [Ricinus communis]
gi|339675458|gb|JK177835.1|JK177835	519	37	133	10.3156	38.3975	1.89619	GO:0043231//intracellular membrane-bounded organelle	GO:0030528//transcription regulator activity;GO:0003676//nucleic acid binding;GO:0001071	GO:0000160//two-component signal transduction system (phosphorelay);GO:0009743//response to carbohydrate stimulus;GO:0010468//regulation of gene expression;GO:0006351//transcription, DNA-dependent;GO:0006950//response to stress	ERF protein [Glycine max]
gi|298113418|gb|EZ721159.1|	648	32	115	7.14553	26.5914	1.89585	GO:0005773//vacuole	GO:0004175//endopeptidase activity	GO:0016485//protein processing	vacuolar processing enzyme 2 [Glycine max]
gi|339711108|gb|JK206068.1|JK206068	580	78	280	19.4593	72.335	1.89424	GO:0031410//cytoplasmic vesicle	GO:0016209//antioxidant activity;GO:0005506//iron ion binding;GO:0003824//catalytic activity	GO:0006950//response to stress;GO:0008152//metabolic process	unnamed protein product [Vitis vinifera]
gi|296586849|gb|GW972807.1|GW972807	496	12	43	3.50073	12.9899	1.89166	GO:0031224//intrinsic to membrane	GO:0015171//amino acid transmembrane transporter activity	GO:0006865//amino acid transport	unknown [Glycine max]
gi|296605429|gb|GW989146.1|GW989146	355	36	129	14.6735	54.4478	1.89166	-	-	-	-
gi|298114616|gb|EZ722357.1|	981	167	598	24.6324	91.3379	1.89066	-	GO:0003824//catalytic activity	-	putative phosphatase [Glycine max]
Unigene4408_ARAawvTARAAPEI-1	773	64	229	11.9801	44.3889	1.88956	GO:0030529//ribonucleoprotein complex	GO:0005198//structural molecule activity	GO:0010467//gene expression	unknown [Glycine max]
Unigene17443_ARAawvTARAAPEI-1	590	33	118	8.09322	29.9674	1.88861	GO:0009507//chloroplast	-	GO:0006629//lipid metabolic process	omega-3 fatty acid desaturase [Betula pendula]
Unigene65343_ARAawvTARAAPEI-1	522	21	75	5.82114	21.5283	1.88686	GO:0031224//intrinsic to membrane;GO:0000325//plant-type vacuole;GO:0031090//organelle membrane	GO:0005488//binding;GO:0015368//calcium:cation antiporter activity	GO:0051707//response to other organism;GO:0010038//response to metal ion;GO:0015672//monovalent inorganic cation transport;GO:0006875//cellular metal ion homeostasis;GO:0030005;GO:0030001//metal ion transport;GO:0044237//cellular metabolic process	unknown [Medicago truncatula]
Unigene56205_ARAawvTARAAPEI-1	331	14	50	6.12012	22.634	1.88686	-	GO:0016616//oxidoreductase activity, acting on the CH-OH group of donors, NAD or NADP as acceptor;GO:0046914//transition metal ion binding	GO:0008152//metabolic process	hypothetical protein [Vitis vinifera]
gi|339692087|gb|JK191370.1|JK191370	560	23	82	5.94291	21.9404	1.88435	-	-	-	matrix metalloproteinase [Glycine max]
gi|298126912|gb|EZ734643.1|	1522	32	114	3.04225	11.223	1.88325	GO:0031410//cytoplasmic vesicle	-	-	pectinacetylesterase precursor [Vigna radiata var. radiata]
Unigene17021_ARAawvTARAAPEI-1	559	34	121	8.80089	32.4334	1.88176	-	GO:0005515//protein binding;GO:0016831//carboxy-lyase activity;GO:0048037//cofactor binding	GO:0009064//glutamine family amino acid metabolic process;GO:0010038//response to metal ion	glutamate decarboxylase [Glycine max]
Unigene5313_ARAawvTARAAPEI-1	571	47	167	11.9103	43.8227	1.87947	-	GO:0016853//isomerase activity	GO:0019318//hexose metabolic process	unknown [Glycine max]
Unigene64649_ARAawvTARAAPEI-1	497	20	71	5.82282	21.4053	1.87818	-	-	-	NBS-LRR disease-resistance protein scn3r1 [Glycine max]
Unigene65890_ARAawvTARAAPEI-1	544	11	39	2.92586	10.742	1.87633	GO:0043231//intracellular membrane-bounded organelle	GO:0005488//binding	-	conserved hypothetical protein [Ricinus communis]
Unigene53935_ARAawvTARAAPEI-1	306	11	39	5.20153	19.0969	1.87633	-	-	-	-
Unigene64869_ARAawvTARAAPEI-1	505	11	39	3.15182	11.5716	1.87633	-	-	-	unknown [Glycine max]
Unigene13184_ARAawvTARAAPEI-1	360	13	46	5.22517	19.1458	1.87348	-	GO:0046872//metal ion binding;GO:0016491//oxidoreductase activity	-	unknown [Glycine max]
gi|298122654|gb|EZ730395.1|	859	43	152	7.24327	26.5136	1.87202	GO:0043231//intracellular membrane-bounded organelle;GO:0044444//cytoplasmic part	GO:0046914//transition metal ion binding	GO:0009725//response to hormone stimulus;GO:0044267//cellular protein metabolic process	unknown [Glycine max]
gi|339713233|gb|JK208433.1|JK208433	537	15	53	4.04182	14.7884	1.87139	GO:0031224//intrinsic to membrane	GO:0046873//metal ion transmembrane transporter activity;GO:0019829//cation-transporting ATPase activity;GO:0005515//protein binding;GO:0032559//adenyl ribonucleotide binding	GO:0009206;GO:0070838//divalent metal ion transport	type IIB calcium ATPase [Medicago truncatula]
Unigene29218_ARAawvTARAAPEI-1	177	62	219	50.6848	185.391	1.87095	-	-	-	-
Unigene69567_ARAawvTARAAPEI-1	794	32	113	5.83162	21.3244	1.87054	-	-	-	predicted protein [Populus trichocarpa]
Unigene70148_ARAawvTARAAPEI-1	867	51	180	8.51159	31.108	1.86979	-	GO:0016702//oxidoreductase activity, acting on single donors with incorporation of molecular oxygen, incorporation of two atoms of oxygen	GO:0009642//response to light intensity;GO:0051707//response to other organism;GO:0009694//jasmonic acid metabolic process;GO:0008610//lipid biosynthetic process;GO:0009719;GO:0006950//response to stress	hypothetical protein [Vitis vinifera]
gi|339705495|gb|JK201605.1|JK201605	541	17	60	4.54686	16.6178	1.86979	GO:0044464//cell part	GO:0046872//metal ion binding;GO:0016491//oxidoreductase activity	-	CYP71A10 [Glycine max]
Unigene8207_ARAawvTARAAPEI-1	843	36	127	6.17923	22.5733	1.86912	-	GO:0005488//binding;GO:0004871//signal transducer activity;GO:0003824//catalytic activity	GO:0009312//oligosaccharide biosynthetic process;GO:0003006//reproductive developmental process;GO:0009740//gibberellic acid mediated signaling pathway	gibberellin receptor [Galega orientalis]
Unigene65385_ARAawvTARAAPEI-1	524	19	67	5.24665	19.1585	1.86852	GO:0031410//cytoplasmic vesicle	-	-	unknown [Glycine max]
Unigene17536_ARAawvTARAAPEI-1	601	19	67	4.57445	16.7039	1.86852	-	-	-	transcription factor MYB102 [Lotus japonicus]
gi|298116907|gb|EZ724648.1|	746	199	700	38.5988	140.598	1.86494	-	-	GO:0009746;GO:0034285	auxin-repressed protein [Arachis hypogaea]
Unigene63129_ARAawvTARAAPEI-1	451	58	204	18.6085	67.7754	1.8648	GO:0044424//intracellular part	GO:0046914//transition metal ion binding;GO:0016702//oxidoreductase activity, acting on single donors with incorporation of molecular oxygen, incorporation of two atoms of oxygen	GO:0006633//fatty acid biosynthetic process	lipoxygenase [Vicia faba]
Unigene50710_ARAawvTARAAPEI-1	278	58	204	30.1886	109.952	1.8648	-	-	-	-
gi|298144523|gb|EZ752254.1|	1885	107	376	8.21357	29.8879	1.86348	-	-	-	predicted protein [Populus trichocarpa]
Unigene70163_ARAawvTARAAPEI-1	870	67	235	11.1433	40.4732	1.86079	-	GO:0005488//binding	GO:0009312//oligosaccharide biosynthetic process;GO:0003006//reproductive developmental process;GO:0009740//gibberellic acid mediated signaling pathway	gibberellin receptor [Galega orientalis]
Unigene55600_ARAawvTARAAPEI-1	324	119	417	53.1449	192.846	1.85944	GO:0005618//cell wall	-	-	predicted protein [Populus trichocarpa]
Unigene68052_ARAawvTARAAPEI-1	659	14	49	3.07399	11.1411	1.85771	GO:0005576//extracellular region;GO:0030312//external encapsulating structure	GO:0016798//hydrolase activity, acting on glycosyl bonds;GO:0016758//transferase activity, transferring hexosyl groups	GO:0044042//glucan metabolic process;GO:0009888//tissue development	unknown [Glycine max]
Unigene55014_ARAawvTARAAPEI-1	317	14	49	6.3904	23.1609	1.85771	GO:0016020//membrane;GO:0009536//plastid	GO:0015604//phosphonate transmembrane transporter activity;GO:0017111//nucleoside-triphosphatase activity;GO:0032559//adenyl ribonucleotide binding	GO:0015893//drug transport	hypothetical protein OsI_23352 [Oryza sativa Indica Group]
gi|339690988|gb|JK186943.1|JK186943	396	162	567	59.1942	214.539	1.85771	-	-	-	glycine-rich protein TomR2 [Solanum lycopersicum]
gi|339686139|gb|JK180678.1|JK180678	550	18	63	4.73554	17.1631	1.85771	-	-	-	gibberellic acid-stimulated protein 1 [Glycine soja]
gi|296587908|gb|GW966414.1|GW966414	368	14	49	5.50478	19.9511	1.85771	GO:0043231//intracellular membrane-bounded organelle	GO:0016628//oxidoreductase activity, acting on the CH-CH group of donors, NAD or NADP as acceptor	GO:0008152//metabolic process	gi|1708424|sp|P52581.1|IFRH_LUPAL/8.38162e-53/RecName: Full=Isoflavone reductase homolog
Unigene40238_ARAawvTARAAPEI-1	218	14	49	9.29247	33.6789	1.85771	-	-	-	-
gi|298116089|gb|EZ723830.1|	531	20	70	5.44998	19.7525	1.85771	-	-	-	-
Unigene62150_ARAawvTARAAPEI-1	428	14	49	4.73308	17.1542	1.85771	GO:0043231//intracellular membrane-bounded organelle	GO:0001071;GO:0003677//DNA binding	GO:0006952//defense response;GO:0009725//response to hormone stimulus;GO:0023033;GO:0009743//response to carbohydrate stimulus;GO:0006355//regulation of transcription, DNA-dependent	unknown [Glycine max]
gi|339704453|gb|JK199874.1|JK199874	545	35	122	9.29247	33.5415	1.85181	GO:0005634//nucleus	GO:0030528//transcription regulator activity;GO:0001071	GO:0000160//two-component signal transduction system (phosphorelay);GO:0009743//response to carbohydrate stimulus;GO:0010468//regulation of gene expression;GO:0002218//activation of innate immune response;GO:0006351//transcription, DNA-dependent;GO:001055	ethylene-responsive transcription factor 1A [Medicago truncatula]
gi|296576897|gb|GW959133.1|GW959133	569	25	87	6.35751	22.91	1.84945	GO:0044464//cell part	-	GO:0009725//response to hormone stimulus;GO:0000902//cell morphogenesis	gi|238055370|sp|B9RZ92.1|U4971_RICCO/2.02745e-41/RecName: Full=UPF0497 membrane protein 1
gi|339688227|gb|JK185262.1|JK185262	589	21	73	5.15898	18.5706	1.84786	GO:0031410//cytoplasmic vesicle	GO:0016209//antioxidant activity;GO:0005506//iron ion binding;GO:0003824//catalytic activity	GO:0006950//response to stress;GO:0008152//metabolic process	unnamed protein product [Vitis vinifera]
Unigene16613_ARAawvTARAAPEI-1	324	32	111	14.2911	51.333	1.84477	-	GO:0043169//cation binding	GO:0006812//cation transport	unknown [Glycine max]
gi|339710139|gb|JK205203.1|JK205203	583	47	163	11.6651	41.8926	1.8445	GO:0005618//cell wall	-	-	unknown [Medicago truncatula]
Unigene11839_ARAawvTARAAPEI-1	527	13	45	3.56938	12.7944	1.84177	-	-	-	unknown [Glycine max]
gi|298118743|gb|EZ726484.1|	972	13	45	1.93525	6.93689	1.84177	-	-	-	remorin [Glycine max]
Unigene63834_ARAawvTARAAPEI-1	471	13	45	3.99376	14.3156	1.84177	GO:0043231//intracellular membrane-bounded organelle	-	GO:0016049//cell growth;GO:0009791//post-embryonic development;GO:0010260//organ senescence	NAC1 protein [Glycine max]
gi|298148814|gb|EZ756545.1|	1243	35	121	4.07433	14.5859	1.83994	GO:0031410//cytoplasmic vesicle	-	-	unnamed protein product [Vitis vinifera]
Unigene64759_ARAawvTARAAPEI-1	501	99	342	28.5928	102.284	1.83885	-	GO:0048037//cofactor binding;GO:0033764	GO:0008202//steroid metabolic process	unknown [Glycine max]
gi|339689365|gb|JK188896.1|JK188896	508	11	38	3.1332	11.2083	1.83885	-	-	-	unknown [Glycine max]
gi|296602134|gb|GW985275.1|GW985275	573	33	114	8.33334	29.8105	1.83885	GO:0031410//cytoplasmic vesicle	GO:0043167//ion binding;GO:0015926//glucosidase activity	GO:0044238//primary metabolic process	beta-glucosidase D7 [Lotus japonicus]
Unigene3638_ARAawvTARAAPEI-1	357	11	38	4.45845	15.949	1.83885	-	-	-	-
Unigene21689_ARAawvTARAAPEI-1	153	22	76	20.8061	74.4288	1.83885	-	-	-	-
Unigene62654_ARAawvTARAAPEI-1	440	22	76	7.23485	25.8809	1.83885	-	-	-	-
gi|296590999|gb|GW973921.1|GW973921	619	31	107	7.24654	25.9007	1.83763	-	GO:0016831//carboxy-lyase activity;GO:0048037//cofactor binding	GO:0009064//glutamine family amino acid metabolic process	glutamate decarboxylase [Glycine max]
Unigene16691_ARAawvTARAAPEI-1	550	20	69	5.26171	18.7977	1.83695	-	-	-	unknown [Glycine max]
gi|298121578|gb|EZ729319.1|	862	20	69	3.35724	11.9939	1.83695	GO:0044464//cell part	-	-	hypothetical protein LOC100304285 [Zea mays]
Unigene67028_ARAawvTARAAPEI-1	598	130	448	31.4559	112.252	1.83534	-	-	-	-
Unigene48999_ARAawvTARAAPEI-1	266	45	155	24.4788	87.311	1.83463	-	-	-	unknown [Glycine max]
gi|296575961|gb|GW958234.1|GW958234	553	27	93	7.06477	25.1986	1.83463	GO:0044444//cytoplasmic part	GO:0008171//O-methyltransferase activity	-	unknown [Glycine max]
Unigene30595_ARAawvTARAAPEI-1	182	16	55	12.7206	45.2804	1.83172	-	GO:0016679//oxidoreductase activity, acting on diphenols and related substances as donors;GO:0016706//oxidoreductase activity, acting on paired donors, with incorporation or reduction of molecular oxygen, 2-oxoglutarate as one donor, and incorporation of	GO:0009699//phenylpropanoid biosynthetic process;GO:0007568//aging	Leucoanthocyanidin dioxygenase, putative [Ricinus communis]
Unigene12166_ARAawvTARAAPEI-1	1452	48	165	4.78337	17.0269	1.83172	GO:0043231//intracellular membrane-bounded organelle	GO:0046914//transition metal ion binding;GO:0016639//oxidoreductase activity, acting on the CH-NH2 group of donors, NAD or NADP as acceptor;GO:0032559//adenyl ribonucleotide binding	GO:0019222//regulation of metabolic process;GO:0009642//response to light intensity;GO:0006970//response to osmotic stress;GO:0010038//response to metal ion	glutamate dehydrogenase 1 [Lupinus luteus]
Unigene6561_ARAawvTARAAPEI-1	236	14	48	8.58372	30.4753	1.82797	-	-	-	-
Unigene17818_ARAawvTARAAPEI-1	411	35	120	12.3221	43.748	1.82797	-	-	-	-
gi|298116354|gb|EZ724095.1|	754	19	65	3.64621	12.917	1.8248	-	-	-	unknown [Glycine max]
gi|298120293|gb|EZ728034.1|	1102	31	106	4.07042	14.4126	1.82408	GO:0016020//membrane;GO:0031410//cytoplasmic vesicle	-	-	unknown [Glycine max]
Unigene18955_ARAawvTARAAPEI-1	603	62	212	14.8776	52.679	1.82408	-	GO:0003677//DNA binding	GO:0010467//gene expression	unknown [Glycine max]
Unigene29_ARAawvTARAAPEI-1	331	12	41	5.24581	18.5599	1.82295	-	-	-	unnamed protein product [Vitis vinifera]
gi|298139071|gb|EZ746802.1|	717	12	41	2.42171	8.56808	1.82295	-	GO:0004672//protein kinase activity;GO:0032559//adenyl ribonucleotide binding	GO:0006464//protein modification process	predicted protein [Populus trichocarpa]
Unigene66363_ARAawvTARAAPEI-1	566	24	82	6.13556	21.7078	1.82295	-	GO:0016829//lyase activity	-	predicted protein [Populus trichocarpa]
gi|339700154|gb|JK195987.1|JK195987	574	12	41	3.02502	10.7026	1.82295	GO:0031410//cytoplasmic vesicle	GO:0016209//antioxidant activity;GO:0005506//iron ion binding;GO:0003824//catalytic activity	GO:0042743//hydrogen peroxide metabolic process;GO:0006950//response to stress	gi|6093671|sp|P22195.2|PER1_ARAHY/4.01691e-77/RecName: Full=Cationic peroxidase 1; AltName: Full=PNPC1; Flags: Precursor
gi|339712284|gb|JK206769.1|JK206769	571	500	1703	126.705	446.887	1.81844	-	-	-	unknown [Medicago truncatula]
Unigene71536_ARAawvTARAAPEI-1	1167	40	136	4.95962	17.4617	1.81589	-	-	-	unknown [Glycine max]
gi|339703515|gb|JK198936.1|JK198936	561	15	51	3.8689	13.6215	1.81589	-	GO:0016757//transferase activity, transferring glycosyl groups	GO:0005975//carbohydrate metabolic process;GO:0006950//response to stress	galactinol synthase [Glycine max]
gi|298121096|gb|EZ728837.1|	1680	15	51	1.29194	4.54862	1.81589	GO:0044464//cell part	-	GO:0060918//auxin transport	auxin efflux carrier family protein [Populus trichocarpa]
Unigene15646_ARAawvTARAAPEI-1	340	15	51	6.38369	22.4755	1.81589	-	-	-	-
Unigene18417_ARAawvTARAAPEI-1	1017	20	68	2.84557	10.0186	1.81589	-	GO:0005515//protein binding	-	calmodulin-binding protein [Cicer arietinum]
Unigene19544_ARAawvTARAAPEI-1	1020	18	61	2.55348	8.96083	1.81117	GO:0043231//intracellular membrane-bounded organelle	-	-	hypothetical protein [Vitis vinifera]
Unigene53924_ARAawvTARAAPEI-1	306	658	2228	311.146	1090.97	1.80995	GO:0030312//external encapsulating structure	GO:0046914//transition metal ion binding;GO:0048037//cofactor binding;GO:0016641//oxidoreductase activity, acting on the CH-NH2 group of donors, oxygen as acceptor	GO:0009832//plant-type cell wall biogenesis;GO:0006807//nitrogen compound metabolic process	copper amine oxidase [Cicer arietinum]
gi|298114695|gb|EZ722436.1|	1103	57	193	7.47754	26.2181	1.80992	GO:0016020//membrane;GO:0009536//plastid	GO:0019901//protein kinase binding	-	unknown [Medicago truncatula]
gi|339712191|gb|JK206676.1|JK206676	603	13	44	3.1195	10.9334	1.80935	-	-	-	protein with unknown function [Ricinus communis]
Unigene71909_ARAawvTARAAPEI-1	1342	32	108	3.4503	12.0584	1.80525	GO:0016020//membrane	-	-	conserved hypothetical protein [Ricinus communis]
Unigene10253_ARAawvTARAAPEI-1	677	16	54	3.41972	11.9515	1.80525	-	-	-	unnamed protein product [Vitis vinifera]
gi|339709110|gb|JK207502.1|JK207502	588	59	199	14.5189	50.7101	1.80434	-	GO:0015926//glucosidase activity	GO:0044238//primary metabolic process	Glycoside hydrolase, family 3, N-terminal; Glycoside hydrolase, family 3, C-terminal [Medicago truncatula]
gi|298117938|gb|EZ725679.1|	1077	11	37	1.47787	5.1476	1.80038	-	GO:0016709//oxidoreductase activity, acting on paired donors, with incorporation or reduction of molecular oxygen, NADH or NADPH as one donor, and incorporation of one atom of oxygen;GO:0005506//iron ion binding	GO:0006952//defense response;GO:0009687//abscisic acid metabolic process;GO:0009416//response to light stimulus;GO:0003006//reproductive developmental process	abscisic acid 8'-hydroxylase [Phaseolus vulgaris]
Unigene54413_ARAawvTARAAPEI-1	311	11	37	5.1179	17.8263	1.80038	GO:0031410//cytoplasmic vesicle	GO:0016791//phosphatase activity	-	putative defense associated acid phosphatase [Phaseolus vulgaris]
gi|296586032|gb|GW965826.1|GW965826	570	22	74	5.5848	19.4525	1.80038	GO:0043231//intracellular membrane-bounded organelle;GO:0016020//membrane;GO:0031410//cytoplasmic vesicle	GO:0016811//hydrolase activity, acting on carbon-nitrogen (but not peptide) bonds, in linear amides;GO:0005488//binding;GO:0010178//IAA-amino acid conjugate hydrolase activity;GO:0070011//peptidase activity, acting on L-amino acid peptides	GO:0006950//response to stress	IAA-amino acid hydrolase [Populus tomentosa]
Unigene54844_ARAawvTARAAPEI-1	315	11	37	5.05291	17.5999	1.80038	-	-	-	-
gi|298129451|gb|EZ737182.1|	1002	58	195	8.37568	29.1599	1.79971	GO:0005618//cell wall	-	GO:0000902//cell morphogenesis;GO:0009827//plant-type cell wall modification	unknown [Medicago truncatula]
gi|339706973|gb|JK203083.1|JK203083	551	20	67	5.25216	18.2197	1.79452	-	-	-	predicted protein [Populus trichocarpa]
gi|339686928|gb|JK184483.1|JK184483	591	2417	8095	591.764	2052.33	1.79417	-	GO:0046914//transition metal ion binding;GO:0016641//oxidoreductase activity, acting on the CH-NH2 group of donors, oxygen as acceptor;GO:0048037//cofactor binding	GO:0006807//nitrogen compound metabolic process	copper amine oxidase [Cicer arietinum]
Unigene14789_ARAawvTARAAPEI-1	1569	89	298	8.2078	28.4585	1.79379	GO:0009536//plastid	GO:0019203//carbohydrate phosphatase activity	GO:0005991//trehalose metabolic process	trehalose-6-phosphate synthase, putative [Ricinus communis]
gi|296586659|gb|GW972709.1|GW972709	582	225	753	55.9396	193.861	1.79308	-	-	-	unknown [Glycine max]
gi|298126146|gb|EZ733877.1|	462	29	97	9.08271	31.4593	1.79229	-	GO:0005488//binding	-	unknown [Glycine max]
Unigene69319_ARAawvTARAAPEI-1	766	96	321	18.1344	62.7907	1.79182	GO:0016020//membrane	-	-	hypothetical protein [Vitis vinifera]
gi|194466202|gb|DQ889567.1|	856	1318	4399	222.793	770.015	1.78918	-	-	-	Kunitz trypsin inhibitor 4 [Arachis hypogaea]
Unigene49106_ARAawvTARAAPEI-1	266	12	40	6.52768	22.5319	1.78732	GO:0044444//cytoplasmic part	GO:0016799//hydrolase activity, hydrolyzing N-glycosyl compounds	GO:0046108//uridine metabolic process	unknown [Glycine max]
Unigene53743_ARAawvTARAAPEI-1	304	21	70	9.99552	34.5019	1.78732	-	-	GO:0009725//response to hormone stimulus;GO:0006350//transcription	homeobox protein, putative [Ricinus communis]
Unigene135_ARAawvTARAAPEI-1	168	15	50	12.9194	44.5943	1.78732	GO:0043231//intracellular membrane-bounded organelle	GO:0005506//iron ion binding;GO:0016713;GO:0016712//oxidoreductase activity, acting on paired donors, with incorporation or reduction of molecular oxygen, reduced flavin or flavoprotein as one donor, and incorporation of one atom of oxygen	GO:0006631//fatty acid metabolic process	CYP86A33 fatty acid omega-hydroxylase [Solanum tuberosum]
gi|296594875|gb|GW975794.1|GW975794	571	12	40	3.04092	10.4965	1.78732	-	-	-	conserved hypothetical protein [Ricinus communis]
Unigene16507_ARAawvTARAAPEI-1	686	18	60	3.79671	13.1053	1.78732	-	GO:0004180//carboxypeptidase activity	GO:0019538//protein metabolic process	serine carboxypeptidase, putative [Ricinus communis]
Unigene47313_ARAawvTARAAPEI-1	255	18	60	10.2139	35.2557	1.78732	-	-	-	-
Unigene37912_ARAawvTARAAPEI-1	208	22	73	15.3045	52.587	1.78075	-	GO:0005515//protein binding;GO:0008171//O-methyltransferase activity	-	flavonoid o-methyltransferase related [Populus trichocarpa]
gi|298124006|gb|EZ731747.1|	1116	16	53	2.07451	7.11591	1.77828	GO:0044464//cell part	-	-	unknown [Glycine max]
Unigene66571_ARAawvTARAAPEI-1	575	16	53	4.02635	13.8111	1.77828	-	-	-	hypothetical protein [Vitis vinifera]
gi|339709547|gb|JK207939.1|JK207939	530	42	139	11.4666	39.2968	1.77698	-	-	-	unknown [Glycine max]
gi|296588547|gb|GW972941.1|GW972941	696	13	43	2.70267	9.25716	1.77618	-	-	GO:0009725//response to hormone stimulus	SAUR family protein [Populus trichocarpa]
Unigene57416_ARAawvTARAAPEI-1	346	13	43	5.43659	18.6213	1.77618	-	-	GO:0008152//metabolic process	unknown [Glycine max]
gi|298144325|gb|EZ752056.1|	766	49	162	9.25607	31.6887	1.7755	-	-	-	unknown [Glycine max]
gi|296585384|gb|GW968976.1|GW968976	427	23	76	7.79398	26.6689	1.77472	-	-	GO:0003006//reproductive developmental process	unknown [Glycine max]
gi|298132738|gb|EZ740469.1|	411	40	132	14.0824	48.1228	1.77282	GO:0009536//plastid	GO:0016765//transferase activity, transferring alkyl or aryl (other than methyl) groups	GO:0008652//cellular amino acid biosynthetic process	putative 3-deoxy-D-arabino-heptulosonate 7-phosphate synthase 3 [Fagus sylvatica]
gi|298114606|gb|EZ722347.1|	1771	298	983	24.3477	83.1675	1.77224	GO:0005773//vacuole	GO:0004175//endopeptidase activity	GO:0016485//protein processing	asparaginyl endopeptidase (VmPE-1) [Vigna mungo]
gi|298122953|gb|EZ730694.1|	929	1161	3829	180.832	617.573	1.77196	-	-	-	unknown [Glycine max]
Unigene15232_ARAawvTARAAPEI-1	1329	47	155	5.1172	17.4753	1.77189	GO:0005618//cell wall	-	-	unknown [Glycine max]
Unigene34237_ARAawvTARAAPEI-1	194	47	155	35.0555	119.715	1.77189	-	GO:0046914//transition metal ion binding	-	putative phytocyanin [Pinus ponderosa]
Unigene64127_ARAawvTARAAPEI-1	480	17	56	5.12469	17.481	1.77025	-	-	-	-
Unigene36075_ARAawvTARAAPEI-1	201	48	158	34.5545	117.782	1.76918	-	GO:0004553//hydrolase activity, hydrolyzing O-glycosyl compounds	GO:0044238//primary metabolic process;GO:0045229//external encapsulating structure organization	gi|13958032|gb|AAK50769.1|AF361321_1/9.37415e-32/polygalacturonase [Pisum sativum]
Unigene6969_ARAawvTARAAPEI-1	223	14	46	9.08412	30.9081	1.76656	GO:0044464//cell part	GO:0022820//potassium ion symporter activity	GO:0030001//metal ion transport	Potassium transporter, putative [Ricinus communis]
Unigene37521_ARAawvTARAAPEI-1	206	14	46	9.83378	33.4587	1.76656	GO:0030135//coated vesicle;GO:0009526//plastid envelope;GO:0016020//membrane	GO:0004620//phospholipase activity;GO:0046872//metal ion binding;GO:0035091//phosphoinositide binding	GO:0010118//stomatal movement;GO:0010038//response to metal ion;GO:0032787//monocarboxylic acid metabolic process;GO:0006650//glycerophospholipid metabolic process;GO:0032501//multicellular organismal process;GO:0009738//abscisic acid mediated signaling p	phospholipase D alpha 1 [Arachis hypogaea]
Unigene69062_ARAawvTARAAPEI-1	741	14	46	2.73382	9.30162	1.76656	-	-	-	Os04g0101700 [Oryza sativa Japonica Group]
gi|296576851|gb|GW959087.1|GW959087	353	14	46	5.73869	19.5255	1.76656	-	GO:0005488//binding;GO:0016772//transferase activity, transferring phosphorus-containing groups	-	Leucine-rich repeat, plant specific [Medicago truncatula]
Unigene71878_ARAawvTARAAPEI-1	1324	53	174	5.79225	19.6916	1.76538	GO:0031410//cytoplasmic vesicle	-	-	hypothetical protein isoform 1 [Vitis vinifera]
Unigene61435_ARAawvTARAAPEI-1	413	18	59	6.30641	21.4053	1.76308	-	-	-	-
Unigene72458_ARAawvTARAAPEI-1	2171	134	439	8.93109	30.2987	1.76235	GO:0044424//intracellular part	GO:0016812//hydrolase activity, acting on carbon-nitrogen (but not peptide) bonds, in cyclic amides	GO:0006749//glutathione metabolic process	predicted protein [Populus trichocarpa]
gi|296602797|gb|GW988514.1|GW988514	589	29	95	7.1243	24.1672	1.76223	-	GO:0001071;GO:0043565//sequence-specific DNA binding	GO:0009267//cellular response to starvation;GO:0009743//response to carbohydrate stimulus;GO:0006350//transcription	WRKY23 [Glycine max]
Unigene24880_ARAawvTARAAPEI-1	163	87	285	77.2309	261.985	1.76223	-	-	-	-
gi|296574041|gb|GW948205.1|GW948205	515	132	432	37.0874	125.688	1.76085	-	-	GO:0050832//defense response to fungus;GO:0006970//response to osmotic stress;GO:0042742//defense response to bacterium	PR-5 protein [Glycine max]
Unigene25565_ARAawvTARAAPEI-1	165	52	170	45.6015	154.377	1.75931	-	-	-	-
Unigene69694_ARAawvTARAAPEI-1	809	30	98	5.36577	18.1508	1.75818	-	-	-	bZIP protein [Glycine max]
Unigene14223_ARAawvTARAAPEI-1	248	15	49	8.75184	29.6049	1.75818	-	-	-	unknown [Glycine max]
Unigene67025_ARAawvTARAAPEI-1	598	120	392	29.0362	98.2208	1.75818	-	GO:0016301//kinase activity	-	GmCK2p [Glycine max]
Unigene62840_ARAawvTARAAPEI-1	445	15	49	4.87743	16.4989	1.75818	GO:0031224//intrinsic to membrane	GO:0042625//ATPase activity, coupled to transmembrane movement of ions;GO:0046872//metal ion binding;GO:0005548//phospholipid transporter activity;GO:0032559//adenyl ribonucleotide binding	GO:0009206;GO:0006869//lipid transport	aminophospholipid ATPase [Populus trichocarpa]
Unigene44190_ARAawvTARAAPEI-1	237	49	160	29.9163	101.156	1.75758	-	GO:0016740//transferase activity	GO:0044237//cellular metabolic process	1-deoxy-D-xylulose-5-phosphate synthase [Tagetes erecta]
gi|298115203|gb|EZ722944.1|	777	93	303	17.3189	58.4306	1.75437	-	-	GO:0006950//response to stress	unknown [Glycine max]
Unigene57777_ARAawvTARAAPEI-1	351	35	114	14.4285	48.665	1.75396	-	-	-	hypothetical protein [Vitis vinifera]
Unigene67639_ARAawvTARAAPEI-1	631	67	218	15.364	51.7662	1.75245	-	GO:0004553//hydrolase activity, hydrolyzing O-glycosyl compounds	GO:0044238//primary metabolic process	polygalacturonase precursor [Glycine max]
gi|298127642|gb|EZ735373.1|	282	16	52	8.20976	27.6295	1.7508	-	-	-	-
Unigene25493_ARAawvTARAAPEI-1	165	12	39	10.5234	35.416	1.7508	-	-	-	-
Unigene48083_ARAawvTARAAPEI-1	259	12	39	6.70411	22.5623	1.7508	-	-	-	-
Unigene67117_ARAawvTARAAPEI-1	602	20	65	4.80721	16.1784	1.7508	GO:0031410//cytoplasmic vesicle	GO:0004553//hydrolase activity, hydrolyzing O-glycosyl compounds;GO:0030247//polysaccharide binding	GO:0006952//defense response;GO:0006026	unknown [Glycine max]
Unigene15942_ARAawvTARAAPEI-1	448	12	39	3.87581	13.0438	1.7508	GO:0044424//intracellular part	GO:0016840	GO:0006575//cellular amino acid derivative metabolic process;GO:0006558//L-phenylalanine metabolic process	gi|228615|prf||1807329B/2.04532e-64/Phe ammonia lyase
Unigene19172_ARAawvTARAAPEI-1	2062	253	822	17.7538	59.7313	1.75036	-	-	-	hypothetical protein [Vitis vinifera]
gi|298114038|gb|EZ721779.1|	1105	140	454	18.3327	61.5619	1.74762	-	GO:0008905;GO:0035251//UDP-glucosyltransferase activity;GO:0004645//phosphorylase activity	GO:0019852//L-ascorbic acid metabolic process;GO:0052482;GO:0009719	putative GDP-L-galactose-pyrophosphatase [Citrus unshiu]
gi|298117340|gb|EZ725081.1|	624	33	107	7.65225	25.6932	1.74743	-	-	-	unknown [Glycine max]
Unigene64726_ARAawvTARAAPEI-1	499	33	107	9.56914	32.1294	1.74743	GO:0043231//intracellular membrane-bounded organelle	GO:0046872//metal ion binding;GO:0003824//catalytic activity	-	predicted protein [Populus trichocarpa]
Unigene68015_ARAawvTARAAPEI-1	656	17	55	3.74977	12.5625	1.74425	-	-	-	predicted protein [Populus trichocarpa]
Unigene33337_ARAawvTARAAPEI-1	191	26	84	19.697	65.8969	1.74224	GO:0016020//membrane;GO:0009526//plastid envelope	GO:0017111//nucleoside-triphosphatase activity;GO:0015604//phosphonate transmembrane transporter activity;GO:0015082//di-, tri-valent inorganic cation transmembrane transporter activity;GO:0032559//adenyl ribonucleotide binding	GO:0015893//drug transport;GO:0050832//defense response to fungus;GO:0071365;GO:0009814//defense response, incompatible interaction;GO:0019762//glucosinolate catabolic process;GO:0000041//transition metal ion transport;GO:0052482	unnamed protein product [Thellungiella halophila]
gi|298117203|gb|EZ724944.1|	755	52	168	9.96589	33.3412	1.74224	-	-	-	unknown [Glycine max]
gi|296602806|gb|GW988523.1|GW988523	665	13	42	2.82866	9.46338	1.74224	-	-	-	unknown [Glycine max]
Unigene13615_ARAawvTARAAPEI-1	597	13	42	3.15086	10.5413	1.74224	-	GO:0005488//binding;GO:0003824//catalytic activity	GO:0044238//primary metabolic process	hypothetical protein [Vitis vinifera]
Unigene63788_ARAawvTARAAPEI-1	470	39	126	12.0068	40.169	1.74224	-	GO:0015926//glucosidase activity	GO:0044238//primary metabolic process	Glycoside hydrolase, family 3, N-terminal; Glycoside hydrolase, family 3, C-terminal [Medicago truncatula]
gi|296597390|gb|GW977495.1|GW977495	598	13	42	3.14559	10.5237	1.74224	-	-	-	-
gi|298116503|gb|EZ724244.1|	540	13	42	3.48345	11.654	1.74224	-	-	-	-
Unigene59629_ARAawvTARAAPEI-1	380	22	71	8.3772	27.9958	1.74067	-	-	-	unknown [Glycine max]
Unigene56439_ARAawvTARAAPEI-1	334	22	71	9.53094	31.8516	1.74067	-	GO:0003824//catalytic activity	-	AMP dependent ligase, putative [Ricinus communis]
Unigene43932_ARAawvTARAAPEI-1	236	18	58	11.0362	36.8243	1.73841	-	GO:0016491//oxidoreductase activity	-	unknown [Glycine max]
Unigene67445_ARAawvTARAAPEI-1	620	117	377	27.3057	91.1105	1.73841	-	GO:0004553//hydrolase activity, hydrolyzing O-glycosyl compounds	GO:0044238//primary metabolic process;GO:0045229//external encapsulating structure organization	polygalacturonase precursor [Glycine max]
Unigene6752_ARAawvTARAAPEI-1	245	27	87	15.9462	53.2074	1.73841	-	-	-	-
gi|298123810|gb|EZ731551.1|	853	51	164	8.65129	28.808	1.73548	-	GO:0004871//signal transducer activity;GO:0005488//binding	GO:0009755//hormone-mediated signaling pathway	pathogenesis-induced protein [Arachis hypogaea]
gi|339709717|gb|JK208109.1|JK208109	530	182	585	49.6884	165.386	1.73486	-	-	-	unknown [Glycine max]
Unigene66191_ARAawvTARAAPEI-1	557	42	135	10.9107	36.3159	1.73486	GO:0031224//intrinsic to membrane	GO:0042625//ATPase activity, coupled to transmembrane movement of ions;GO:0046872//metal ion binding;GO:0005548//phospholipid transporter activity;GO:0005515//protein binding;GO:0032559//adenyl ribonucleotide binding	GO:0009206;GO:0006869//lipid transport	Phospholipid-transporting ATPase, putative [Ricinus communis]
Unigene52150_ARAawvTARAAPEI-1	290	14	45	6.98537	23.2506	1.73486	-	-	-	-
Unigene65249_ARAawvTARAAPEI-1	518	19	61	5.30742	17.6449	1.73317	-	-	-	Rpp4 candidate 3 [Glycine max]
Unigene16553_ARAawvTARAAPEI-1	887	19	61	3.09948	10.3045	1.73317	-	-	-	protein with unknown function [Ricinus communis]
gi|298121685|gb|EZ729426.1|	628	813	2607	187.323	622.014	1.73142	GO:0044464//cell part	GO:0043169//cation binding;GO:0030246//carbohydrate binding	-	galactose binding lectin [Arachis hypogaea]
gi|298127124|gb|EZ734855.1|	1695	675	2164	57.6227	191.296	1.7311	GO:0043231//intracellular membrane-bounded organelle;GO:0031461//cullin-RING ubiquitin ligase complex	GO:0005488//binding;GO:0019787//small conjugating protein ligase activity	GO:0043161//proteasomal ubiquitin-dependent protein catabolic process;GO:0032446//protein modification by small protein conjugation;GO:0009408//response to heat;GO:0048522//positive regulation of cellular process;GO:0009733//response to auxin stimulus;GO:	unknown [Medicago truncatula]
gi|339705124|gb|JK201234.1|JK201234	529	40	128	10.9412	36.2554	1.72843	-	-	-	unnamed protein product [Vitis vinifera]
Unigene66301_ARAawvTARAAPEI-1	563	20	64	5.14021	17.033	1.72843	-	GO:0004175//endopeptidase activity	GO:0019538//protein metabolic process	unknown [Glycine max]
Unigene16794_ARAawvTARAAPEI-1	680	20	64	4.25579	14.1023	1.72843	GO:0043231//intracellular membrane-bounded organelle	-	-	unknown [Glycine max]
Unigene22788_ARAawvTARAAPEI-1	157	51	163	47.0035	155.563	1.72666	-	GO:0005515//protein binding;GO:0008171//O-methyltransferase activity	-	unknown [Glycine max]
gi|339690858|gb|JK186813.1|JK186813	493	31	99	9.09859	30.0889	1.72552	GO:0043231//intracellular membrane-bounded organelle	GO:0003676//nucleic acid binding;GO:0001071	GO:0010468//regulation of gene expression;GO:0009725//response to hormone stimulus;GO:0006351//transcription, DNA-dependent;GO:0006970//response to osmotic stress	protein 2 [Petunia x hybrida]
gi|339714712|gb|JK209912.1|JK209912	534	31	99	8.40001	27.7787	1.72552	-	-	-	lateral organ boundaries domain protein [Caragana korshinskii]
Unigene52430_ARAawvTARAAPEI-1	292	26	83	12.884	42.5906	1.72496	-	-	-	-
gi|298144179|gb|EZ751910.1|	933	37	118	5.73825	18.9504	1.72355	GO:0043231//intracellular membrane-bounded organelle	-	-	unknown [Medicago truncatula]
Unigene38145_ARAawvTARAAPEI-1	209	16	51	11.0773	36.5631	1.72278	-	-	-	-
gi|298124250|gb|EZ731991.1|	1331	43	137	4.67466	15.4227	1.72213	-	GO:0043169//cation binding;GO:0019842//vitamin binding;GO:0016641//oxidoreductase activity, acting on the CH-NH2 group of donors, oxygen as acceptor	GO:0003006//reproductive developmental process;GO:0006555//methionine metabolic process	ACC oxidase [Vigna radiata]
Unigene68280_ARAawvTARAAPEI-1	677	33	105	7.05318	23.2391	1.72021	-	-	-	unknown [Glycine max]
gi|339668484|gb|JK161881.1|JK161881	527	22	70	6.04048	19.9024	1.72021	-	-	-	unknown [Glycine max]
gi|298120633|gb|EZ728374.1|	711	94	299	19.1301	63.0116	1.71977	-	-	-	unknown [Glycine max]
Unigene12566_ARAawvTARAAPEI-1	857	83	264	14.0138	46.1575	1.71971	-	GO:0016758//transferase activity, transferring hexosyl groups	-	unknown [Glycine max]
Unigene49526_ARAawvTARAAPEI-1	269	28	89	15.0614	49.5743	1.71874	-	-	-	-
gi|296574895|gb|GW957131.1|GW957131	325	28	89	12.4662	41.0323	1.71874	-	-	-	-
Unigene51167_ARAawvTARAAPEI-1	282	23	73	11.8015	38.7876	1.71662	-	GO:0016616//oxidoreductase activity, acting on the CH-OH group of donors, NAD or NADP as acceptor;GO:0046914//transition metal ion binding	GO:0008152//metabolic process	predicted protein [Populus trichocarpa]
Unigene3945_ARAawvTARAAPEI-1	492	81	257	23.8221	78.2685	1.71613	GO:0044464//cell part	-	-	hypothetical protein VITISV_035865 [Vitis vinifera]
gi|296587915|gb|GW966421.1|GW966421	614	64	203	15.0824	49.5389	1.71569	-	-	-	-
Unigene567_ARAawvTARAAPEI-1	560	35	111	9.04356	29.6998	1.71549	GO:0043231//intracellular membrane-bounded organelle	GO:0016903//oxidoreductase activity, acting on the aldehyde or oxo group of donors;GO:0016744	GO:0006772//thiamin metabolic process;GO:0006721//terpenoid metabolic process	hypothetical protein [Vitis vinifera]
Unigene47589_ARAawvTARAAPEI-1	256	35	111	19.7828	64.9683	1.71549	-	-	-	-
gi|298125967|gb|EZ733698.1|	1036	1470	4658	205.313	673.687	1.71425	-	GO:0005529//sugar binding	GO:0007088//regulation of mitosis;GO:0006350//transcription	gi|114793835|pdb|2FMD|A/7.87432e-59/Chain A, Structural Basis Of Carbohydrate Recognition By Bowringia Milbraedii Seed Agglutinin
Unigene10511_ARAawvTARAAPEI-1	1254	765	2424	88.2721	289.637	1.71422	GO:0043231//intracellular membrane-bounded organelle	GO:0043167//ion binding;GO:0008422//beta-glucosidase activity	GO:0044238//primary metabolic process;GO:0006950//response to stress	gi|1706546|sp|Q03773.1|E13A_SOYBN/2.04035e-126/RecName: Full=Glucan endo-1,3-beta-glucosidase; AltName: Full=(1->3)-beta-glucan endohydrolase; Short=(1->3)-beta-glucanase; AltName: Full=Beta-1,3-endoglucanase; Flags: Precursor
gi|296601677|gb|GW984818.1|GW984818	524	30	95	8.28418	27.1651	1.71332	-	-	-	-
gi|339706106|gb|JK202216.1|JK202216	531	87	275	23.7074	77.5991	1.7107	-	-	-	gi|13435335|gb|AAG01025.2|AF288616_1/6.01126e-10/basic leucine zipper transcription factor [Populus trichocarpa x Populus deltoides]
gi|300517282|gb|HO115534.1|HO115534	992	763	2409	111.294	363.868	1.70904	GO:0044464//cell part	GO:0046914//transition metal ion binding	-	unknown [Populus trichocarpa]
gi|298127915|gb|EZ735646.1|	1277	45	142	5.09895	16.6616	1.70825	-	GO:0016628//oxidoreductase activity, acting on the CH-CH group of donors, NAD or NADP as acceptor;GO:0032559//adenyl ribonucleotide binding	GO:0008152//metabolic process;GO:0050896//response to stimulus	70 kDa heat shock cognate protein 1 [Vigna radiata]
Unigene67707_ARAawvTARAAPEI-1	636	579	1822	131.729	429.25	1.70425	GO:0031410//cytoplasmic vesicle	-	-	tyrosine-rich hydroxyproline-rich glycoprotein [Petroselinum crispum]
Unigene11441_ARAawvTARAAPEI-1	645	69	217	15.4792	50.4102	1.70338	GO:0043231//intracellular membrane-bounded organelle	GO:0003933//GTP cyclohydrolase activity;GO:0046914//transition metal ion binding;GO:0016830//carbon-carbon lyase activity	GO:0006771	At5g64300 [Arabidopsis thaliana]
gi|298122829|gb|EZ730570.1|	1175	1803	5668	222.033	722.788	1.7028	-	GO:0005529//sugar binding	GO:0007088//regulation of mitosis;GO:0006350//transcription	gi|114793835|pdb|2FMD|A/7.72995e-72/Chain A, Structural Basis Of Carbohydrate Recognition By Bowringia Milbraedii Seed Agglutinin
Unigene16647_ARAawvTARAAPEI-1	833	14	44	2.43188	7.91455	1.70243	GO:0043231//intracellular membrane-bounded organelle	-	GO:0006810//transport	Glycerol-3-phosphate transporter, putative [Ricinus communis]
gi|296591952|gb|GW971194.1|GW971194	634	140	440	31.952	103.988	1.70243	GO:0009536//plastid	GO:0016765//transferase activity, transferring alkyl or aryl (other than methyl) groups	GO:0008652//cellular amino acid biosynthetic process	2-dehydro-3-deoxyphosphoheptonate aldolase/ 3-deoxy-d-arabino-heptulosonate 7-phosphate synthetase [Populus trichocarpa]
Unigene18349_ARAawvTARAAPEI-1	1425	43	135	4.3663	14.1951	1.70091	GO:0043231//intracellular membrane-bounded organelle	GO:0005488//binding	GO:0050832//defense response to fungus;GO:0042742//defense response to bacterium	Regulatory protein NPR1, putative [Ricinus communis]
gi|339714728|gb|JK209928.1|JK209928	542	87	273	23.2263	75.4713	1.70017	GO:0043231//intracellular membrane-bounded organelle	GO:0003677//DNA binding;GO:0001071	GO:0010468//regulation of gene expression;GO:0006351//transcription, DNA-dependent	WRKY48 [Glycine max]
Unigene17463_ARAawvTARAAPEI-1	386	15	47	5.62294	18.2444	1.69806	GO:0016020//membrane	GO:0046914//transition metal ion binding	GO:0042445//hormone metabolic process;GO:0006725//cellular aromatic compound metabolic process	RING-finger protein [Capsicum annuum]
Unigene67308_ARAawvTARAAPEI-1	612	30	94	7.09299	23.0142	1.69806	-	GO:0016301//kinase activity	GO:0006950//response to stress	GmCK2p [Glycine max]
Unigene66607_ARAawvTARAAPEI-1	577	15	47	3.76162	12.2051	1.69806	GO:0016020//membrane	GO:0005275//amine transmembrane transporter activity	-	amino acid transporter family protein [Arabidopsis lyrata subsp. lyrata]
Unigene69223_ARAawvTARAAPEI-1	756	23	72	4.40216	14.2702	1.69672	-	-	-	unknown [Glycine max]
gi|339708134|gb|JK203555.1|JK203555	594	16	50	3.89756	12.6125	1.69421	GO:0031224//intrinsic to membrane	GO:0015301//anion:anion antiporter activity	GO:0006811//ion transport	Boron transporter, putative [Ricinus communis]
Unigene54051_ARAawvTARAAPEI-1	307	33	103	15.5537	50.271	1.69246	-	GO:0005515//protein binding;GO:0008171//O-methyltransferase activity	-	unknown [Glycine max]
gi|298127177|gb|EZ734908.1|	745	17	53	3.30181	10.6595	1.69082	GO:0043231//intracellular membrane-bounded organelle;GO:0031090//organelle membrane	GO:0005488//binding;GO:0019787//small conjugating protein ligase activity	GO:0006511//ubiquitin-dependent protein catabolic process;GO:0009725//response to hormone stimulus;GO:0046903//secretion;GO:0032446//protein modification by small protein conjugation;GO:0006886//intracellular protein transport;GO:0006950//response to stre	unknown [Glycine max]
Unigene522_ARAawvTARAAPEI-1	1561	26	81	2.41007	7.77501	1.68977	GO:0044464//cell part	GO:0004175//endopeptidase activity	GO:0016485//protein processing	gi|9622155|gb|AAF89646.1|AF169019_1/0/seed maturation protein PM40 [Glycine max]
gi|339700167|gb|JK196000.1|JK196000	560	18	56	4.65098	14.9837	1.68779	-	GO:0046914//transition metal ion binding	-	unknown [Glycine max]
gi|296595013|gb|GW979520.1|GW979520	680	63	196	13.4058	43.1883	1.68779	-	-	-	gi|5739198|gb|AAD50376.1|AF127110_1/7.18565e-48/ripening related protein [Glycine max]
gi|298124240|gb|EZ731981.1|	1052	27	84	3.71371	11.9642	1.68779	-	-	-	unknown [Glycine max]
gi|296586393|gb|GW966003.1|GW966003	475	18	56	5.48325	17.665	1.68779	-	GO:0016209//antioxidant activity;GO:0005506//iron ion binding;GO:0003824//catalytic activity	GO:0042743//hydrogen peroxide metabolic process;GO:0006950//response to stress	gi|129808|sp|P22196.1|PER2_ARAHY/1.24455e-49/RecName: Full=Cationic peroxidase 2; AltName: Full=PNPC2; Flags: Precursor
Unigene5302_ARAawvTARAAPEI-1	488	69	214	20.4592	65.7072	1.6833	GO:0043231//intracellular membrane-bounded organelle	GO:0003677//DNA binding;GO:0001071;GO:0005515//protein binding	GO:0006351//transcription, DNA-dependent	unnamed protein product [Vitis vinifera]
gi|339690734|gb|JK186689.1|JK186689	550	30	93	7.89256	25.3361	1.68263	GO:0031224//intrinsic to membrane;GO:0009536//plastid	GO:0022891//substrate-specific transmembrane transporter activity;GO:0016628//oxidoreductase activity, acting on the CH-CH group of donors, NAD or NADP as acceptor	GO:0006810//transport;GO:0008152//metabolic process	sugar transporter ERD6-like 16 [Arabidopsis thaliana]
gi|298123002|gb|EZ730743.1|	828	32	99	5.59215	17.9153	1.67971	-	-	-	unknown [Arachis hypogaea]
Unigene10755_ARAawvTARAAPEI-1	1448	108	334	10.7923	34.5618	1.67917	-	GO:0005488//binding;GO:0016811//hydrolase activity, acting on carbon-nitrogen (but not peptide) bonds, in linear amides	-	hypothetical protein [Vitis vinifera]
gi|298132737|gb|EZ740468.1|	757	169	522	32.3036	103.322	1.67738	GO:0009536//plastid	GO:0016765//transferase activity, transferring alkyl or aryl (other than methyl) groups	GO:0008652//cellular amino acid biosynthetic process	putative 3-deoxy-D-arabino-heptulosonate 7-phosphate synthase 3 [Fagus sylvatica]
Unigene70110_ARAawvTARAAPEI-1	862	103	318	17.2898	55.2763	1.67674	GO:0043231//intracellular membrane-bounded organelle	GO:0004672//protein kinase activity;GO:0032559//adenyl ribonucleotide binding	GO:0006464//protein modification process	hypothetical protein [Vitis vinifera]
Unigene72094_ARAawvTARAAPEI-1	1475	93	287	9.12327	29.1547	1.67611	GO:0031224//intrinsic to membrane	GO:0008233//peptidase activity	GO:0019538//protein metabolic process	Aspartic proteinase nepenthesin-1 precursor, putative [Ricinus communis]
Unigene17593_ARAawvTARAAPEI-1	1575	72	222	6.61472	21.1199	1.67485	-	-	-	PAD4 [Glycine max]
Unigene70083_ARAawvTARAAPEI-1	859	60	185	10.1069	32.2699	1.67485	-	GO:0005488//binding	-	hypothetical protein isoform 2 [Vitis vinifera]
gi|298120189|gb|EZ727930.1|	1398	100	308	10.3503	33.0113	1.67329	-	-	-	conserved hypothetical protein [Ricinus communis]
gi|298122239|gb|EZ729980.1|	863	104	320	17.4374	55.5594	1.67185	GO:0009536//plastid	GO:0016829//lyase activity	GO:0009755//hormone-mediated signaling pathway	hypothetical protein [Vitis vinifera]
gi|296589967|gb|GW970681.1|GW970681	570	2704	8318	686.422	2186.57	1.6715	-	-	-	peroxidase1B [Medicago sativa]
gi|298131081|gb|EZ738812.1|	291	41	126	20.3869	64.8778	1.67009	GO:0043231//intracellular membrane-bounded organelle	GO:0016641//oxidoreductase activity, acting on the CH-NH2 group of donors, oxygen as acceptor	GO:0009690//cytokinin metabolic process	FAD linked oxidase, N-terminal [Medicago truncatula]
Unigene5932_ARAawvTARAAPEI-1	595	28	86	6.80927	21.6571	1.66927	-	-	-	hypothetical protein VITISV_010257 [Vitis vinifera]
gi|298113746|gb|EZ721487.1|	944	84	258	12.8756	40.9512	1.66927	GO:0009536//plastid	GO:0046527//glucosyltransferase activity	GO:0005982//starch metabolic process;GO:0005977//glycogen metabolic process	granule bound starch synthase Ia precursor [Lotus japonicus]
Unigene14135_ARAawvTARAAPEI-1	667	43	132	9.32829	29.6529	1.66849	-	-	-	-
Unigene71825_ARAawvTARAAPEI-1	1287	207	635	23.2729	73.9288	1.66748	-	GO:0008415//acyltransferase activity	GO:0045489//pectin biosynthetic process;GO:0006631//fatty acid metabolic process	Anthranilate N-benzoyltransferase protein, putative [Ricinus communis]
Unigene70275_ARAawvTARAAPEI-1	886	148	454	24.1706	76.7787	1.66745	-	-	-	lipid binding protein, putative [Ricinus communis]
Unigene69260_ARAawvTARAAPEI-1	759	46	141	8.76952	27.8353	1.66635	-	-	-	unknown [Glycine max]
gi|298126155|gb|EZ733886.1|	2265	333	1020	21.2733	67.4762	1.66533	-	GO:0005488//binding;GO:0008905;GO:0035251//UDP-glucosyltransferase activity;GO:0004645//phosphorylase activity	GO:0019852//L-ascorbic acid metabolic process;GO:0052482;GO:0009719;GO:0042221//response to chemical stimulus	putative GDP-L-galactose-pyrophosphatase [Citrus unshiu]
Unigene9524_ARAawvTARAAPEI-1	1123	16	49	2.06158	6.53785	1.66507	-	GO:0016706//oxidoreductase activity, acting on paired donors, with incorporation or reduction of molecular oxygen, 2-oxoglutarate as one donor, and incorporation of one atom each of oxygen into both donors	GO:0008152//metabolic process	hypothetical protein [Vitis vinifera]
Unigene66345_ARAawvTARAAPEI-1	565	16	49	4.09761	12.9947	1.66507	-	GO:0005506//iron ion binding;GO:0004497//monooxygenase activity	-	hypothetical protein [Vitis vinifera]
Unigene56067_ARAawvTARAAPEI-1	329	18	55	7.91655	25.0487	1.66179	-	-	-	unknown [Glycine max]
Unigene19276_ARAawvTARAAPEI-1	682	18	55	3.81898	12.0836	1.66179	-	-	-	predicted protein [Populus trichocarpa]
Unigene69604_ARAawvTARAAPEI-1	800	18	55	3.25568	10.3013	1.66179	GO:0044444//cytoplasmic part;GO:0016020//membrane;GO:0030312//external encapsulating structure	GO:0005515//protein binding;GO:0032559//adenyl ribonucleotide binding	GO:0006952//defense response;GO:0010035//response to inorganic substance;GO:0044267//cellular protein metabolic process	heat shock protein [Hevea brasiliensis]
gi|296581593|gb|GW962802.1|GW962802	586	36	110	8.88924	28.1264	1.66179	-	-	-	Beta-ketoacyl synthase; SAM dependent carboxyl methyltransferase [Medicago truncatula]
Unigene67305_ARAawvTARAAPEI-1	612	19	58	4.49223	14.2002	1.66041	-	GO:0005488//binding	-	ring finger protein, putative [Ricinus communis]
gi|296585931|gb|GW972349.1|GW972349	337	20	61	8.58736	27.1218	1.65917	GO:0009536//plastid	GO:0004812//aminoacyl-tRNA ligase activity;GO:0032559//adenyl ribonucleotide binding	GO:0010038//response to metal ion;GO:0006418//tRNA aminoacylation for protein translation	unnamed protein product [Vitis vinifera]
Unigene9132_ARAawvTARAAPEI-1	665	23	70	5.00456	15.7723	1.65608	-	-	-	unknown [Medicago truncatula]
Unigene48735_ARAawvTARAAPEI-1	264	51	155	27.9528	87.9724	1.65406	-	GO:0004553//hydrolase activity, hydrolyzing O-glycosyl compounds	GO:0044238//primary metabolic process;GO:0045229//external encapsulating structure organization	polygalacturonase, putative [Ricinus communis]
Unigene16700_ARAawvTARAAPEI-1	708	26	79	5.31373	16.7191	1.6537	GO:0043231//intracellular membrane-bounded organelle	GO:0003677//DNA binding;GO:0001071;GO:0005515//protein binding	GO:0010468//regulation of gene expression;GO:0006351//transcription, DNA-dependent;GO:0006952//defense response;GO:0009743//response to carbohydrate stimulus	WRKY50 [Glycine max]
Unigene14088_ARAawvTARAAPEI-1	690	26	79	5.45235	17.1552	1.6537	GO:0044464//cell part	GO:0015405//P-P-bond-hydrolysis-driven transmembrane transporter activity;GO:0015604//phosphonate transmembrane transporter activity;GO:0017111//nucleoside-triphosphatase activity;GO:0032559//adenyl ribonucleotide binding	-	ABC transporter G family member 23 [Arabidopsis thaliana]
Unigene68223_ARAawvTARAAPEI-1	673	87	264	18.7053	58.777	1.65181	-	-	GO:0003006//reproductive developmental process	unknown [Glycine max]
gi|298116398|gb|EZ724139.1|	956	406	1232	61.4508	193.095	1.65181	-	-	-	conglutin [Arachis hypogaea]
gi|298125433|gb|EZ733174.1|	627	64	194	14.7697	46.361	1.65027	-	GO:0016647//oxidoreductase activity, acting on the CH-NH group of donors, oxygen as acceptor;GO:0016641//oxidoreductase activity, acting on the CH-NH2 group of donors, oxygen as acceptor	GO:0006595//polyamine metabolic process	amine oxidase, putative [Ricinus communis]
Unigene46804_ARAawvTARAAPEI-1	252	33	100	18.9484	59.4591	1.64982	-	-	-	-
Unigene3150_ARAawvTARAAPEI-1	841	77	233	13.2481	41.5125	1.64776	GO:0016020//membrane;GO:0030312//external encapsulating structure;GO:0009536//plastid	-	GO:0006950//response to stress;GO:0008152//metabolic process	predicted protein [Populus trichocarpa]
Unigene11173_ARAawvTARAAPEI-1	337	40	121	17.1747	53.799	1.64729	GO:0043231//intracellular membrane-bounded organelle	GO:0003676//nucleic acid binding;GO:0001071;GO:0005515//protein binding	GO:0010468//regulation of gene expression;GO:0009755//hormone-mediated signaling pathway;GO:0009791//post-embryonic development;GO:0006351//transcription, DNA-dependent;GO:0001708//cell fate specification	auxin response factor 4 [Lotus japonicus]
gi|298113438|gb|EZ721179.1|	512	130	393	36.7395	115.012	1.64638	-	-	-	-
Unigene5690_ARAawvTARAAPEI-1	1339	77	232	8.32089	25.9613	1.64155	GO:0044464//cell part	-	-	predicted protein [Populus trichocarpa]
Unigene63845_ARAawvTARAAPEI-1	471	97	292	29.7996	92.8925	1.64027	GO:0031410//cytoplasmic vesicle	GO:0016787//hydrolase activity	GO:0044238//primary metabolic process	unknown [Glycine max]
Unigene63591_ARAawvTARAAPEI-1	464	17	51	5.3014	16.4691	1.63532	-	-	-	unnamed protein product [Vitis vinifera]
Unigene8544_ARAawvTARAAPEI-1	473	15	45	4.5887	14.2551	1.63532	GO:0043231//intracellular membrane-bounded organelle;GO:0031090//organelle membrane	GO:0015082//di-, tri-valent inorganic cation transmembrane transporter activity	GO:0006952//defense response;GO:0051707//response to other organism;GO:0010038//response to metal ion;GO:0006800//oxygen and reactive oxygen species metabolic process;GO:0000041//transition metal ion transport;GO:0055066;GO:0030003//cellular cation homeos	unknown [Medicago truncatula]
Unigene61595_ARAawvTARAAPEI-1	416	139	417	48.3483	150.197	1.63532	GO:0031410//cytoplasmic vesicle	GO:0016791//phosphatase activity;GO:0043169//cation binding	-	unknown [Medicago truncatula]
Unigene9837_ARAawvTARAAPEI-1	279	15	45	7.77941	24.1672	1.63532	-	GO:0008233//peptidase activity	GO:0008152//metabolic process	Os01g0702300 [Oryza sativa Japonica Group]
gi|298117263|gb|EZ725004.1|	961	15	45	2.25854	7.0163	1.63532	GO:0009534//chloroplast thylakoid	GO:0046906//tetrapyrrole binding;GO:0003676//nucleic acid binding;GO:0001071	GO:0003006//reproductive developmental process;GO:0009791//post-embryonic development;GO:0006091//generation of precursor metabolites and energy	hypothetical protein [Vitis vinifera]
Unigene6635_ARAawvTARAAPEI-1	1560	72	216	6.67832	20.7466	1.63532	GO:0031410//cytoplasmic vesicle	-	-	hypothetical protein [Vitis vinifera]
Unigene69498_ARAawvTARAAPEI-1	786	16	48	2.94549	9.15034	1.63532	-	-	-	hypothetical protein [Vitis vinifera]
Unigene65938_ARAawvTARAAPEI-1	546	17	51	4.50522	13.9958	1.63532	GO:0031224//intrinsic to membrane	-	-	gi|288559180|sp|C6T2J5.1|U4979_SOYBN/8.31826e-74/RecName: Full=UPF0497 membrane protein 9
gi|298116656|gb|EZ724397.1|	1246	32	96	3.71614	11.5444	1.63532	-	GO:0016712//oxidoreductase activity, acting on paired donors, with incorporation or reduction of molecular oxygen, reduced flavin or flavoprotein as one donor, and incorporation of one atom of oxygen;GO:0005506//iron ion binding	GO:0008152//metabolic process	cytochrome P450 monooxygenase CYP89H3 [Glycine max]
Unigene53805_ARAawvTARAAPEI-1	305	24	72	11.386	35.3713	1.63532	-	GO:0016620//oxidoreductase activity, acting on the aldehyde or oxo group of donors, NAD or NADP as acceptor;GO:0048037//cofactor binding;GO:0033764	GO:0008202//steroid metabolic process	cinnamoyl CoA reductase [Leucaena leucocephala]
gi|298144345|gb|EZ752076.1|	965	26	78	3.89857	12.1112	1.63532	-	GO:0035251//UDP-glucosyltransferase activity	GO:0016128;GO:0051553;GO:0009411//response to UV	(iso)flavonoid glycosyltransferase [Medicago truncatula]
gi|339700285|gb|JK196118.1|JK196118	609	15	45	3.56397	11.0717	1.63532	GO:0005618//cell wall	GO:0016772//transferase activity, transferring phosphorus-containing groups	-	unknown [Medicago truncatula]
gi|339705676|gb|JK201786.1|JK201786	560	16	48	4.1342	12.8432	1.63532	-	GO:0046914//transition metal ion binding	-	unknown [Glycine max]
gi|298141843|gb|EZ749574.1|	954	24	72	3.64018	11.3084	1.63532	GO:0031224//intrinsic to membrane;GO:0009528//plastid inner membrane	-	-	unknown [Glycine max]
Unigene65087_ARAawvTARAAPEI-1	512	19	57	5.36962	16.6811	1.63532	-	-	-	-
gi|339710589|gb|JK205653.1|JK205653	535	17	51	4.59785	14.2835	1.63532	-	-	-	-
Unigene41053_ARAawvTARAAPEI-1	221	17	51	11.1305	34.5777	1.63532	-	-	-	-
Unigene19595_ARAawvTARAAPEI-1	948	75	224	11.4475	35.4045	1.62889	GO:0031224//intrinsic to membrane;GO:0031410//cytoplasmic vesicle	-	GO:0006950//response to stress;GO:0009987//cellular process	predicted protein [Arabidopsis lyrata subsp. lyrata]
gi|298126231|gb|EZ733962.1|	719	140	418	28.1747	87.1096	1.62843	-	-	-	unknown [Glycine max]
Unigene67596_ARAawvTARAAPEI-1	629	54	161	12.4223	38.3525	1.62639	-	-	-	conserved hypothetical protein [Ricinus communis]
Unigene16711_ARAawvTARAAPEI-1	525	52	155	14.3319	44.2376	1.62604	-	-	-	conserved hypothetical protein [Ricinus communis]
Unigene17118_ARAawvTARAAPEI-1	688	40	119	8.41262	25.9166	1.62325	GO:0009536//plastid	-	-	conserved hypothetical protein [Ricinus communis]
gi|298125092|gb|EZ732833.1|	1632	40	119	3.5465	10.9256	1.62325	-	GO:0003677//DNA binding	GO:0010468//regulation of gene expression;GO:0006350//transcription	agamous-like 1 protein [Glycine max]
gi|298128334|gb|EZ736065.1|	853	72	214	12.2136	37.591	1.6219	GO:0044444//cytoplasmic part	GO:0016616//oxidoreductase activity, acting on the CH-OH group of donors, NAD or NADP as acceptor	GO:0006098//pentose-phosphate shunt	glucose-6-phosphate dehydrogenase [Glycine max]
Unigene70190_ARAawvTARAAPEI-1	873	33	98	5.46965	16.8202	1.62067	GO:0043231//intracellular membrane-bounded organelle	GO:0016872//intramolecular lyase activity	-	hypothetical protein [Vitis vinifera]
Unigene14717_ARAawvTARAAPEI-1	787	32	95	5.88349	18.087	1.62021	-	-	-	MYB transcription factor MYB50 [Medicago truncatula]
Unigene68579_ARAawvTARAAPEI-1	700	63	187	13.0227	40.0279	1.61997	-	-	-	unknown [Glycine max]
Unigene28014_ARAawvTARAAPEI-1	173	30	89	25.092	77.0837	1.6192	-	-	-	-
Unigene13424_ARAawvTARAAPEI-1	1249	87	258	10.079	30.9511	1.61864	GO:0044464//cell part	GO:0004871//signal transducer activity;GO:0030246//carbohydrate binding;GO:0004713//protein tyrosine kinase activity;GO:0032559//adenyl ribonucleotide binding	GO:0006464//protein modification process;GO:0008037//cell recognition	S-locus lectin protein kinase family protein [Glycine max]
Unigene11252_ARAawvTARAAPEI-1	323	26	77	11.6474	35.7196	1.6167	GO:0044464//cell part	-	-	CYP71A10 [Glycine max]
Unigene67212_ARAawvTARAAPEI-1	606	126	373	30.0855	92.2263	1.61611	GO:0044424//intracellular part	GO:0046914//transition metal ion binding;GO:0016702//oxidoreductase activity, acting on single donors with incorporation of molecular oxygen, incorporation of two atoms of oxygen	GO:0006633//fatty acid biosynthetic process	lipoxygenase [Vicia faba]
Unigene10276_ARAawvTARAAPEI-1	849	49	145	8.35118	25.5905	1.61556	-	GO:0003723//RNA binding;GO:0017111//nucleoside-triphosphatase activity	-	dicer-like protein [Populus trichocarpa]
Unigene18313_ARAawvTARAAPEI-1	976	143	423	21.2005	64.9396	1.615	GO:0031410//cytoplasmic vesicle	GO:0046872//metal ion binding;GO:0016829//lyase activity	-	hypothetical protein [Vitis vinifera]
gi|298122702|gb|EZ730443.1|	1418	71	210	7.24505	22.1902	1.61486	-	-	-	unknown [Glycine max]
gi|339690830|gb|JK186785.1|JK186785	592	71	210	17.3539	53.1516	1.61486	-	-	-	glutathione S-transferase [Medicago sativa]
Unigene3719_ARAawvTARAAPEI-1	1287	47	139	5.2842	16.1828	1.61471	GO:0031224//intrinsic to membrane	-	-	Triose phosphate/phosphate translocator, non-green plastid, chloroplast precursor, putative [Ricinus communis]
Unigene70683_ARAawvTARAAPEI-1	953	23	68	3.49216	10.6914	1.61426	GO:0044424//intracellular part	GO:0016301//kinase activity	-	with no lysine kinase [Glycine max]
gi|339710925|gb|JK205885.1|JK205885	583	214	630	53.1135	161.916	1.6081	-	-	-	-
Unigene69989_ARAawvTARAAPEI-1	846	17	50	2.90762	8.85561	1.60675	GO:0031410//cytoplasmic vesicle	-	-	protein cornichon-4 [Arabidopsis thaliana]
Unigene11588_ARAawvTARAAPEI-1	561	17	50	4.38476	13.3544	1.60675	-	-	-	phosphoprotein phosphatase, putative [Ricinus communis]
Unigene44737_ARAawvTARAAPEI-1	240	99	291	59.6875	181.677	1.60588	-	-	-	-
gi|296598171|gb|GW987108.1|GW987108	615	16	47	3.76447	11.4509	1.60495	-	GO:0016879//ligase activity, forming carbon-nitrogen bonds	GO:0006220//pyrimidine nucleotide metabolic process;GO:0003006//reproductive developmental process;GO:0010038//response to metal ion	Glutamine amidotransferase, class I, active site [Medicago truncatula]
Unigene25567_ARAawvTARAAPEI-1	165	15	44	13.1543	39.9565	1.6029	-	-	-	-
Unigene41959_ARAawvTARAAPEI-1	226	15	44	9.60378	29.1718	1.6029	-	-	-	-
Unigene1821_ARAawvTARAAPEI-1	194	15	44	11.1879	33.9836	1.6029	-	-	-	-
gi|339685341|gb|JK183593.1|JK183593	570	160	469	40.6167	123.287	1.60187	-	-	-	gi|5739198|gb|AAD50376.1|AF127110_1/8.49839e-48/ripening related protein [Glycine max]
gi|298122949|gb|EZ730690.1|	958	29	85	4.38018	13.2945	1.60177	-	-	-	unknown [Glycine max]
Unigene71353_ARAawvTARAAPEI-1	1105	43	126	5.63074	17.0855	1.60137	GO:0043231//intracellular membrane-bounded organelle	GO:0004091//carboxylesterase activity	GO:0044238//primary metabolic process	hypothetical protein [Vitis vinifera]
Unigene60579_ARAawvTARAAPEI-1	397	203	594	73.9886	224.189	1.59934	-	GO:0003824//catalytic activity	-	FAD linked oxidase, N-terminal [Medicago truncatula]
Unigene58330_ARAawvTARAAPEI-1	359	64	187	25.7956	78.0487	1.59725	GO:0031410//cytoplasmic vesicle	GO:0046914//transition metal ion binding	-	unknown [Glycine max]
Unigene17633_ARAawvTARAAPEI-1	664	63	184	13.7288	41.5211	1.59664	-	-	-	predicted protein [Populus trichocarpa]
Unigene49780_ARAawvTARAAPEI-1	271	25	73	13.3484	40.362	1.59633	GO:0044424//intracellular part	GO:0046914//transition metal ion binding;GO:0016702//oxidoreductase activity, acting on single donors with incorporation of molecular oxygen, incorporation of two atoms of oxygen	GO:0006633//fatty acid biosynthetic process	lipoxygenase [Vicia faba]
Unigene13380_ARAawvTARAAPEI-1	1616	60	175	5.37241	16.2261	1.59468	-	GO:0016765//transferase activity, transferring alkyl or aryl (other than methyl) groups	GO:0009069//serine family amino acid metabolic process;GO:0000097//sulfur amino acid biosynthetic process	cysteine synthase [Glycine max]
Unigene68358_ARAawvTARAAPEI-1	682	167	487	35.4317	106.995	1.59443	GO:0016020//membrane;GO:0009526//plastid envelope	GO:0017111//nucleoside-triphosphatase activity;GO:0015604//phosphonate transmembrane transporter activity;GO:0015082//di-, tri-valent inorganic cation transmembrane transporter activity;GO:0032559//adenyl ribonucleotide binding	GO:0015893//drug transport;GO:0050832//defense response to fungus;GO:0071365;GO:0009814//defense response, incompatible interaction;GO:0019762//glucosinolate catabolic process;GO:0000041//transition metal ion transport;GO:0052482	similar to PDR8/PEN3 (PLEIOTROPIC DRUG RESISTANCE8); ATPase, coupled to transmembrane movement of substances / cadmium ion transmembrane transporter [Vitis vinifera]
gi|339712949|gb|JK207434.1|JK207434	584	71	207	17.5916	53.11	1.5941	-	GO:0016740//transferase activity	-	UDP-glucose glucosyltransferase [Fragaria x ananassa]
Unigene71098_ARAawvTARAAPEI-1	1039	23	67	3.20311	9.66224	1.59288	-	-	-	predicted protein [Populus trichocarpa]
gi|298128280|gb|EZ736011.1|	800	470	1368	85.0095	256.221	1.59169	-	GO:0005488//binding	GO:0006810//transport	unknown [Glycine max]
Unigene67567_ARAawvTARAAPEI-1	627	22	64	5.07709	15.2944	1.59093	-	GO:0030246//carbohydrate binding;GO:0004702//receptor signaling protein serine/threonine kinase activity;GO:0004713//protein tyrosine kinase activity;GO:0032559//adenyl ribonucleotide binding	GO:0006464//protein modification process;GO:0008037//cell recognition	S-locus-specific glycoprotein S6 precursor, putative [Ricinus communis]
Unigene386_ARAawvTARAAPEI-1	558	22	64	5.7049	17.1856	1.59093	-	GO:0016757//transferase activity, transferring glycosyl groups	GO:0005975//carbohydrate metabolic process;GO:0000302//response to reactive oxygen species;GO:0009642//response to light intensity	galactinol synthase [Ammopiptanthus mongolicus]
gi|298128695|gb|EZ736426.1|	1370	55	160	5.809	17.4992	1.59093	-	-	-	unknown [Glycine max]
Unigene56700_ARAawvTARAAPEI-1	337	42	122	18.0335	54.2436	1.58878	GO:0031410//cytoplasmic vesicle	GO:0016791//phosphatase activity	-	unknown [Medicago truncatula]
gi|298115060|gb|EZ722801.1|	998	31	90	4.4946	13.5123	1.58801	-	GO:0016628//oxidoreductase activity, acting on the CH-CH group of donors, NAD or NADP as acceptor;GO:0032559//adenyl ribonucleotide binding	GO:0008152//metabolic process;GO:0050896//response to stimulus	70 kDa heat shock cognate protein 1 [Vigna radiata]
Unigene288_ARAawvTARAAPEI-1	1033	40	116	5.60298	16.8258	1.58641	-	-	-	At1g61340 [Medicago truncatula]
Unigene13094_ARAawvTARAAPEI-1	356	20	58	8.12905	24.4116	1.58641	-	-	-	-
gi|298116437|gb|EZ724178.1|	1028	68	197	9.5714	28.7139	1.58495	-	-	-	unknown [Glycine max]
Unigene42267_ARAawvTARAAPEI-1	227	19	55	12.1112	36.3041	1.58379	-	GO:0005488//binding	-	unknown [Glycine max]
Unigene55302_ARAawvTARAAPEI-1	320	19	55	8.59138	25.7532	1.58379	GO:0031224//intrinsic to membrane;GO:0031410//cytoplasmic vesicle	-	GO:0009987//cellular process	hypothetical protein SORBIDRAFT_09g020570 [Sorghum bicolor]
Unigene2659_ARAawvTARAAPEI-1	705	28	81	5.74683	17.2153	1.58285	-	-	-	-
gi|296594794|gb|GW979393.1|GW979393	710	27	78	5.50256	16.461	1.58087	-	-	-	unknown [Medicago truncatula]
Unigene16165_ARAawvTARAAPEI-1	327	18	52	7.96497	23.8273	1.58087	GO:0043234//protein complex;GO:0016020//membrane	GO:0005515//protein binding	GO:0051707//response to other organism;GO:0009725//response to hormone stimulus;GO:0009626//plant-type hypersensitive response;GO:0023033;GO:0010185;GO:0016044//cellular membrane organization;GO:0006605//protein targeting	syntaxin, putative [Ricinus communis]
Unigene13595_ARAawvTARAAPEI-1	589	18	52	4.42198	13.2284	1.58087	-	GO:0005083//small GTPase regulator activity;GO:0046914//transition metal ion binding	GO:0032012//regulation of ARF protein signal transduction	DNA binding protein, putative [Ricinus communis]
gi|298133237|gb|EZ740968.1|	667	78	225	16.9211	50.5447	1.57874	-	-	-	unknown [Glycine max]
gi|339683053|gb|JK178809.1|JK178809	415	26	75	9.06535	27.079	1.57874	-	-	-	transcription factor [Lycoris longituba]
Unigene59337_ARAawvTARAAPEI-1	374	180	519	69.6403	207.929	1.5781	-	-	-	forisome [Canavalia gladiata]
Unigene24265_ARAawvTARAAPEI-1	161	17	49	15.2786	45.6025	1.5776	-	-	-	-
Unigene3299_ARAawvTARAAPEI-1	314	17	49	7.83391	23.3822	1.5776	-	-	-	-
gi|298118615|gb|EZ726356.1|	1034	32	92	4.47805	13.3317	1.57392	-	-	-	unknown [Medicago truncatula]
Unigene8046_ARAawvTARAAPEI-1	337	16	46	6.86989	20.4525	1.57392	-	-	-	receptor-like protein kinase [Glycine max]
gi|298129413|gb|EZ737144.1|	558	24	69	6.22353	18.5282	1.57392	-	-	-	predicted protein [Populus trichocarpa]
Unigene11175_ARAawvTARAAPEI-1	454	24	69	7.64918	22.7726	1.57392	-	-	-	unknown [Glycine max]
Unigene12580_ARAawvTARAAPEI-1	239	16	46	9.68683	28.8389	1.57392	-	-	-	-
Unigene65893_ARAawvTARAAPEI-1	544	39	112	10.3735	30.8488	1.57231	GO:0044464//cell part	-	-	unknown [Glycine max]
gi|298139951|gb|EZ747682.1|	1269	39	112	4.44695	13.2244	1.57231	-	-	-	unknown [Glycine max]
gi|298145655|gb|EZ753386.1|	498	223	640	64.794	192.561	1.57139	-	GO:0016746//transferase activity, transferring acyl groups	-	Transferase [Medicago truncatula]
Unigene51272_ARAawvTARAAPEI-1	283	46	132	23.5197	69.8886	1.57119	GO:0044464//cell part	GO:0005506//iron ion binding;GO:0003824//catalytic activity;GO:0016209//antioxidant activity	GO:0008152//metabolic process;GO:0006950//response to stress	unknown [Glycine max]
Unigene60624_ARAawvTARAAPEI-1	397	38	109	13.8501	41.1391	1.57061	GO:0043231//intracellular membrane-bounded organelle	GO:0003676//nucleic acid binding	GO:0010468//regulation of gene expression	unknown [Glycine max]
gi|298120775|gb|EZ728516.1|	1329	68	195	7.40361	21.9851	1.57023	GO:0016020//membrane	GO:0016787//hydrolase activity	-	hypothetical protein isoform 1 [Vitis vinifera]
gi|339708297|gb|JK204193.1|JK204193	573	1130	3240	285.354	847.245	1.57003	-	GO:0046914//transition metal ion binding;GO:0016641//oxidoreductase activity, acting on the CH-NH2 group of donors, oxygen as acceptor;GO:0048037//cofactor binding	GO:0006807//nitrogen compound metabolic process	amine oxidase (copper-containing) [Lens culinaris]
gi|298113414|gb|EZ721155.1|	1468	3994	11444	393.678	1168.07	1.56904	-	-	-	hypothetical protein [Plantago major]
gi|298145898|gb|EZ753629.1|	815	37	106	6.56907	19.488	1.56882	GO:0043231//intracellular membrane-bounded organelle;GO:0031224//intrinsic to membrane	GO:0015101//organic cation transmembrane transporter activity	GO:0015695//organic cation transport;GO:0043623//cellular protein complex assembly	putative ammonium transporter AMT1;1 [Lotus japonicus]
Unigene71040_ARAawvTARAAPEI-1	1027	74	212	10.4261	30.9303	1.56882	-	GO:0004674//protein serine/threonine kinase activity;GO:0000166//nucleotide binding	GO:0009987//cellular process	hypothetical protein [Vitis vinifera]
gi|298113705|gb|EZ721446.1|	676	22	63	4.70907	13.9641	1.56821	-	-	-	unknown [Glycine max]
Unigene66999_ARAawvTARAAPEI-1	597	79	226	19.1475	56.7222	1.56676	GO:0044444//cytoplasmic part	GO:0016799//hydrolase activity, hydrolyzing N-glycosyl compounds	GO:0046108//uridine metabolic process	predicted protein [Populus trichocarpa]
Unigene13152_ARAawvTARAAPEI-1	371	21	60	8.1904	24.2324	1.56493	-	-	-	WRKY34 [Glycine max]
gi|298118275|gb|EZ726016.1|	547	132	377	34.9177	103.27	1.56438	-	-	-	-
Unigene67864_ARAawvTARAAPEI-1	645	62	177	13.9089	41.118	1.56377	GO:0016020//membrane;GO:0031410//cytoplasmic vesicle	GO:0015103//inorganic anion transmembrane transporter activity	GO:0015698//inorganic anion transport;GO:0006950//response to stress	component of high affinity nitrate transporter [Lotus japonicus]
gi|298114102|gb|EZ721843.1|	1558	68	194	6.3154	18.6575	1.56281	GO:0043234//protein complex;GO:0016020//membrane	GO:0043169//cation binding;GO:0004721//phosphoprotein phosphatase activity	GO:0006464//protein modification process	unknown [Glycine max]
Unigene37707_ARAawvTARAAPEI-1	207	20	57	13.9804	41.2594	1.56132	-	-	-	-
Unigene58150_ARAawvTARAAPEI-1	356	20	57	8.12905	23.9907	1.56132	-	-	-	-
gi|298118614|gb|EZ726355.1|	1382	73	208	7.64318	22.5514	1.56097	GO:0044444//cytoplasmic part;GO:0016020//membrane;GO:0030312//external encapsulating structure	GO:0005515//protein binding;GO:0032559//adenyl ribonucleotide binding	GO:0006952//defense response;GO:0010035//response to inorganic substance;GO:0044267//cellular protein metabolic process	heat shock protein, putative [Ricinus communis]
Unigene63187_ARAawvTARAAPEI-1	453	768	2185	245.314	722.723	1.55881	-	GO:0046914//transition metal ion binding;GO:0016641//oxidoreductase activity, acting on the CH-NH2 group of donors, oxygen as acceptor;GO:0048037//cofactor binding	GO:0006807//nitrogen compound metabolic process	copper amine oxidase [Cicer arietinum]
Unigene16605_ARAawvTARAAPEI-1	800	44	125	7.95834	23.412	1.55671	-	GO:0005506//iron ion binding;GO:0016701//oxidoreductase activity, acting on single donors with incorporation of molecular oxygen	GO:0044237//cellular metabolic process	unknown [Glycine max]
Unigene14159_ARAawvTARAAPEI-1	829	31	88	5.41087	15.9055	1.55559	-	GO:0016758//transferase activity, transferring hexosyl groups	-	hypothetical protein [Vitis vinifera]
Unigene68905_ARAawvTARAAPEI-1	725	55	156	10.977	32.2408	1.5544	GO:0043231//intracellular membrane-bounded organelle	GO:0046872//metal ion binding;GO:0016831//carboxy-lyase activity	GO:0006644//phospholipid metabolic process	similar to phosphatidylserine decarboxylase [Vitis vinifera]
Unigene11770_ARAawvTARAAPEI-1	1326	61	173	6.6565	19.5489	1.55425	GO:0043231//intracellular membrane-bounded organelle;GO:0012506//vesicle membrane	GO:0046873//metal ion transmembrane transporter activity;GO:0015082//di-, tri-valent inorganic cation transmembrane transporter activity	GO:0006810//transport;GO:0009651//response to salt stress;GO:0006873//cellular ion homeostasis	hypothetical protein [Vitis vinifera]
Unigene51422_ARAawvTARAAPEI-1	284	61	173	31.0793	91.2739	1.55425	GO:0044464//cell part	GO:0015604//phosphonate transmembrane transporter activity;GO:0017111//nucleoside-triphosphatase activity;GO:0032559//adenyl ribonucleotide binding	-	ABC transporter family, pleiotropic drug resistance protein [Populus trichocarpa]
Unigene17677_ARAawvTARAAPEI-1	687	18	51	3.79119	11.1233	1.55286	-	-	-	ubiquitin-protein ligase, putative [Ricinus communis]
Unigene43888_ARAawvTARAAPEI-1	235	72	204	44.3327	130.071	1.55286	GO:0030312//external encapsulating structure	GO:0016791//phosphatase activity;GO:0043169//cation binding	-	hypothetical protein [Cicer arietinum]
Unigene66891_ARAawvTARAAPEI-1	590	30	85	7.35747	21.5867	1.55286	GO:0009536//plastid	GO:0046872//metal ion binding;GO:0010333	GO:0006644//phospholipid metabolic process;GO:0009646//response to absence of light;GO:0006950//response to stress;GO:0008299//isoprenoid biosynthetic process	beta-ocimene synthase [Phaseolus lunatus]
Unigene52959_ARAawvTARAAPEI-1	297	18	51	8.76952	25.7296	1.55286	-	-	-	-
gi|298127606|gb|EZ735337.1|	867	29	82	4.83992	14.1714	1.54993	-	GO:0043169//cation binding;GO:0030247//polysaccharide binding;GO:0016702//oxidoreductase activity, acting on single donors with incorporation of molecular oxygen, incorporation of two atoms of oxygen	GO:0043102	unknown [Glycine max]
Unigene18424_ARAawvTARAAPEI-1	498	23	65	6.68279	19.557	1.54916	-	-	-	-
Unigene4258_ARAawvTARAAPEI-1	566	71	200	18.151	52.9459	1.54447	-	GO:0016879//ligase activity, forming carbon-nitrogen bonds	-	hypothetical protein [Vitis vinifera]
gi|298114445|gb|EZ722186.1|	1424	109	307	11.0758	32.3033	1.54427	GO:0043231//intracellular membrane-bounded organelle	GO:0001071	GO:0010468//regulation of gene expression;GO:0009725//response to hormone stimulus	unknown [Glycine max]
gi|339685071|gb|JK183323.1|JK183323	616	21	59	4.93285	14.3513	1.54068	GO:0031224//intrinsic to membrane;GO:0031410//cytoplasmic vesicle	-	GO:0032502//developmental process	unknown [Glycine max]
Unigene2830_ARAawvTARAAPEI-1	945	26	73	3.98108	11.5747	1.53974	-	GO:0005215//transporter activity	GO:0006810//transport	gi|13676624|gb|AAK38197.1|AF305624_1/1.62008e-111/phosphate transporter 2 [Lupinus albus]
gi|298136050|gb|EZ743781.1|	748	20	56	3.8689	11.2177	1.53578	-	-	-	unknown [Glycine max]
Unigene18337_ARAawvTARAAPEI-1	448	60	168	19.3791	56.1888	1.53578	-	-	-	Rpp4 candidate 3 [Glycine max]
Unigene60789_ARAawvTARAAPEI-1	400	20	56	7.23485	20.9772	1.53578	GO:0043231//intracellular membrane-bounded organelle	-	-	hypothetical protein [Vitis vinifera]
gi|298126934|gb|EZ734665.1|	1040	39	109	5.42614	15.7041	1.53314	-	GO:0046914//transition metal ion binding	GO:0006790//sulfur metabolic process;GO:0010269//response to selenium ion;GO:0000741//karyogamy;GO:0000302//response to reactive oxygen species	selenium binding protein [Glycine max]
gi|298114890|gb|EZ722631.1|	659	149	416	32.716	94.586	1.53163	-	GO:0046914//transition metal ion binding;GO:0016616//oxidoreductase activity, acting on the CH-OH group of donors, NAD or NADP as acceptor	GO:0009699//phenylpropanoid biosynthetic process	unknown [Glycine max]
gi|298130617|gb|EZ738348.1|	730	19	53	3.76609	10.8786	1.53035	-	-	-	unknown [Glycine max]
gi|339650837|gb|JK152250.1|JK152250	611	33	92	7.81506	22.5614	1.52953	GO:0005576//extracellular region	GO:0016787//hydrolase activity	-	predicted protein [Populus trichocarpa]
Unigene69920_ARAawvTARAAPEI-1	838	28	78	4.83474	13.9466	1.52841	-	GO:0048037//cofactor binding;GO:0016616//oxidoreductase activity, acting on the CH-OH group of donors, NAD or NADP as acceptor	GO:0008152//metabolic process	hypothetical protein [Vitis vinifera]
gi|298139010|gb|EZ746741.1|	477	27	75	8.1904	23.5593	1.52429	-	-	-	unknown [Glycine max]
gi|298115564|gb|EZ723305.1|	747	27	75	5.23001	15.0439	1.52429	-	-	-	unknown [Arachis hypogaea]
Unigene59144_ARAawvTARAAPEI-1	371	162	450	63.1831	181.743	1.52429	GO:0016020//membrane;GO:0009526//plastid envelope	GO:0017111//nucleoside-triphosphatase activity;GO:0015082//di-, tri-valent inorganic cation transmembrane transporter activity	GO:0050832//defense response to fungus;GO:0071365;GO:0009814//defense response, incompatible interaction;GO:0019762//glucosinolate catabolic process;GO:0000041//transition metal ion transport;GO:0052482	putative ABC transporter [Arabidopsis thaliana]
Unigene43933_ARAawvTARAAPEI-1	236	18	50	11.0362	31.7451	1.52429	-	GO:0016491//oxidoreductase activity;GO:0070011//peptidase activity, acting on L-amino acid peptides	GO:0009725//response to hormone stimulus;GO:0010101;GO:0008152//metabolic process	Peptidase S8 and S53, subtilisin, kexin, sedolisin [Medicago truncatula]
gi|298125213|gb|EZ732954.1|	1588	525	1456	47.8375	137.382	1.52198	-	GO:0016491//oxidoreductase activity;GO:0005506//iron ion binding	-	9/13-hydroperoxide lyase [Lotus japonicus]
Unigene70019_ARAawvTARAAPEI-1	850	119	330	20.2576	58.172	1.52186	-	-	-	calmodulin binding protein, putative [Ricinus communis]
Unigene29467_ARAawvTARAAPEI-1	178	26	72	21.1355	60.6082	1.51984	GO:0030312//external encapsulating structure;GO:0043231//intracellular membrane-bounded organelle	GO:0016788//hydrolase activity, acting on ester bonds	GO:0044238//primary metabolic process	gi|10764858|gb|AAF24548.2|AC007508_11/4.74847e-12/F1K23.17 [Arabidopsis thaliana]
Unigene65822_ARAawvTARAAPEI-1	541	30	83	8.02386	22.9879	1.51851	GO:0044424//intracellular part	GO:0016812//hydrolase activity, acting on carbon-nitrogen (but not peptide) bonds, in cyclic amides	GO:0006749//glutathione metabolic process	predicted protein [Populus trichocarpa]
Unigene71424_ARAawvTARAAPEI-1	1130	148	409	18.9515	54.233	1.51686	GO:0031225//anchored to membrane;GO:0031410//cytoplasmic vesicle	-	-	hypothetical protein [Vitis vinifera]
gi|296607784|gb|GW990379.1|GW990379	668	38	105	8.23127	23.5522	1.51668	-	-	-	hypothetical protein [Vitis vinifera]
Unigene66744_ARAawvTARAAPEI-1	583	21	58	5.21207	14.9066	1.51602	-	-	-	predicted protein [Populus trichocarpa]
gi|218137971|gb|FJ475061.1|	1369	58	160	6.13033	17.512	1.5143	-	GO:0004175//endopeptidase activity	GO:0019538//protein metabolic process	cysteine protease-like protein [Arachis hypogaea]
Unigene69812_ARAawvTARAAPEI-1	824	33	91	5.7949	16.5475	1.51376	GO:0031224//intrinsic to membrane	GO:0005365//myo-inositol transmembrane transporter activity	GO:0015791//polyol transport	General substrate transporter [Medicago truncatula]
Unigene72104_ARAawvTARAAPEI-1	1482	130	358	12.6927	36.1954	1.51181	GO:0031410//cytoplasmic vesicle	-	-	hypothetical protein [Vitis vinifera]
Unigene18377_ARAawvTARAAPEI-1	755	20	55	3.83303	10.9153	1.50979	GO:0044424//intracellular part	GO:0005319//lipid transporter activity;GO:0008289//lipid binding	GO:0006869//lipid transport	unknown [Glycine max]
gi|339702749|gb|JK198170.1|JK198170	570	56	154	14.2158	40.4822	1.50979	-	-	-	fw2.2 [Arachis stenosperma]
gi|298117330|gb|EZ725071.1|	771	39	107	7.3193	20.7945	1.50642	GO:0016020//membrane	GO:0004672//protein kinase activity;GO:0000166//nucleotide binding	-	unnamed protein product [Vitis vinifera]
Unigene52055_ARAawvTARAAPEI-1	289	356	976	178.243	506.024	1.50536	-	-	-	Terpenoid synthase [Medicago truncatula]
Unigene18402_ARAawvTARAAPEI-1	981	50	137	7.37497	20.9252	1.50453	-	GO:0016811//hydrolase activity, acting on carbon-nitrogen (but not peptide) bonds, in linear amides;GO:0008242//omega peptidase activity	GO:0009057//macromolecule catabolic process	unknown [Glycine max]
Unigene70191_ARAawvTARAAPEI-1	873	19	52	3.14919	8.92499	1.50287	GO:0043231//intracellular membrane-bounded organelle	GO:0001071;GO:0003677//DNA binding	GO:0034614//cellular response to reactive oxygen species;GO:0006952//defense response;GO:0009725//response to hormone stimulus;GO:0010468//regulation of gene expression;GO:0006351//transcription, DNA-dependent	WRKY transcription factor 29 [(Populus tomentosa x P. bolleana) x P. tomentosa]
gi|298116456|gb|EZ724197.1|	1171	52	142	6.42549	18.1698	1.49967	-	GO:0016628//oxidoreductase activity, acting on the CH-CH group of donors, NAD or NADP as acceptor	GO:0008152//metabolic process	unknown [Glycine max]
Unigene46537_ARAawvTARAAPEI-1	250	26	71	15.0485	42.5537	1.49967	-	-	-	-
Unigene58568_ARAawvTARAAPEI-1	362	200	546	79.9431	225.997	1.49926	-	-	-	-
gi|298127727|gb|EZ735458.1|	930	2522	6881	392.393	1108.63	1.49841	-	GO:0016788//hydrolase activity, acting on ester bonds	GO:0071555	pectin methylesterase [Sesbania rostrata]
gi|298116717|gb|EZ724458.1|	741	22	60	4.296	12.1325	1.49782	-	-	GO:0009987//cellular process;GO:0044238//primary metabolic process	ERF protein [Glycine max]
gi|298120346|gb|EZ728087.1|	1395	22	60	2.28196	6.4446	1.49782	-	GO:0043169//cation binding;GO:0019842//vitamin binding;GO:0016641//oxidoreductase activity, acting on the CH-NH2 group of donors, oxygen as acceptor	GO:0003006//reproductive developmental process;GO:0006555//methionine metabolic process	ACC oxidase [Vigna radiata]
Unigene49449_ARAawvTARAAPEI-1	269	84	229	45.1842	127.556	1.49724	-	-	-	-
gi|298116713|gb|EZ724454.1|	995	109	297	15.8512	44.7252	1.49649	-	GO:0016831//carboxy-lyase activity	GO:0006596//polyamine biosynthetic process	S-adenosylmethionine decarboxylase [Arachis hypogaea]
Unigene19569_ARAawvTARAAPEI-1	1131	174	474	22.2611	62.7964	1.49616	GO:0005618//cell wall	GO:0015926//glucosidase activity	GO:0044238//primary metabolic process	predicted protein [Populus trichocarpa]
Unigene40185_ARAawvTARAAPEI-1	217	99	269	66.0138	185.743	1.49246	-	GO:0016709//oxidoreductase activity, acting on paired donors, with incorporation or reduction of molecular oxygen, NADH or NADPH as one donor, and incorporation of one atom of oxygen;GO:0005506//iron ion binding	GO:0008152//metabolic process	cinnamic acid 4-hydroxylase [Arachis diogoi]
gi|298116003|gb|EZ723744.1|	1168	80	217	9.91075	27.8378	1.48998	-	-	-	unknown [Glycine max]
Unigene16631_ARAawvTARAAPEI-1	686	59	160	12.4448	34.9474	1.48964	-	-	-	transcription factor [Glycine max]
gi|298113886|gb|EZ721627.1|	689	45	122	9.45046	26.5314	1.48924	-	-	-	F-box/kelch protein [Cucumis melo subsp. melo]
gi|339707800|gb|JK200725.1|JK200725	568	138	374	35.1553	98.6602	1.48873	-	-	-	gi|5002342|gb|AAD37427.1|AF149277_1/2.08354e-62/peroxidase 1 precursor [Phaseolus vulgaris]
Unigene1063_ARAawvTARAAPEI-1	661	24	65	5.25375	14.7343	1.48776	GO:0031224//intrinsic to membrane;GO:0031410//cytoplasmic vesicle	GO:0016301//kinase activity;GO:0032559//adenyl ribonucleotide binding	GO:0006464//protein modification process	Protein kinase [Medicago truncatula]
Unigene17982_ARAawvTARAAPEI-1	696	24	65	4.98955	13.9934	1.48776	-	GO:0004871//signal transducer activity;GO:0030246//carbohydrate binding;GO:0004674//protein serine/threonine kinase activity;GO:0032559//adenyl ribonucleotide binding	GO:0006464//protein modification process;GO:0008037//cell recognition	predicted protein [Populus trichocarpa]
gi|298133633|gb|EZ741364.1|	562	24	65	6.17923	17.3299	1.48776	-	GO:0004674//protein serine/threonine kinase activity;GO:0000166//nucleotide binding	-	predicted protein [Populus trichocarpa]
Unigene8726_ARAawvTARAAPEI-1	281	65	176	33.4708	93.848	1.48742	-	-	-	sieve element occlusion l [Glycine max]
gi|298116332|gb|EZ724073.1|	1226	58	157	6.84537	19.1879	1.487	-	-	-	pathogenesis-induced protein [Arachis hypogaea]
Unigene63730_ARAawvTARAAPEI-1	468	20	54	6.18363	17.2889	1.48332	GO:0044464//cell part	GO:0046873//metal ion transmembrane transporter activity	GO:0030001//metal ion transport	unnamed protein product [Vitis vinifera]
Unigene62265_ARAawvTARAAPEI-1	431	70	189	23.5007	65.7057	1.48332	-	GO:0015926//glucosidase activity	GO:0044238//primary metabolic process	Glycoside hydrolase, family 3, N-terminal; Glycoside hydrolase, family 3, C-terminal [Medicago truncatula]
Unigene58347_ARAawvTARAAPEI-1	359	20	54	8.06111	22.5381	1.48332	-	GO:0005488//binding	-	conserved hypothetical protein [Ricinus communis]
Unigene39123_ARAawvTARAAPEI-1	213	120	324	81.5194	227.921	1.48332	-	-	-	-
gi|298121913|gb|EZ729654.1|	708	46	124	9.40122	26.2426	1.48099	GO:0031224//intrinsic to membrane	GO:0004672//protein kinase activity;GO:0001071;GO:0032559//adenyl ribonucleotide binding	GO:0009845//seed germination;GO:0010431//seed maturation;GO:0010468//regulation of gene expression;GO:0007167//enzyme linked receptor protein signaling pathway;GO:0006464//protein modification process	leucine-rich repeat receptor-like protein kinase [Glycine max]
Unigene8363_ARAawvTARAAPEI-1	262	23	62	12.7024	35.4576	1.48099	-	-	-	-
Unigene71791_ARAawvTARAAPEI-1	1274	82	221	9.31331	25.9921	1.48071	-	-	GO:0009987//cellular process	hypothetical protein [Vitis vinifera]
Unigene49787_ARAawvTARAAPEI-1	271	95	256	50.724	141.543	1.4805	-	GO:0000166//nucleotide binding	-	predicted protein [Populus trichocarpa]
Unigene66595_ARAawvTARAAPEI-1	576	62	167	15.575	43.4423	1.47987	-	GO:0032559//adenyl ribonucleotide binding	-	protein H1flk [Arabidopsis thaliana]
Unigene14435_ARAawvTARAAPEI-1	924	42	113	6.57714	18.3242	1.47822	-	-	-	hypothetical protein [Vitis vinifera]
gi|298148418|gb|EZ756149.1|	717	74	199	14.9339	41.5865	1.47753	-	-	-	unknown [Medicago truncatula]
gi|339710684|gb|JK205748.1|JK205748	566	67	180	17.1284	47.6513	1.47612	GO:0043231//intracellular membrane-bounded organelle	GO:0030528//transcription regulator activity;GO:0003676//nucleic acid binding;GO:0001071	GO:0000160//two-component signal transduction system (phosphorelay);GO:0009743//response to carbohydrate stimulus;GO:0010468//regulation of gene expression;GO:0006351//transcription, DNA-dependent;GO:0006950//response to stress	ERF protein [Glycine max]
gi|298124350|gb|EZ732091.1|	772	101	271	18.9306	52.5982	1.4743	-	-	-	unknown [Glycine max]
Unigene55616_ARAawvTARAAPEI-1	324	41	110	18.3104	50.8705	1.47417	-	GO:0003824//catalytic activity	GO:0044238//primary metabolic process	unnamed protein product [Vitis vinifera]
gi|296606080|gb|GW986579.1|GW986579	548	22	59	5.809	16.1321	1.47357	GO:0044424//intracellular part	GO:0005275//amine transmembrane transporter activity;GO:0008289//lipid binding;GO:0005319//lipid transporter activity	GO:0009987//cellular process;GO:0042742//defense response to bacterium;GO:0006869//lipid transport;GO:0010033//response to organic substance	unknown [Glycine max]
gi|339710065|gb|JK205129.1|JK205129	585	22	59	5.4416	15.1118	1.47357	GO:0030312//external encapsulating structure	GO:0004553//hydrolase activity, hydrolyzing O-glycosyl compounds;GO:0030247//polysaccharide binding	GO:0009793//embryonic development ending in seed dormancy;GO:0033554//cellular response to stress;GO:0006026	class IV chitinase [Pyrus pyrifolia]
Unigene19358_ARAawvTARAAPEI-1	2312	200	536	12.517	34.7373	1.47259	GO:0042579//microbody	GO:0030554//adenyl nucleotide binding;GO:0015002//heme-copper terminal oxidase activity;GO:0016634	GO:0006952//defense response;GO:0051707//response to other organism;GO:0010038//response to metal ion;GO:0009694//jasmonic acid metabolic process;GO:0048229//gametophyte development;GO:0009062//fatty acid catabolic process	gi|15553480|gb|AAL01888.1|AF404404_1/0/acyl-CoA oxidase [Glycine max]
gi|298119626|gb|EZ727367.1|	786	103	276	18.9616	52.6145	1.47238	GO:0016020//membrane	GO:0005515//protein binding;GO:0004175//endopeptidase activity	GO:0008152//metabolic process;GO:0044092	putative Pi starvation-induced protein [Cicer arietinum]
gi|298118732|gb|EZ726473.1|	1328	397	1063	43.2566	119.937	1.47129	GO:0043231//intracellular membrane-bounded organelle	GO:0005488//binding	GO:0006952//defense response;GO:0009719;GO:0009791//post-embryonic development;GO:0023033;GO:0048229//gametophyte development	unknown [Glycine max]
Unigene72352_ARAawvTARAAPEI-1	1819	244	653	19.4096	53.7897	1.47056	-	-	-	hypothetical protein [Vitis vinifera]
Unigene68113_ARAawvTARAAPEI-1	664	80	214	17.4334	48.2908	1.4699	-	-	-	2-Hydroxyisoflavanone dehydratase [Glycyrrhiza echinata]
Unigene7737_ARAawvTARAAPEI-1	1198	67	179	8.0924	22.388	1.46808	GO:0005840//ribosome;GO:0044446;GO:0016020//membrane;GO:0005634//nucleus	GO:0005488//binding	GO:0009987//cellular process;GO:0009743//response to carbohydrate stimulus;GO:0048513//organ development;GO:0009653//anatomical structure morphogenesis;GO:0006950//response to stress	unknown [Glycine max]
Unigene549_ARAawvTARAAPEI-1	746	173	462	33.5557	92.7944	1.46748	-	GO:0000166//nucleotide binding	-	Os05g0460000 [Oryza sativa Japonica Group]
Unigene62351_ARAawvTARAAPEI-1	433	51	136	17.0428	47.0619	1.4654	-	GO:0005515//protein binding	GO:0023033	unnamed protein product [Vitis vinifera]
Unigene9940_ARAawvTARAAPEI-1	481	21	56	6.31733	17.4446	1.4654	-	-	-	hypothetical protein [Vitis vinifera]
gi|298132747|gb|EZ740478.1|	1187	33	88	4.02275	11.1084	1.4654	GO:0043231//intracellular membrane-bounded organelle	GO:0046983//protein dimerization activity	-	bZIP transcription factor bZIP62 [Glycine max]
Unigene6120_ARAawvTARAAPEI-1	710	21	56	4.27977	11.8181	1.4654	GO:0044464//cell part	GO:0016788//hydrolase activity, acting on ester bonds	GO:0044238//primary metabolic process	unknown [Glycine max]
Unigene2385_ARAawvTARAAPEI-1	658	27	72	5.93742	16.3955	1.4654	-	GO:0030246//carbohydrate binding;GO:0004672//protein kinase activity;GO:0032559//adenyl ribonucleotide binding	GO:0006464//protein modification process;GO:0008037//cell recognition	S-locus lectin protein kinase family protein [Glycine max]
Unigene13351_ARAawvTARAAPEI-1	1031	62	165	8.70147	23.9797	1.46248	GO:0044459//plasma membrane part;GO:0031224//intrinsic to membrane	GO:0015563;GO:0005372//water transmembrane transporter activity;GO:0015103//inorganic anion transmembrane transporter activity	GO:0015698//inorganic anion transport;GO:0010036//response to boron	major intrinsic protein NIP5;1 [Lotus japonicus]
gi|194466178|gb|DQ889555.1|	618	206	548	48.2323	132.865	1.46189	-	-	-	unknown [Arachis hypogaea]
gi|296601420|gb|GW988149.1|GW988149	450	50	133	16.0774	44.2851	1.46178	GO:0016020//membrane	GO:0015604//phosphonate transmembrane transporter activity;GO:0017111//nucleoside-triphosphatase activity;GO:0032559//adenyl ribonucleotide binding	GO:0015893//drug transport	ATP-binding cassette transporter, putative [Ricinus communis]
gi|298136807|gb|EZ744538.1|	1168	38	101	4.70761	12.9568	1.46064	-	GO:0003824//catalytic activity	GO:0008152//metabolic process	unknown [Medicago truncatula]
gi|298115750|gb|EZ723491.1|	1363	29	77	3.07866	8.46474	1.45916	-	GO:0016655//oxidoreductase activity, acting on NADH or NADPH, quinone or similar compound as acceptor;GO:0046914//transition metal ion binding	GO:0008152//metabolic process	hypothetical protein VITISV_008189 [Vitis vinifera]
Unigene68268_ARAawvTARAAPEI-1	676	98	260	20.9768	57.6296	1.45802	-	-	-	Cytochrome b561 / ferric reductase transmembrane [Medicago truncatula]
Unigene70906_ARAawvTARAAPEI-1	994	46	122	6.69624	18.3904	1.45753	-	-	-	unnamed protein product [Vitis vinifera]
Unigene70995_ARAawvTARAAPEI-1	1016	69	183	9.82686	26.9883	1.45753	-	-	-	predicted protein [Populus trichocarpa]
Unigene70442_ARAawvTARAAPEI-1	914	23	61	3.64117	10.0001	1.45753	-	GO:0004674//protein serine/threonine kinase activity;GO:0032559//adenyl ribonucleotide binding	GO:0006952//defense response;GO:0006464//protein modification process;GO:0023060	protein kinase [Phaseolus vulgaris]
Unigene44794_ARAawvTARAAPEI-1	240	198	525	119.375	327.768	1.45717	-	GO:0016620//oxidoreductase activity, acting on the aldehyde or oxo group of donors, NAD or NADP as acceptor	GO:0044237//cellular metabolic process	predicted protein [Hordeum vulgare subsp. vulgare]
gi|296575140|gb|GW957413.1|GW957413	565	20	53	5.12202	14.0555	1.45635	-	-	-	N-rich protein [Glycine max]
Unigene29567_ARAawvTARAAPEI-1	178	20	53	16.2581	44.6144	1.45635	GO:0031410//cytoplasmic vesicle	-	-	hypothetical protein [Vitis vinifera]
gi|296574401|gb|GW948387.1|GW948387	607	20	53	4.76761	13.083	1.45635	-	-	-	-
gi|298150336|gb|EZ758067.1|	771	37	98	6.94395	19.0454	1.45561	-	-	GO:0006952//defense response;GO:0001906//cell killing	hypothetical protein [Vitis vinifera]
gi|296599190|gb|GW981595.1|GW981595	624	221	585	51.2469	140.472	1.45475	-	GO:0016620//oxidoreductase activity, acting on the aldehyde or oxo group of donors, NAD or NADP as acceptor;GO:0048037//cofactor binding;GO:0033764	GO:0008202//steroid metabolic process	unknown [Glycine max]
Unigene69300_ARAawvTARAAPEI-1	764	28	74	5.30303	14.513	1.45246	GO:0016020//membrane	GO:0005365//myo-inositol transmembrane transporter activity	GO:0015791//polyol transport	General substrate transporter [Medicago truncatula]
gi|298149192|gb|EZ756923.1|	817	28	74	4.95902	13.5715	1.45246	-	GO:0046914//transition metal ion binding;GO:0016706//oxidoreductase activity, acting on paired donors, with incorporation or reduction of molecular oxygen, 2-oxoglutarate as one donor, and incorporation of one atom each of oxygen into both donors;GO:00167	GO:0008152//metabolic process	gibberellin 2-oxidase [Vigna angularis]
Unigene19591_ARAawvTARAAPEI-1	1300	120	317	13.3566	36.5371	1.45181	GO:0044424//intracellular part	GO:0046914//transition metal ion binding;GO:0016702//oxidoreductase activity, acting on single donors with incorporation of molecular oxygen, incorporation of two atoms of oxygen	GO:0006633//fatty acid biosynthetic process	lipoxygenase [Vicia faba]
Unigene60988_ARAawvTARAAPEI-1	404	39	103	13.9683	38.201	1.45146	GO:0043231//intracellular membrane-bounded organelle	GO:0001071	GO:0010468//regulation of gene expression	unknown [Glycine max]
gi|298122325|gb|EZ730066.1|	662	114	301	24.9176	68.1283	1.45109	-	-	-	-
Unigene71611_ARAawvTARAAPEI-1	1195	25	66	3.02713	8.27551	1.4509	-	-	-	unknown [Medicago truncatula]
Unigene56933_ARAawvTARAAPEI-1	340	36	95	15.3209	41.8662	1.45029	-	-	-	unknown [Glycine max]
gi|298128157|gb|EZ735888.1|	386	36	95	13.4951	36.877	1.45029	-	-	-	-
Unigene8420_ARAawvTARAAPEI-1	874	80	211	13.2446	36.1734	1.44953	-	-	-	-
gi|298118340|gb|EZ726081.1|	1046	33	87	4.56501	12.4625	1.44891	-	-	-	late embryogenesis abundant protein group 9 protein [Arachis hypogaea]
gi|296576215|gb|GW958451.1|GW958451	469	101	266	31.1608	84.9821	1.44743	-	-	-	putative ripening related protein [Cicer arietinum]
Unigene63950_ARAawvTARAAPEI-1	474	27	71	8.24223	22.4439	1.44522	GO:0031410//cytoplasmic vesicle	-	GO:0055086//nucleobase, nucleoside and nucleotide metabolic process	unknown [Glycine max]
gi|298119205|gb|EZ726946.1|	1089	243	639	32.2878	87.9208	1.44522	-	-	-	hypothetical protein ARALYDRAFT_496228 [Arabidopsis lyrata subsp. lyrata]
gi|298124845|gb|EZ732586.1|	801	70	184	12.6452	34.4195	1.44464	GO:0043231//intracellular membrane-bounded organelle	-	GO:0006810//transport	unnamed protein product [Vitis vinifera]
gi|339667446|gb|JK164203.1|JK164203	548	24	63	6.3371	17.2258	1.44268	-	-	-	-
gi|298128798|gb|EZ736529.1|	783	37	97	6.83753	18.5622	1.44082	GO:0016020//membrane	GO:0046914//transition metal ion binding	GO:0009553//embryo sac development;GO:0007049//cell cycle;GO:0006508//proteolysis	unknown [Glycine max]
gi|298113246|gb|EZ720987.1|	1350	169	443	18.1139	49.1687	1.44064	GO:0005773//vacuole	GO:0004175//endopeptidase activity	GO:0016485//protein processing	vacuolar processing enzyme 2 [Glycine max]
Unigene68709_ARAawvTARAAPEI-1	710	29	76	5.91016	16.0389	1.4403	-	-	-	WRKY23 [Glycine max]
Unigene5307_ARAawvTARAAPEI-1	523	21	55	5.81001	15.7572	1.4394	GO:0016020//membrane	GO:0004871//signal transducer activity;GO:0004672//protein kinase activity;GO:0032559//adenyl ribonucleotide binding	GO:0006464//protein modification process	hypothetical protein [Vitis vinifera]
gi|339687144|gb|JK184595.1|JK184595	536	178	466	48.0524	130.269	1.43881	-	-	-	-
Unigene17224_ARAawvTARAAPEI-1	1698	112	293	9.54421	25.8552	1.43776	-	-	-	hypothetical protein [Vitis vinifera]
gi|296575258|gb|GW957531.1|GW957531	653	26	68	5.76129	15.6032	1.43738	-	-	-	At2g47730/F17A22.12 [Arabidopsis thaliana]
gi|298115414|gb|EZ723155.1|	735	64	167	12.5995	34.0446	1.43406	GO:0043231//intracellular membrane-bounded organelle	GO:0001071	GO:0010468//regulation of gene expression;GO:0009725//response to hormone stimulus	unknown [Glycine max]
gi|339687845|gb|JK188208.1|JK188208	555	23	60	5.99645	16.1986	1.43369	-	-	-	predicted protein [Populus trichocarpa]
Unigene59503_ARAawvTARAAPEI-1	377	46	120	17.6553	47.6934	1.43369	GO:0043231//intracellular membrane-bounded organelle	GO:0005506//iron ion binding;GO:0016713;GO:0016712//oxidoreductase activity, acting on paired donors, with incorporation or reduction of molecular oxygen, reduced flavin or flavoprotein as one donor, and incorporation of one atom of oxygen	GO:0006631//fatty acid metabolic process	CYP86A32 fatty acid omega-hydroxylase [Quercus suber]
Unigene302_ARAawvTARAAPEI-1	209	28	73	19.3852	52.3354	1.43283	-	-	-	-
Unigene49944_ARAawvTARAAPEI-1	272	28	73	14.8953	40.2136	1.43283	-	GO:0005488//binding	-	zinc finger protein, putative [Ricinus communis]
gi|296606148|gb|GW986647.1|GW986647	427	28	73	9.48833	25.6161	1.43283	-	-	-	-
Unigene17052_ARAawvTARAAPEI-1	837	61	159	10.5454	28.4636	1.4325	-	-	-	hypothetical protein [Vitis vinifera]
gi|298140796|gb|EZ748527.1|	555	241	628	62.8324	169.545	1.43209	-	-	-	late embryogenesis abundant protein group 6 protein [Arachis hypogaea]
Unigene19384_ARAawvTARAAPEI-1	829	67	174	11.6945	31.4495	1.42721	-	GO:0016301//kinase activity	-	ATP binding , related [Medicago truncatula]
Unigene377_ARAawvTARAAPEI-1	1476	192	498	18.8224	50.5547	1.4254	-	-	-	predicted protein [Populus trichocarpa]
gi|298124605|gb|EZ732346.1|	1389	27	70	2.81268	7.55118	1.42475	-	-	-	protein with unknown function [Ricinus communis]
Unigene61777_ARAawvTARAAPEI-1	420	27	70	9.30195	24.9728	1.42475	GO:0031224//intrinsic to membrane;GO:0031090//organelle membrane;GO:0005773//vacuole	GO:0017111//nucleoside-triphosphatase activity;GO:0016628//oxidoreductase activity, acting on the CH-CH group of donors, NAD or NADP as acceptor;GO:0051183//vitamin transporter activity;GO:0015405//P-P-bond-hydrolysis-driven transmembrane transporter acti	GO:0009987//cellular process;GO:0015893//drug transport;GO:0051707//response to other organism;GO:0008152//metabolic process;GO:0006950//response to stress	multidrug resistance-associated protein 2, 6 (mrp2, 6), abc-transoprter, putative [Ricinus communis]
gi|298117134|gb|EZ724875.1|	987	115	298	16.8593	45.2395	1.42404	-	-	-	gi|62287132|sp|Q9SWB6.1|PM36_SOYBN/1.98306e-99/RecName: Full=Seed maturation protein PM36
gi|298116979|gb|EZ724720.1|	946	22	57	3.36505	9.02823	1.42382	GO:0044459//plasma membrane part;GO:0031224//intrinsic to membrane	GO:0015563;GO:0005372//water transmembrane transporter activity;GO:0015103//inorganic anion transmembrane transporter activity	GO:0015698//inorganic anion transport;GO:0010036//response to boron	major intrinsic protein NIP5;1 [Lotus japonicus]
Unigene10505_ARAawvTARAAPEI-1	1099	44	114	5.79315	15.5427	1.42382	-	-	-	unknown [Glycine max]
Unigene16346_ARAawvTARAAPEI-1	942	105	272	16.1286	43.265	1.42358	-	-	-	unknown [Glycine max]
Unigene58737_ARAawvTARAAPEI-1	365	219	567	86.8182	232.76	1.42278	-	-	-	-
gi|298133445|gb|EZ741176.1|	1390	495	1281	51.5288	138.087	1.42213	GO:0005618//cell wall	-	-	unknown [Populus trichocarpa x Populus deltoides]
Unigene58918_ARAawvTARAAPEI-1	367	41	106	16.1651	43.2771	1.42073	-	GO:0043169//cation binding;GO:0019842//vitamin binding;GO:0016641//oxidoreductase activity, acting on the CH-NH2 group of donors, oxygen as acceptor	GO:0050896//response to stimulus;GO:0003006//reproductive developmental process;GO:0006555//methionine metabolic process	hypothetical protein [Vitis vinifera]
gi|339713834|gb|JK209034.1|JK209034	633	96	248	21.9446	58.7039	1.41959	-	-	-	unknown [Medicago truncatula]
Unigene58827_ARAawvTARAAPEI-1	366	67	173	26.4882	70.8245	1.4189	-	-	-	hypothetical protein [Vitis vinifera]
Unigene17997_ARAawvTARAAPEI-1	942	52	134	7.98752	21.3144	1.41601	-	-	-	unknown [Glycine max]
Unigene26991_ARAawvTARAAPEI-1	170	26	67	22.1301	59.0534	1.41601	-	-	-	-
gi|298117388|gb|EZ725129.1|	764	40	103	7.57576	20.2005	1.41493	-	GO:0004857//enzyme inhibitor activity	-	unknown [Glycine max]
Unigene62471_ARAawvTARAAPEI-1	436	115	296	38.1655	101.724	1.41432	GO:0043231//intracellular membrane-bounded organelle;GO:0031410//cytoplasmic vesicle	GO:0003824//catalytic activity	GO:0055086//nucleobase, nucleoside and nucleotide metabolic process;GO:0044260	hypothetical protein [Vitis vinifera]
gi|339704473|gb|JK199894.1|JK199894	539	75	193	20.1341	53.6522	1.414	-	-	-	-
gi|298115997|gb|EZ723738.1|	1604	70	180	6.31471	16.8146	1.41293	GO:0031224//intrinsic to membrane	GO:0022804//active transmembrane transporter activity	GO:0015837//amine transport	unknown [Medicago truncatula]
Unigene5701_ARAawvTARAAPEI-1	747	28	72	5.42372	14.4421	1.41293	-	GO:0005488//binding	GO:0030522//intracellular receptor-mediated signaling pathway;GO:0009725//response to hormone stimulus	MYB transcription factor MYB78 [Glycine max]
Unigene5311_ARAawvTARAAPEI-1	1604	21	54	1.89441	5.04438	1.41293	GO:0031224//intrinsic to membrane;GO:0030312//external encapsulating structure	GO:0016759//cellulose synthase activity	GO:0009688//abscisic acid biosynthetic process;GO:0023033;GO:0045229//external encapsulating structure organization;GO:0009250//glucan biosynthetic process;GO:0009832//plant-type cell wall biogenesis;GO:0006952//defense response;GO:0042545//cell wall modi	cellulose synthase A1 [Gossypium barbadense]
Unigene62275_ARAawvTARAAPEI-1	431	28	72	9.40027	25.0308	1.41293	-	-	-	-
Unigene69484_ARAawvTARAAPEI-1	784	83	213	15.3187	40.7082	1.41003	-	-	-	unknown [Medicago truncatula]
gi|296590532|gb|GW967566.1|GW967566	476	76	195	23.1029	61.3828	1.40976	-	-	-	unnamed protein product [Vitis vinifera]
Unigene15282_ARAawvTARAAPEI-1	416	23	59	8.00007	21.2509	1.40944	-	-	-	predicted protein [Populus trichocarpa]
Unigene68382_ARAawvTARAAPEI-1	684	32	82	6.76945	17.9629	1.40791	GO:0031224//intrinsic to membrane	GO:0046914//transition metal ion binding	-	unknown [Glycine max]
Unigene71309_ARAawvTARAAPEI-1	1091	242	620	32.0959	85.1502	1.40762	-	GO:0016903//oxidoreductase activity, acting on the aldehyde or oxo group of donors;GO:0016744	GO:0006772//thiamin metabolic process;GO:0006721//terpenoid metabolic process	hypothetical protein [Vitis vinifera]
Unigene65158_ARAawvTARAAPEI-1	515	73	187	20.5104	54.4068	1.40743	-	GO:0005515//protein binding	GO:0023033	predicted protein [Populus trichocarpa]
Unigene66904_ARAawvTARAAPEI-1	591	34	87	8.32436	22.0572	1.40584	GO:0044464//cell part	GO:0016491//oxidoreductase activity;GO:0005506//iron ion binding	GO:0008152//metabolic process	cytochrome P450 monooxygenase CYP72A59 [Medicago truncatula]
Unigene65410_ARAawvTARAAPEI-1	525	36	92	9.92208	26.2571	1.40399	-	-	-	hypothetical protein [Vitis vinifera]
gi|298119169|gb|EZ726910.1|	1136	27	69	3.4391	9.10101	1.40399	-	-	-	conserved hypothetical protein [Ricinus communis]
Unigene72279_ARAawvTARAAPEI-1	1685	155	396	13.3104	35.2139	1.40359	GO:0009536//plastid	GO:0046527//glucosyltransferase activity	GO:0005982//starch metabolic process;GO:0005977//glycogen metabolic process	granule-bound glycogen (starch) synthase [Astragalus membranaceus]
Unigene67583_ARAawvTARAAPEI-1	628	199	508	45.8514	121.206	1.40242	-	GO:0008168//methyltransferase activity	GO:0050896//response to stimulus;GO:0009987//cellular process	Benzoate carboxyl methyltransferase, putative [Ricinus communis]
Unigene3407_ARAawvTARAAPEI-1	262	38	97	20.9866	55.474	1.40234	-	-	-	Pectinesterase-2 precursor, putative [Ricinus communis]
Unigene9684_ARAawvTARAAPEI-1	560	76	194	19.6375	51.9078	1.40234	-	GO:0008194//UDP-glycosyltransferase activity;GO:0016758//transferase activity, transferring hexosyl groups	GO:0006970//response to osmotic stress;GO:0006805//xenobiotic metabolic process	glycosyltransferase GT04F14 [Pueraria montana var. lobata]
gi|298114451|gb|EZ722192.1|	823	58	148	10.1974	26.9452	1.40183	GO:0043231//intracellular membrane-bounded organelle	GO:0005488//binding;GO:0016645//oxidoreductase activity, acting on the CH-NH group of donors	GO:0006560//proline metabolic process;GO:0006536//glutamate metabolic process;GO:0006950//response to stress	unknown [Glycine max]
Unigene67244_ARAawvTARAAPEI-1	608	29	74	6.90167	18.2367	1.40183	-	-	-	unknown [Glycine max]
gi|298127373|gb|EZ735104.1|	531	29	74	7.90247	20.8812	1.40183	GO:0044464//cell part	GO:0017111//nucleoside-triphosphatase activity;GO:0032559//adenyl ribonucleotide binding	-	unknown [Glycine max]
Unigene68195_ARAawvTARAAPEI-1	670	29	74	6.263	16.5491	1.40183	GO:0043231//intracellular membrane-bounded organelle	GO:0004702//receptor signaling protein serine/threonine kinase activity;GO:0032559//adenyl ribonucleotide binding	GO:0006464//protein modification process	EDR1 [Glycine max]
Unigene61909_ARAawvTARAAPEI-1	423	127	324	43.4433	114.769	1.40152	-	-	-	-
gi|296573525|gb|GW956322.1|GW956322	511	133	339	37.6609	99.4026	1.40022	-	GO:0008171//O-methyltransferase activity	-	S-adenosyl-L-methionine: daidzein 7-0-methyltransferase [Glycyrrhiza echinata]
Unigene16042_ARAawvTARAAPEI-1	1248	31	79	3.59424	9.48487	1.39994	-	-	-	hypothetical protein [Vitis vinifera]
Unigene68671_ARAawvTARAAPEI-1	706	53	135	10.8625	28.6515	1.39925	-	GO:0046872//metal ion binding	-	unknown [Glycine max]
Unigene39407_ARAawvTARAAPEI-1	214	64	163	43.2739	114.128	1.39909	-	-	-	-
Unigene7971_ARAawvTARAAPEI-1	1186	44	112	5.36819	14.1499	1.39828	GO:0031224//intrinsic to membrane	GO:0004871//signal transducer activity;GO:0016628//oxidoreductase activity, acting on the CH-CH group of donors, NAD or NADP as acceptor;GO:0008235//metalloexopeptidase activity	GO:0010075//regulation of meristem growth;GO:0009909//regulation of flower development;GO:0010051//xylem and phloem pattern formation;GO:0019538//protein metabolic process;GO:0010015//root morphogenesis;GO:0009639//response to red or far red light	unnamed protein product [Vitis vinifera]
gi|339673982|gb|JK170820.1|JK170820	546	33	84	8.74542	23.0518	1.39828	-	GO:0004672//protein kinase activity;GO:0032559//adenyl ribonucleotide binding	GO:0006464//protein modification process	stress-induced receptor-like kinase [Glycine max]
Unigene53619_ARAawvTARAAPEI-1	303	88	224	42.0242	110.771	1.39828	GO:0030312//external encapsulating structure	GO:0016791//phosphatase activity;GO:0043169//cation binding	-	putative metallophosphatase [Lupinus luteus]
Unigene67086_ARAawvTARAAPEI-1	601	22	56	5.29673	13.9615	1.39828	-	GO:0030246//carbohydrate binding;GO:0004672//protein kinase activity;GO:0032559//adenyl ribonucleotide binding	GO:0006464//protein modification process;GO:0008037//cell recognition	hypothetical protein [Vitis vinifera]
gi|296606853|gb|GW980728.1|GW980728	537	358	911	96.4647	254.193	1.39785	-	-	-	-
Unigene60324_ARAawvTARAAPEI-1	392	35	89	12.9194	34.0191	1.39681	-	-	-	conserved hypothetical protein [Ricinus communis]
gi|296574960|gb|GW957196.1|GW957196	446	48	122	15.5728	40.9868	1.39613	GO:0043231//intracellular membrane-bounded organelle	GO:0016628//oxidoreductase activity, acting on the CH-CH group of donors, NAD or NADP as acceptor	GO:0008152//metabolic process	unknown [Medicago truncatula]
Unigene17689_ARAawvTARAAPEI-1	1399	24	61	2.48229	6.53327	1.39613	-	-	-	predicted protein [Populus trichocarpa]
Unigene15921_ARAawvTARAAPEI-1	471	24	61	7.3731	19.4056	1.39613	-	-	-	-
gi|298148417|gb|EZ756148.1|	791	146	371	26.7077	70.2775	1.39581	-	-	-	unknown [Medicago truncatula]
Unigene71120_ARAawvTARAAPEI-1	1042	137	348	19.0245	50.0415	1.39527	-	GO:0043167//ion binding;GO:0008422//beta-glucosidase activity	GO:0044238//primary metabolic process	Glucan endo-1,3-beta-glucosidase precursor, putative [Ricinus communis]
Unigene55733_ARAawvTARAAPEI-1	326	26	66	11.5403	30.3351	1.39431	-	-	-	-
gi|298143870|gb|EZ751601.1|	787	134	340	24.6371	64.7326	1.39366	GO:0043231//intracellular membrane-bounded organelle	-	-	unknown [Glycine max]
Unigene70777_ARAawvTARAAPEI-1	971	110	279	16.392	43.053	1.39312	-	-	GO:0006350//transcription;GO:0010033//response to organic substance	unknown [Glycine max]
gi|339681997|gb|JK181667.1|JK181667	593	28	71	6.83224	17.94	1.39275	-	-	-	hypothetical protein MtrDRAFT_AC148819g4v2 [Medicago truncatula]
Unigene67504_ARAawvTARAAPEI-1	624	51	129	11.8262	30.9759	1.38916	GO:0044464//cell part	GO:0004175//endopeptidase activity	GO:0019538//protein metabolic process	predicted protein [Populus trichocarpa]
Unigene57230_ARAawvTARAAPEI-1	344	53	134	22.2934	58.3667	1.38853	GO:0044464//cell part	GO:0003824//catalytic activity	-	unnamed protein product [Vitis vinifera]
gi|298115806|gb|EZ723547.1|	567	72	182	18.3742	48.0958	1.38823	GO:0009532//plastid stroma	GO:0016671//oxidoreductase activity, acting on sulfur group of donors, disulfide as acceptor	GO:0008152//metabolic process;GO:0006950//response to stress	unknown [Glycine max]
gi|298126518|gb|EZ734249.1|	665	72	182	15.6664	41.008	1.38823	-	GO:0035251//UDP-glucosyltransferase activity	-	glycosyltransferase GT12P06 [Pueraria montana var. lobata]
Unigene9810_ARAawvTARAAPEI-1	739	114	288	22.3213	58.3938	1.38739	GO:0016020//membrane;GO:0043231//intracellular membrane-bounded organelle	GO:0010178//IAA-amino acid conjugate hydrolase activity;GO:0016811//hydrolase activity, acting on carbon-nitrogen (but not peptide) bonds, in linear amides;GO:0005488//binding;GO:0070011//peptidase activity, acting on L-amino acid peptides	GO:0006950//response to stress	unknown [Glycine max]
gi|339688930|gb|JK188461.1|JK188461	520	118	298	32.8351	85.8681	1.38688	-	-	-	sieve element occlusion a [Malus x domestica]
Unigene14834_ARAawvTARAAPEI-1	643	63	159	14.1772	37.0514	1.38596	GO:0009536//plastid;GO:0042579//microbody	GO:0015038//glutathione disulfide oxidoreductase activity;GO:0030554//adenyl nucleotide binding	GO:0009314//response to radiation;GO:0006790//sulfur metabolic process;GO:0019725//cellular homeostasis;GO:0019953//sexual reproduction;GO:0000729//DNA double-strand break processing	hypothetical protein [Vitis vinifera]
gi|298126884|gb|EZ734615.1|	572	44	111	11.1305	29.0767	1.38534	GO:0031980//mitochondrial lumen	GO:0046914//transition metal ion binding;GO:0004738//pyruvate dehydrogenase activity	GO:0006970//response to osmotic stress;GO:0006007//glucose catabolic process	pyruvate dehydrogenase alpha subunit [Gossypium hirsutum]
gi|298133673|gb|EZ741404.1|	460	23	58	7.23485	18.8925	1.38478	-	-	-	-
gi|298140713|gb|EZ748444.1|	785	189	476	34.8379	90.8565	1.38293	-	-	-	predicted protein [Populus trichocarpa]
Unigene19149_ARAawvTARAAPEI-1	673	29	73	6.23509	16.2527	1.3822	-	GO:0046983//protein dimerization activity	GO:0009725//response to hormone stimulus	short internodes 2 [Populus trichocarpa]
gi|296582556|gb|GW963720.1|GW963720	573	84	211	21.2121	55.1755	1.37914	GO:0043231//intracellular membrane-bounded organelle	GO:0003677//DNA binding;GO:0001071	GO:0010468//regulation of gene expression	transcription factor [Glycine max]
gi|298147736|gb|EZ755467.1|	1088	453	1137	60.2461	156.585	1.37801	GO:0009536//plastid	GO:0009975//cyclase activity	-	allene oxide cyclase 4 [Glycine max]
gi|339707439|gb|JK200364.1|JK200364	549	59	148	15.5503	40.3932	1.37717	-	GO:0004175//endopeptidase activity	GO:0019538//protein metabolic process	unknown [Medicago truncatula]
Unigene17905_ARAawvTARAAPEI-1	1104	89	223	11.6649	30.266	1.37552	-	-	-	hypothetical protein [Vitis vinifera]
Unigene4163_ARAawvTARAAPEI-1	407	22	55	7.82146	20.2482	1.37229	GO:0043232	GO:0016798//hydrolase activity, acting on glycosyl bonds;GO:0003916//DNA topoisomerase activity;GO:0032559//adenyl ribonucleotide binding	GO:0006259//DNA metabolic process;GO:0048229//gametophyte development;GO:0007127//meiosis I;GO:0009791//post-embryonic development;GO:0003006//reproductive developmental process	unnamed protein product [Vitis vinifera]
gi|296603175|gb|GW988722.1|GW988722	532	22	55	5.98371	15.4907	1.37229	GO:0043231//intracellular membrane-bounded organelle	GO:0003676//nucleic acid binding	GO:0010468//regulation of gene expression	transcription factor Myb1 [Arachis hypogaea]
Unigene30729_ARAawvTARAAPEI-1	182	22	55	17.4908	45.2804	1.37229	GO:0043231//intracellular membrane-bounded organelle	GO:0003677//DNA binding;GO:0001071;GO:0005515//protein binding	GO:0010468//regulation of gene expression;GO:0006351//transcription, DNA-dependent	bZIP transcription factor bZIP78 [Glycine max]
gi|298132835|gb|EZ740566.1|	644	70	175	15.7279	40.7165	1.37229	-	-	-	-
Unigene66312_ARAawvTARAAPEI-1	563	60	150	15.4206	39.921	1.37229	-	GO:0004033//aldo-keto reductase activity	GO:0008152//metabolic process	unknown [Glycine max]
Unigene65854_ARAawvTARAAPEI-1	542	56	140	14.9502	38.7033	1.37229	-	-	GO:0006810//transport	unknown [Glycine max]
gi|296600979|gb|GW987708.1|GW987708	588	24	60	5.906	15.2895	1.37229	-	GO:0070011//peptidase activity, acting on L-amino acid peptides	GO:0009725//response to hormone stimulus;GO:0010101;GO:0008152//metabolic process	Peptidase S8 and S53, subtilisin, kexin, sedolisin [Medicago truncatula]
gi|298136374|gb|EZ744105.1|	1054	108	269	14.8266	38.2411	1.36693	-	-	-	unknown [Glycine max]
gi|298123538|gb|EZ731279.1|	690	49	122	10.2756	26.4929	1.36639	-	-	-	-
Unigene62400_ARAawvTARAAPEI-1	434	311	774	103.688	267.221	1.36578	-	GO:0016709//oxidoreductase activity, acting on paired donors, with incorporation or reduction of molecular oxygen, NADH or NADPH as one donor, and incorporation of one atom of oxygen;GO:0005506//iron ion binding	GO:0008152//metabolic process	gi|14210375|gb|AAK57011.1|AF378333_1/5.15649e-75/cinnamate 4-hydroxylase [Citrus x paradisi]
Unigene11338_ARAawvTARAAPEI-1	572	82	204	20.7433	53.4383	1.36523	-	-	-	unknown [Glycine max]
Unigene13297_ARAawvTARAAPEI-1	440	41	102	13.4831	34.7349	1.36523	GO:0044464//cell part	-	-	Auxin-induced protein 5NG4, putative [Ricinus communis]
Unigene72455_ARAawvTARAAPEI-1	2155	236	587	15.8462	40.814	1.36493	GO:0016020//membrane	GO:0042626//ATPase activity, coupled to transmembrane movement of substances;GO:0000166//nucleotide binding	GO:0009926//auxin polar transport;GO:0048588;GO:0009606//tropism;GO:0009734//auxin mediated signaling pathway	multidrug/pheromone exporter, MDR family, ABC transporter family [Populus trichocarpa]
Unigene69845_ARAawvTARAAPEI-1	829	407	1012	71.0394	182.913	1.36447	GO:0043231//intracellular membrane-bounded organelle	GO:0046872//metal ion binding;GO:0004091//carboxylesterase activity	GO:0006629//lipid metabolic process;GO:0019637//organophosphate metabolic process	unknown [Glycine max]
gi|298125664|gb|EZ733405.1|	1071	87	216	11.7541	30.2192	1.3623	GO:0043231//intracellular membrane-bounded organelle	GO:0004871//signal transducer activity;GO:0016628//oxidoreductase activity, acting on the CH-CH group of donors, NAD or NADP as acceptor;GO:0019901//protein kinase binding	GO:0023060;GO:0048229//gametophyte development;GO:0040007//growth;GO:0008152//metabolic process;GO:0009736//cytokinin mediated signaling pathway	unknown [Glycine max]
gi|298115722|gb|EZ723463.1|	1000	172	426	24.8879	63.8305	1.3588	-	-	-	unknown [Glycine max]
gi|300517799|gb|HO116051.1|HO116051	858	61	151	10.2873	26.3699	1.35803	GO:0043231//intracellular membrane-bounded organelle	GO:0005488//binding;GO:0008026//ATP-dependent helicase activity	GO:0006259//DNA metabolic process	unknown [Glycine max]
gi|298149905|gb|EZ757636.1|	935	61	151	9.44013	24.1983	1.35803	-	GO:0004553//hydrolase activity, hydrolyzing O-glycosyl compounds	GO:0044238//primary metabolic process;GO:0045229//external encapsulating structure organization	gi|13958032|gb|AAK50769.1|AF361321_1/1.05247e-30/polygalacturonase [Pisum sativum]
Unigene15918_ARAawvTARAAPEI-1	1176	165	408	20.3019	51.9842	1.35646	GO:0005576//extracellular region;GO:0030312//external encapsulating structure	GO:0016798//hydrolase activity, acting on glycosyl bonds;GO:0016758//transferase activity, transferring hexosyl groups	GO:0044042//glucan metabolic process	unknown [Glycine max]
Unigene36463_ARAawvTARAAPEI-1	202	55	136	39.3977	100.88	1.35646	-	GO:0004497//monooxygenase activity;GO:0005506//iron ion binding	-	cytochrome P450 monooxygenase CYP76E3 [Glycine max]
Unigene37860_ARAawvTARAAPEI-1	208	1131	2795	786.79	2013.43	1.35561	-	-	-	Atrazine chlorohydrolase, putative [Ricinus communis]
Unigene18745_ARAawvTARAAPEI-1	869	104	257	17.317	44.3131	1.35554	GO:0031410//cytoplasmic vesicle	GO:0016788//hydrolase activity, acting on ester bonds	GO:0044238//primary metabolic process	zinc finger protein, putative [Ricinus communis]
gi|339668246|gb|JK161643.1|JK161643	567	34	84	8.67672	22.1981	1.35521	GO:0044424//intracellular part	GO:0043169//cation binding;GO:0005515//protein binding;GO:0032559//adenyl ribonucleotide binding	GO:0006950//response to stress;GO:0044267//cellular protein metabolic process	unknown [Medicago truncatula]
gi|298116383|gb|EZ724124.1|	869	34	84	5.66133	14.4837	1.35521	-	-	-	unknown [Medicago truncatula]
gi|298120143|gb|EZ727884.1|	1264	247	610	28.2754	72.3105	1.35466	-	GO:0004033//aldo-keto reductase activity	GO:0008152//metabolic process;GO:0010038//response to metal ion	Aldo/keto reductase [Medicago truncatula]
gi|298116483|gb|EZ724224.1|	1066	45	111	6.10822	15.6022	1.35292	-	-	-	transcription factor [Sesbania rostrata]
Unigene69978_ARAawvTARAAPEI-1	845	30	74	5.13717	13.1218	1.35292	-	GO:0004497//monooxygenase activity;GO:0005506//iron ion binding	GO:0008152//metabolic process	flavonoid 3-hydroxylase, putative [Ricinus communis]
gi|296607696|gb|GW990291.1|GW990291	332	73	180	31.8159	81.2369	1.35239	GO:0043231//intracellular membrane-bounded organelle	GO:0016903//oxidoreductase activity, acting on the aldehyde or oxo group of donors;GO:0016744	GO:0006772//thiamin metabolic process;GO:0006721//terpenoid metabolic process	1-deoxy-D-xylulose 5-phosphate synthase 2 [Salvia miltiorrhiza]
gi|298132306|gb|EZ740037.1|	603	86	212	20.6367	52.679	1.35201	-	-	-	-
gi|296595706|gb|GW980141.1|GW980141	501	56	138	16.1737	41.2724	1.35153	-	-	-	unknown [Glycine max]
Unigene44061_ARAawvTARAAPEI-1	236	28	69	17.1674	43.8082	1.35153	-	GO:0035251//UDP-glucosyltransferase activity	GO:0016128;GO:0051553	UGT4 [Pueraria montana var. lobata]
Unigene24954_ARAawvTARAAPEI-1	163	41	101	36.3962	92.8437	1.35102	GO:0009536//plastid	GO:0070566//adenylyltransferase activity;GO:0032559//adenyl ribonucleotide binding	GO:0005982//starch metabolic process;GO:0005977//glycogen metabolic process	ADP-glucose pyrophosphorylase large subunit L1 isoform [Lens culinaris]
Unigene14606_ARAawvTARAAPEI-1	1013	50	123	7.142	18.1934	1.34902	-	-	-	cytochrome P450 monooxygenase CYP72A59 [Medicago truncatula]
gi|298148285|gb|EZ756016.1|	679	219	538	46.6696	118.722	1.34703	-	-	-	C33G8.2 , related [Medicago truncatula]
Unigene64836_ARAawvTARAAPEI-1	503	42	103	12.0821	30.6823	1.34454	GO:0009536//plastid	GO:0046872//metal ion binding;GO:0004674//protein serine/threonine kinase activity;GO:0032559//adenyl ribonucleotide binding	GO:0006464//protein modification process	hypothetical protein [Vitis vinifera]
gi|298113855|gb|EZ721596.1|	772	80	196	14.9945	38.0415	1.34314	-	-	-	-
gi|298119613|gb|EZ727354.1|	1787	314	769	25.4252	64.4793	1.34258	GO:0030312//external encapsulating structure;GO:0031967;GO:0031981//nuclear lumen;GO:0009536//plastid;GO:0005576//extracellular region;GO:0016020//membrane	GO:0046914//transition metal ion binding;GO:0000166//nucleotide binding;GO:0008943//glyceraldehyde-3-phosphate dehydrogenase activity	GO:0006007//glucose catabolic process;GO:0006952//defense response;GO:0010038//response to metal ion;GO:0000302//response to reactive oxygen species;GO:0006970//response to osmotic stress;GO:0034285;GO:0009791//post-embryonic development;GO:0048608//repro	unknown [Glycine max]
Unigene17802_ARAawvTARAAPEI-1	849	49	120	8.35118	21.1784	1.34254	-	GO:0005488//binding;GO:0016491//oxidoreductase activity	GO:0008152//metabolic process	unknown [Glycine max]
gi|298136317|gb|EZ744048.1|	978	341	835	50.4516	127.928	1.34236	GO:0031410//cytoplasmic vesicle	GO:0005488//binding;GO:0004871//signal transducer activity;GO:0016772//transferase activity, transferring phosphorus-containing groups	GO:0023060	leucine-rich repeat family protein [Glycine max]
gi|298118146|gb|EZ725887.1|	1152	145	355	18.2127	46.1737	1.34212	-	-	GO:0002252	unknown [Glycine max]
Unigene65020_ARAawvTARAAPEI-1	510	45	110	12.7674	32.3178	1.33986	GO:0044464//cell part	-	-	unknown [Glycine max]
gi|298128104|gb|EZ735835.1|	1238	52	127	6.07774	15.371	1.3386	GO:0005634//nucleus	GO:0001071	-	unknown [Glycine max]
gi|339685536|gb|JK180075.1|JK180075	479	120	293	36.2498	91.6539	1.33822	GO:0031410//cytoplasmic vesicle	-	-	Uclacyanin-2 precursor, putative [Ricinus communis]
Unigene50961_ARAawvTARAAPEI-1	280	34	83	17.5704	44.4159	1.33793	-	-	-	-
Unigene58665_ARAawvTARAAPEI-1	364	34	83	13.5157	34.1661	1.33793	-	-	-	non-LTR retroelement reverse transcriptase-like [Arabidopsis thaliana]
gi|298117596|gb|EZ725337.1|	1119	91	222	11.7671	29.7264	1.33698	-	-	-	unknown [Glycine max]
Unigene71742_ARAawvTARAAPEI-1	1249	107	261	12.396	31.311	1.3368	GO:0043231//intracellular membrane-bounded organelle;GO:0016020//membrane	GO:0015291//secondary active transmembrane transporter activity	GO:0015893//drug transport;GO:0051707//response to other organism	multidrug resistance pump, putative [Ricinus communis]
Unigene43517_ARAawvTARAAPEI-1	233	48	117	29.8088	75.24	1.33576	-	GO:0046914//transition metal ion binding	-	zinc finger protein 2 [Glycine max]
Unigene68063_ARAawvTARAAPEI-1	659	724	1764	158.969	401.081	1.33515	-	-	-	unknown [Glycine max]
Unigene13097_ARAawvTARAAPEI-1	235	30	73	18.472	46.5451	1.33329	-	-	-	-
Unigene18729_ARAawvTARAAPEI-1	2756	582	1416	30.5565	76.9844	1.33309	-	GO:0042626//ATPase activity, coupled to transmembrane movement of substances	-	hypothetical protein [Vitis vinifera]
gi|298115890|gb|EZ723631.1|	616	647	1574	151.979	382.862	1.33296	GO:0030312//external encapsulating structure	GO:0004866//endopeptidase inhibitor activity	-	gi|11596186|gb|AAG38521.1|AF283536_1/3.6463e-21/cystatin-like protein [Citrus x paradisi]
Unigene66794_ARAawvTARAAPEI-1	586	77	187	19.0131	47.8148	1.33047	-	-	-	unknown [Glycine max]
gi|298122965|gb|EZ730706.1|	998	117	284	16.9635	42.639	1.32974	-	-	-	unknown [Glycine max]
Unigene10109_ARAawvTARAAPEI-1	1038	68	165	9.47919	23.818	1.32922	-	-	-	predicted protein [Populus trichocarpa]
Unigene57092_ARAawvTARAAPEI-1	342	40	97	16.9236	42.4976	1.32834	-	-	-	unknown [Glycine max]
Unigene16753_ARAawvTARAAPEI-1	324	40	97	17.8638	44.8586	1.32834	-	-	-	unknown [Glycine max]
Unigene853_ARAawvTARAAPEI-1	899	73	177	11.7496	29.5007	1.32814	GO:0044424//intracellular part	GO:0046914//transition metal ion binding;GO:0016701//oxidoreductase activity, acting on single donors with incorporation of molecular oxygen	GO:0019852//L-ascorbic acid metabolic process;GO:0006020//inositol metabolic process	unknown [Medicago truncatula]
Unigene37393_ARAawvTARAAPEI-1	206	26	63	18.2627	45.8239	1.3272	-	-	-	-
gi|298133314|gb|EZ741045.1|	693	45	109	9.39591	23.5674	1.32669	-	-	-	hypothetical protein [Vitis vinifera]
gi|298117148|gb|EZ724889.1|	638	166	402	37.6484	94.4113	1.32637	-	-	-	unknown [Arachis hypogaea]
Unigene62817_ARAawvTARAAPEI-1	444	38	92	12.384	31.0473	1.32599	GO:0005667//transcription factor complex	GO:0001071	GO:0006351//transcription, DNA-dependent	CCAAT-binding transcription factor family protein [Glycine max]
Unigene67813_ARAawvTARAAPEI-1	643	24	58	5.40082	13.5156	1.32338	-	GO:0046872//metal ion binding	GO:0006952//defense response;GO:0009743//response to carbohydrate stimulus	C3HL domain class transcription factor [Malus x domestica]
gi|298120264|gb|EZ728005.1|	770	120	290	22.5502	56.4321	1.32338	GO:0030312//external encapsulating structure	-	GO:0009725//response to hormone stimulus;GO:0006950//response to stress	unknown [Glycine max]
gi|296594665|gb|GW979356.1|GW979356	564	24	58	6.15732	15.4088	1.32338	GO:0030312//external encapsulating structure	GO:0016791//phosphatase activity;GO:0043169//cation binding	-	hydrolase, putative [Ricinus communis]
gi|298113529|gb|EZ721270.1|	1972	6023	14551	441.942	1105.62	1.32292	-	-	-	hypothetical protein [Plantago major]
gi|298129982|gb|EZ737713.1|	1209	1047	2529	125.308	313.431	1.32266	-	GO:0016645//oxidoreductase activity, acting on the CH-NH group of donors;GO:0016641//oxidoreductase activity, acting on the CH-NH2 group of donors, oxygen as acceptor	GO:0009690//cytokinin metabolic process	FAD linked oxidase, N-terminal [Medicago truncatula]
gi|298114862|gb|EZ722603.1|	1172	53	128	6.54347	16.3644	1.32244	-	-	-	pathogenesis-induced protein [Arachis hypogaea]
Unigene8970_ARAawvTARAAPEI-1	1281	410	990	46.3121	115.799	1.32216	-	GO:0016837	-	pectate lyase [Musa acuminata AAA Group]
Unigene18519_ARAawvTARAAPEI-1	985	29	70	4.26011	10.6483	1.32166	GO:0031410//cytoplasmic vesicle	GO:0016791//phosphatase activity;GO:0043169//cation binding	-	unnamed protein product [Vitis vinifera]
Unigene26252_ARAawvTARAAPEI-1	168	87	210	74.9324	187.296	1.32166	GO:0009536//plastid	GO:0003677//DNA binding;GO:0001071;GO:0046983//protein dimerization activity	GO:0006351//transcription, DNA-dependent	BZIP domain class transcription factor [Malus x domestica]
Unigene17305_ARAawvTARAAPEI-1	1533	203	490	19.1608	47.8931	1.32166	GO:0009536//plastid	GO:0070566//adenylyltransferase activity	GO:0005977//glycogen metabolic process	ADP-glucose pyrophosphorylase [Pisum sativum]
gi|298122331|gb|EZ730072.1|	523	56	135	15.4934	38.6768	1.31982	-	-	-	-
Unigene6468_ARAawvTARAAPEI-1	695	39	94	8.11969	20.2657	1.31954	-	GO:0008194//UDP-glycosyltransferase activity;GO:0016758//transferase activity, transferring hexosyl groups	GO:0051553	UDP-glucoronosyl/UDP-glucosyl transferase family protein [Arabidopsis lyrata subsp. lyrata]
gi|298117164|gb|EZ724905.1|	884	39	94	6.38369	15.9329	1.31954	-	GO:0016706//oxidoreductase activity, acting on paired donors, with incorporation or reduction of molecular oxygen, 2-oxoglutarate as one donor, and incorporation of one atom each of oxygen into both donors	-	predicted protein [Populus trichocarpa]
gi|298140044|gb|EZ747775.1|	1288	228	549	25.6141	63.8668	1.31813	-	-	-	unknown [Glycine max]
Unigene71101_ARAawvTARAAPEI-1	1039	118	284	16.4333	40.9564	1.31746	GO:0043231//intracellular membrane-bounded organelle;GO:0031410//cytoplasmic vesicle	GO:0030246//carbohydrate binding;GO:0004713//protein tyrosine kinase activity;GO:0032559//adenyl ribonucleotide binding	GO:0006464//protein modification process	predicted protein [Populus trichocarpa]
gi|339705946|gb|JK202056.1|JK202056	535	598	1439	161.736	403.019	1.31721	-	-	-	unknown [Glycine max]
gi|298140193|gb|EZ747924.1|	840	32	77	5.51227	13.735	1.31714	-	-	-	hypothetical protein MtrDRAFT_AC149206g23v2 [Medicago truncatula]
Unigene68547_ARAawvTARAAPEI-1	698	72	173	14.9258	37.1372	1.31506	GO:0031410//cytoplasmic vesicle	GO:0016772//transferase activity, transferring phosphorus-containing groups;GO:0005488//binding	-	Leucine-rich repeat, plant specific [Medicago truncatula]
gi|298127960|gb|EZ735691.1|	1271	30	72	3.41535	8.48801	1.31339	GO:0042579//microbody	GO:0016663//oxidoreductase activity, acting on other nitrogenous compounds as donors, oxygen as acceptor	GO:0044403//symbiosis, encompassing mutualism through parasitism;GO:0009112	urate oxidase [Cicer arietinum]
Unigene14458_ARAawvTARAAPEI-1	1153	50	120	6.27481	15.5945	1.31339	GO:0000325//plant-type vacuole	GO:0001727//lipid kinase activity	GO:0009725//response to hormone stimulus;GO:0007186//G-protein coupled receptor protein signaling pathway;GO:0032501//multicellular organismal process	hypothetical protein, partial [Vitis vinifera]
gi|339713099|gb|JK210080.1|JK210080	603	40	96	9.59847	23.8546	1.31339	-	-	-	-
Unigene31063_ARAawvTARAAPEI-1	183	30	72	23.7208	58.9522	1.31339	-	-	-	-
Unigene64642_ARAawvTARAAPEI-1	497	25	60	7.27852	18.089	1.31339	-	GO:0030246//carbohydrate binding;GO:0004672//protein kinase activity;GO:0032559//adenyl ribonucleotide binding	GO:0006464//protein modification process;GO:0008037//cell recognition	S-locus lectin protein kinase family protein [Glycine max]
Unigene3103_ARAawvTARAAPEI-1	1281	168	403	18.9767	47.1384	1.31268	GO:0016020//membrane	GO:0004713//protein tyrosine kinase activity;GO:0032559//adenyl ribonucleotide binding	GO:0006464//protein modification process	unknown [Glycine max]
Unigene70485_ARAawvTARAAPEI-1	921	118	283	18.5388	46.0411	1.31237	GO:0043231//intracellular membrane-bounded organelle	GO:0005506//iron ion binding;GO:0016713;GO:0016712//oxidoreductase activity, acting on paired donors, with incorporation or reduction of molecular oxygen, reduced flavin or flavoprotein as one donor, and incorporation of one atom of oxygen	GO:0006631//fatty acid metabolic process	CYP86A32 fatty acid omega-hydroxylase [Quercus suber]
gi|298113326|gb|EZ721067.1|	1377	78	187	8.19634	20.3482	1.31185	-	-	-	gonadotropin beta chain [Arachis hypogaea]
gi|339679978|gb|JK173582.1|JK173582	498	73	175	21.2106	52.6535	1.31174	-	GO:0004672//protein kinase activity	-	Ser/Thr protein kinase [Lotus japonicus]
Unigene59590_ARAawvTARAAPEI-1	379	43	103	16.4168	40.7208	1.31059	GO:0009536//plastid	GO:0009975//cyclase activity	-	allene oxide cyclase 5 [Glycine max]
gi|298114307|gb|EZ722048.1|	880	117	280	19.2381	47.6754	1.30928	GO:0016020//membrane	-	GO:0050896//response to stimulus	unknown [Glycine max]
Unigene19514_ARAawvTARAAPEI-1	952	28	67	4.25579	10.5452	1.30909	GO:0043231//intracellular membrane-bounded organelle	-	GO:0032973//amino acid export;GO:0006868//glutamine transport	unknown [Glycine max]
gi|296573792|gb|GW948045.1|GW948045	462	36	86	11.2751	27.8917	1.3067	-	GO:0016740//transferase activity	-	Ser/Thr protein kinase [Lotus japonicus]
gi|298123178|gb|EZ730919.1|	524	142	339	39.2118	96.9365	1.30575	-	-	-	unknown [Glycine max]
Unigene64692_ARAawvTARAAPEI-1	498	31	74	9.00724	22.2649	1.30561	GO:0005618//cell wall	GO:0016772//transferase activity, transferring phosphorus-containing groups	-	unknown [Medicago truncatula]
gi|339703606|gb|JK199027.1|JK199027	628	31	74	7.14269	17.6559	1.30561	-	GO:0016671//oxidoreductase activity, acting on sulfur group of donors, disulfide as acceptor	GO:0008152//metabolic process	unknown [Glycine max]
gi|298141893|gb|EZ749624.1|	709	26	62	5.30624	13.1028	1.30411	GO:0043231//intracellular membrane-bounded organelle	GO:0004175//endopeptidase activity	GO:0019538//protein metabolic process	aspartic proteinase 1 [Glycine max]
Unigene69650_ARAawvTARAAPEI-1	805	39	93	7.01017	17.3103	1.30411	GO:0044464//cell part	-	-	hypothetical protein VITISV_030259 [Vitis vinifera]
gi|298125631|gb|EZ733372.1|	1611	177	422	15.8978	39.2496	1.30385	GO:0031224//intrinsic to membrane	GO:0015175//neutral amino acid transmembrane transporter activity	GO:0015804//neutral amino acid transport	proline transporter 2 [Vigna unguiculata]
gi|298120814|gb|EZ728555.1|	1052	73	174	10.0408	24.7829	1.30348	-	-	-	unknown [Glycine max]
gi|298126401|gb|EZ734132.1|	673	121	288	26.0154	64.1204	1.30142	-	GO:0043169//cation binding	-	type 2 metallothionein [Arachis hypogaea]
gi|339678973|gb|JK173439.1|JK173439	561	37	88	9.5433	23.5038	1.30034	-	GO:0005515//protein binding	GO:0023033	predicted protein [Populus trichocarpa]
gi|298137067|gb|EZ744798.1|	818	72	171	12.7362	31.3229	1.29829	GO:0043231//intracellular membrane-bounded organelle	GO:0005515//protein binding	GO:0050896//response to stimulus	unknown [Glycine max]
Unigene18149_ARAawvTARAAPEI-1	754	80	190	15.3525	37.7573	1.29829	GO:0043231//intracellular membrane-bounded organelle	GO:0003677//DNA binding;GO:0001071	GO:0010468//regulation of gene expression;GO:0006351//transcription, DNA-dependent	transcription factor [Glycine max]
Unigene9866_ARAawvTARAAPEI-1	608	59	140	14.0413	34.5019	1.297	GO:0043231//intracellular membrane-bounded organelle	-	-	unnamed protein product [Vitis vinifera]
gi|296604018|gb|GW982671.1|GW982671	575	51	121	12.834	31.5309	1.2968	-	-	-	similar to CPuORF5 (Conserved peptide upstream open reading frame 5) [Vitis vinifera]
Unigene70039_ARAawvTARAAPEI-1	852	344	816	58.4223	143.506	1.29652	-	-	-	disease resistance-responsive family protein [Arachis hypogaea]
gi|298128779|gb|EZ736510.1|	777	35	83	6.51788	16.0057	1.29611	GO:0009536//plastid	-	GO:0048513//organ development	unknown [Glycine max]
gi|298120704|gb|EZ728445.1|	959	92	218	13.8813	34.0609	1.29498	GO:0043231//intracellular membrane-bounded organelle	GO:0004871//signal transducer activity;GO:0016628//oxidoreductase activity, acting on the CH-CH group of donors, NAD or NADP as acceptor;GO:0019901//protein kinase binding	GO:0023060;GO:0048229//gametophyte development;GO:0040007//growth;GO:0008152//metabolic process;GO:0009736//cytokinin mediated signaling pathway	unknown [Glycine max]
gi|298116208|gb|EZ723949.1|	1115	46	109	5.96956	14.6477	1.29498	-	GO:0016491//oxidoreductase activity	GO:0008152//metabolic process	unknown [Populus trichocarpa x Populus deltoides]
Unigene7802_ARAawvTARAAPEI-1	472	38	90	11.6493	28.5706	1.29428	GO:0016020//membrane	-	-	conserved hypothetical protein [Ricinus communis]
Unigene16864_ARAawvTARAAPEI-1	632	79	187	18.0871	44.3346	1.29347	GO:0016020//membrane;GO:0009526//plastid envelope	GO:0017111//nucleoside-triphosphatase activity;GO:0015082//di-, tri-valent inorganic cation transmembrane transporter activity	GO:0015893//drug transport;GO:0050832//defense response to fungus;GO:0071365;GO:0009814//defense response, incompatible interaction;GO:0019762//glucosinolate catabolic process;GO:0000041//transition metal ion transport;GO:0052482	ABC transporter G family member 29 [Arabidopsis thaliana]
Unigene71330_ARAawvTARAAPEI-1	1100	137	324	18.0214	44.1338	1.29218	GO:0031224//intrinsic to membrane	GO:0046873//metal ion transmembrane transporter activity;GO:0019829//cation-transporting ATPase activity;GO:0005515//protein binding;GO:0032559//adenyl ribonucleotide binding	GO:0009206;GO:0048513//organ development;GO:0003006//reproductive developmental process;GO:0070838//divalent metal ion transport	unnamed protein product [Vitis vinifera]
Unigene58517_ARAawvTARAAPEI-1	361	55	130	22.0453	53.9579	1.29137	GO:0044439//peroxisomal part;GO:0031224//intrinsic to membrane;GO:0031410//cytoplasmic vesicle	GO:0004553//hydrolase activity, hydrolyzing O-glycosyl compounds;GO:0016812//hydrolase activity, acting on carbon-nitrogen (but not peptide) bonds, in cyclic amides;GO:0043167//ion binding	GO:0009112	gi|75303404|sp|Q8S3J3.1|HIUH_SOYBN/4.81312e-44/RecName: Full=Hydroxyisourate hydrolase; Short=HIU hydrolase; Short=HIUHase; Flags: Precursor
Unigene13739_ARAawvTARAAPEI-1	995	80	189	11.6339	28.4615	1.29067	-	GO:0003676//nucleic acid binding	GO:0010468//regulation of gene expression	NAC domain protein, IPR003441 [Populus trichocarpa]
Unigene15601_ARAawvTARAAPEI-1	330	39	92	17.1006	41.7727	1.28852	-	-	-	-
Unigene61677_ARAawvTARAAPEI-1	418	39	92	13.5004	32.9785	1.28852	GO:0043234//protein complex	-	GO:0016192//vesicle-mediated transport	protein binding protein, putative [Ricinus communis]
gi|298113370|gb|EZ721111.1|	1673	159	375	13.7518	33.5857	1.28822	GO:0043231//intracellular membrane-bounded organelle	GO:0001071	GO:0010468//regulation of gene expression	Myc2 bHLH protein [Vitis vinifera]
gi|298113333|gb|EZ721074.1|	826	42	99	7.35747	17.9587	1.2874	GO:0044424//intracellular part	GO:0046914//transition metal ion binding;GO:0016836//hydro-lyase activity	-	unknown [Glycine max]
gi|298136052|gb|EZ743783.1|	1413	209	492	21.4025	52.1725	1.28551	GO:0043231//intracellular membrane-bounded organelle	GO:0001071	GO:0010468//regulation of gene expression	unknown [Glycine max]
gi|298118035|gb|EZ725776.1|	1061	226	532	30.8214	75.1303	1.28546	GO:0043231//intracellular membrane-bounded organelle	GO:0005515//protein binding	GO:0044267//cellular protein metabolic process	predicted protein [Populus trichocarpa]
gi|298128515|gb|EZ736246.1|	1592	313	736	28.4486	69.2713	1.2839	-	GO:0016740//transferase activity	-	glycosyltransferase GT04F14 [Pueraria montana var. lobata]
Unigene63364_ARAawvTARAAPEI-1	458	100	235	31.5932	76.8814	1.28302	GO:0044464//cell part	GO:0017111//nucleoside-triphosphatase activity;GO:0032559//adenyl ribonucleotide binding	-	unnamed protein product [Vitis vinifera]
gi|296589183|gb|GW973577.1|GW973577	594	43	101	10.4747	25.4773	1.2823	-	GO:0008171//O-methyltransferase activity	-	S-adenosyl-L-methionine: daidzein 7-0-methyltransferase [Glycyrrhiza echinata]
gi|298129128|gb|EZ736859.1|	1095	262	615	34.6216	84.155	1.28138	-	GO:0050737	GO:0048878//chemical homeostasis;GO:0009813//flavonoid biosynthetic process	putative acyltransferase [Clitoria ternatea]
Unigene11887_ARAawvTARAAPEI-1	350	52	122	21.4978	52.2289	1.28066	-	-	-	-
Unigene17996_ARAawvTARAAPEI-1	1061	29	68	3.95496	9.60312	1.27984	GO:0043231//intracellular membrane-bounded organelle;GO:0044444//cytoplasmic part	GO:0003676//nucleic acid binding	GO:0010075//regulation of meristem growth;GO:0009909//regulation of flower development	unknown [Glycine max]
gi|298113760|gb|EZ721501.1|	727	29	68	5.77196	14.015	1.27984	-	-	-	conserved hypothetical protein [Ricinus communis]
Unigene19590_ARAawvTARAAPEI-1	1195	151	353	18.2839	44.2614	1.27548	-	-	-	unknown [Medicago truncatula]
Unigene65949_ARAawvTARAAPEI-1	547	72	168	19.046	46.0194	1.27275	-	GO:0001071	-	unknown [Glycine max]
gi|298140816|gb|EZ748547.1|	1005	30	70	4.31931	10.4364	1.27275	-	-	-	transcription factor NAC [Lotus japonicus]
gi|298118223|gb|EZ725964.1|	1407	93	217	9.56419	23.1092	1.27275	GO:0043231//intracellular membrane-bounded organelle	GO:0016788//hydrolase activity, acting on ester bonds	-	sigma factor sigb regulation protein rsbq, putative [Ricinus communis]
Unigene67937_ARAawvTARAAPEI-1	651	30	70	6.66806	16.1115	1.27275	GO:0031224//intrinsic to membrane;GO:0009536//plastid	GO:0015075//ion transmembrane transporter activity;GO:0005515//protein binding;GO:0000166//nucleotide binding	GO:0006810//transport;GO:0051707//response to other organism	cyclic nucleotide gated channel [Malus x domestica]
gi|339707921|gb|JK203342.1|JK203342	540	33	77	8.84259	21.3656	1.27275	GO:0043231//intracellular membrane-bounded organelle	GO:0016744	GO:0006721//terpenoid metabolic process	1-deoxy-D-xylulose 5-phosphate synthase 2 [Salvia miltiorrhiza]
gi|298117292|gb|EZ725033.1|	1271	171	398	19.4675	46.9198	1.26913	GO:0044421//extracellular region part	GO:0004091//carboxylesterase activity;GO:0016298//lipase activity	GO:0044238//primary metabolic process	hypothetical protein, partial [Vitis vinifera]
gi|298115107|gb|EZ722848.1|	931	226	526	35.1252	84.6554	1.2691	-	-	-	unknown [Glycine max]
Unigene51740_ARAawvTARAAPEI-1	286	55	128	27.8263	67.0599	1.269	GO:0044444//cytoplasmic part;GO:0043231//intracellular membrane-bounded organelle	GO:0005488//binding	GO:0009411//response to UV	unnamed protein product [Thellungiella halophila]
gi|298115389|gb|EZ723130.1|	1213	361	840	43.0632	103.762	1.26875	-	-	-	unknown [Glycine max]
Unigene53351_ARAawvTARAAPEI-1	300	37	86	17.846	42.9532	1.26717	GO:0031410//cytoplasmic vesicle	GO:0016787//hydrolase activity	GO:0044238//primary metabolic process	zinc finger protein, putative [Ricinus communis]
Unigene16214_ARAawvTARAAPEI-1	474	37	86	11.2949	27.1856	1.26717	GO:0031224//intrinsic to membrane	-	GO:0015833//peptide transport	TGF-beta receptor, type I/II extracellular region [Medicago truncatula]
gi|339699851|gb|JK193188.1|JK193188	583	34	79	8.43859	20.3038	1.26668	-	-	-	unknown [Glycine max]
gi|298116178|gb|EZ723919.1|	1365	31	72	3.28616	7.90348	1.26609	-	-	-	hypothetical protein VITISV_011848 [Vitis vinifera]
gi|298116257|gb|EZ723998.1|	1970	146	339	10.7237	25.7841	1.26567	GO:0043231//intracellular membrane-bounded organelle	GO:0048037//cofactor binding;GO:0008483//transaminase activity	-	predicted protein [Populus trichocarpa]
gi|298113700|gb|EZ721441.1|	1546	50	116	4.67972	11.2426	1.26448	GO:0016020//membrane	GO:0004871//signal transducer activity;GO:0004713//protein tyrosine kinase activity;GO:0032559//adenyl ribonucleotide binding	GO:0006464//protein modification process	receptor serine-threonine protein kinase, putative [Ricinus communis]
Unigene66347_ARAawvTARAAPEI-1	565	47	109	12.0367	28.9066	1.26395	GO:0016020//membrane	-	GO:0015833//peptide transport	TGF-beta receptor, type I/II extracellular region [Medicago truncatula]
gi|298129109|gb|EZ736840.1|	683	44	102	9.32162	22.3768	1.26335	-	GO:0016491//oxidoreductase activity	-	predicted protein [Populus trichocarpa]
gi|298125461|gb|EZ733202.1|	1501	158	366	15.2313	36.5358	1.26228	-	GO:0016620//oxidoreductase activity, acting on the aldehyde or oxo group of donors, NAD or NADP as acceptor;GO:0048037//cofactor binding;GO:0016616//oxidoreductase activity, acting on the CH-OH group of donors, NAD or NADP as acceptor	GO:0009699//phenylpropanoid biosynthetic process	unknown [Glycine max]
Unigene63903_ARAawvTARAAPEI-1	473	38	88	11.6247	27.8766	1.26186	-	-	-	unknown [Glycine max]
Unigene43073_ARAawvTARAAPEI-1	231	38	88	23.803	57.0807	1.26186	-	-	-	-
Unigene71718_ARAawvTARAAPEI-1	1236	130	301	15.2189	36.4894	1.26161	GO:0005576//extracellular region;GO:0031410//cytoplasmic vesicle;GO:0030312//external encapsulating structure	GO:0016798//hydrolase activity, acting on glycosyl bonds;GO:0016758//transferase activity, transferring hexosyl groups	GO:0044042//glucan metabolic process	unknown [Glycine max]
Unigene58707_ARAawvTARAAPEI-1	364	181	419	71.951	172.477	1.26132	-	GO:0046872//metal ion binding;GO:0010334//sesquiterpene synthase activity	-	Terpene synthase-like; Terpenoid synthase [Medicago truncatula]
Unigene67871_ARAawvTARAAPEI-1	645	124	287	27.8177	66.6716	1.26107	GO:0016020//membrane;GO:0009526//plastid envelope	GO:0000166//nucleotide binding;GO:0015082//di-, tri-valent inorganic cation transmembrane transporter activity;GO:0016887//ATPase activity	GO:0015893//drug transport;GO:0050832//defense response to fungus;GO:0071365;GO:0009814//defense response, incompatible interaction;GO:0019762//glucosinolate catabolic process;GO:0000041//transition metal ion transport;GO:0052482	ATP-binding cassette transporter, putative [Ricinus communis]
gi|298113824|gb|EZ721565.1|	980	51	118	7.53015	18.0416	1.26058	-	-	-	-
Unigene24218_ARAawvTARAAPEI-1	161	45	104	40.4433	96.789	1.25894	-	-	-	-
gi|298126909|gb|EZ734640.1|	937	55	127	8.49342	20.3087	1.25768	-	GO:0016879//ligase activity, forming carbon-nitrogen bonds;GO:0016811//hydrolase activity, acting on carbon-nitrogen (but not peptide) bonds, in linear amides	-	Glutamyl-tRNA(Gln) amidotransferase subunit A, putative [Ricinus communis]
gi|298145884|gb|EZ753615.1|	610	39	90	9.25112	22.1071	1.25681	-	-	-	-
gi|339671794|gb|JK172207.1|JK172207	550	137	316	36.0427	86.0881	1.25611	-	-	-	type 3 metallothionein [Arachis hypogaea]
Unigene68359_ARAawvTARAAPEI-1	682	98	226	20.7922	49.6527	1.25583	-	-	-	Octicosapeptide/Phox/Bem1p [Medicago truncatula]
Unigene66247_ARAawvTARAAPEI-1	560	36	83	9.30195	22.208	1.25547	-	-	-	nucleotide binding protein, putative [Ricinus communis]
Unigene52214_ARAawvTARAAPEI-1	291	36	83	17.9007	42.737	1.25547	GO:0016020//membrane;GO:0009526//plastid envelope	GO:0017111//nucleoside-triphosphatase activity;GO:0015604//phosphonate transmembrane transporter activity;GO:0015082//di-, tri-valent inorganic cation transmembrane transporter activity;GO:0032559//adenyl ribonucleotide binding	GO:0015893//drug transport;GO:0050832//defense response to fungus;GO:0071365;GO:0009814//defense response, incompatible interaction;GO:0019762//glucosinolate catabolic process;GO:0000041//transition metal ion transport;GO:0052482	hypothetical protein SORBIDRAFT_10g021930 [Sorghum bicolor]
gi|339657895|gb|JK152930.1|JK152930	553	99	228	25.9042	61.7772	1.25389	-	-	-	hypothetical protein [Vitis vinifera]
Unigene59824_ARAawvTARAAPEI-1	383	53	122	20.0233	47.7287	1.25317	GO:0043231//intracellular membrane-bounded organelle	GO:0004672//protein kinase activity;GO:0032559//adenyl ribonucleotide binding	GO:0006464//protein modification process	protein kinase family protein [Glycine max]
Unigene495_ARAawvTARAAPEI-1	660	54	124	11.8388	28.1512	1.24967	-	-	-	hypothetical protein [Vitis vinifera]
gi|298115349|gb|EZ723090.1|	970	71	163	10.5912	25.1788	1.24934	GO:0043231//intracellular membrane-bounded organelle	GO:0005515//protein binding	GO:0044267//cellular protein metabolic process;GO:0050896//response to stimulus	unknown [Glycine max]
gi|339713863|gb|JK209063.1|JK209063	590	78	179	19.1294	45.459	1.24877	-	-	-	unknown [Glycine max]
Unigene52368_ARAawvTARAAPEI-1	292	34	78	16.8483	40.0249	1.2483	GO:0031410//cytoplasmic vesicle;GO:0043231//intracellular membrane-bounded organelle	GO:0043169//cation binding	GO:0006812//cation transport	unknown [Glycine max]
Unigene65692_ARAawvTARAAPEI-1	536	34	78	9.17854	21.8046	1.2483	-	-	-	gi|75249335|sp|Q93X23.1|MYRS_QUEIL/3.66208e-47/RecName: Full=Myrcene synthase, chloroplastic; Flags: Precursor
Unigene56832_ARAawvTARAAPEI-1	339	82	188	35.0005	83.0954	1.24739	-	-	-	unknown [Glycine max]
Unigene61362_ARAawvTARAAPEI-1	411	202	463	71.1163	168.794	1.24701	-	-	-	Terpene synthase-like; Terpenoid synthase [Medicago truncatula]
Unigene69349_ARAawvTARAAPEI-1	770	305	699	57.315	136.021	1.24684	-	GO:0008233//peptidase activity	GO:0044238//primary metabolic process	aspartic proteinase 2 [Glycine max]
gi|298115361|gb|EZ723102.1|	644	38	87	8.53802	20.2419	1.24537	-	-	-	-
Unigene12938_ARAawvTARAAPEI-1	754	52	119	9.9791	23.648	1.24474	-	GO:0046872//metal ion binding	-	unnamed protein product [Vitis vinifera]
Unigene71922_ARAawvTARAAPEI-1	1348	191	437	20.5023	48.5747	1.24442	GO:0009536//plastid	GO:0046914//transition metal ion binding;GO:0016702//oxidoreductase activity, acting on single donors with incorporation of molecular oxygen, incorporation of two atoms of oxygen	GO:0009642//response to light intensity;GO:0051707//response to other organism;GO:0006633//fatty acid biosynthetic process;GO:0009694//jasmonic acid metabolic process;GO:0009719;GO:0042221//response to chemical stimulus;GO:0006950//response to stress	lipoxygenase [Sesbania rostrata]
Unigene61794_ARAawvTARAAPEI-1	420	28	64	9.64647	22.8323	1.243	-	GO:0005488//binding	-	hypothetical protein isoform 1 [Vitis vinifera]
gi|296591199|gb|GW974121.1|GW974121	657	270	617	59.4645	140.714	1.24267	-	GO:0016740//transferase activity	-	Transferase [Medicago truncatula]
Unigene13364_ARAawvTARAAPEI-1	357	67	153	27.156	64.2158	1.24166	-	-	GO:0010468//regulation of gene expression;GO:0006350//transcription	DNA-binding protein [Galega orientalis]
Unigene16539_ARAawvTARAAPEI-1	1674	230	525	19.8807	46.9919	1.24104	-	GO:0016740//transferase activity	-	putative anthocyanin malonyltransferase [Clitoria ternatea]
gi|298147847|gb|EZ755578.1|	1187	39	89	4.75416	11.2346	1.24069	-	GO:0000166//nucleotide binding;GO:0004712//protein serine/threonine/tyrosine kinase activity;GO:0019887//protein kinase regulator activity	GO:0010557//positive regulation of macromolecule biosynthetic process;GO:0006555//methionine metabolic process;GO:0002239//response to oomycetes;GO:0009700//indole phytoalexin biosynthetic process;GO:0006970//response to osmotic stress;GO:0006468//protein	mitogen-activated protein kinase kinase [Capsicum annuum]
Unigene18707_ARAawvTARAAPEI-1	529	39	89	10.6676	25.2089	1.24069	GO:0005887//integral to plasma membrane	GO:0005267//potassium channel activity	GO:0030001//metal ion transport	hypothetical protein [Vitis vinifera]
Unigene62283_ARAawvTARAAPEI-1	431	39	89	13.0932	30.9408	1.24069	-	-	-	-
gi|298128197|gb|EZ735928.1|	1655	369	842	32.2617	76.2312	1.24056	-	-	-	unknown [Glycine max]
Unigene50099_ARAawvTARAAPEI-1	273	32	73	16.9608	40.0663	1.24018	-	GO:0016788//hydrolase activity, acting on ester bonds;GO:0016747//transferase activity, transferring acyl groups other than amino-acyl groups	-	unknown [Glycine max]
gi|298140395|gb|EZ748126.1|	1242	50	114	5.82516	13.7531	1.23939	GO:0009536//plastid	GO:0004713//protein tyrosine kinase activity;GO:0032559//adenyl ribonucleotide binding	GO:0006464//protein modification process	protein kinase [Glycine max]
Unigene70699_ARAawvTARAAPEI-1	956	43	98	6.50834	15.3598	1.2388	-	GO:0015926//glucosidase activity	GO:0044238//primary metabolic process	Glycoside hydrolase, family 3, N-terminal; Glycoside hydrolase, family 3, C-terminal [Medicago truncatula]
Unigene70016_ARAawvTARAAPEI-1	849	86	196	14.6572	34.5913	1.2388	GO:0043231//intracellular membrane-bounded organelle	GO:0003677//DNA binding;GO:0001071;GO:0005515//protein binding	GO:0010468//regulation of gene expression;GO:0006351//transcription, DNA-dependent	gi|15148926|gb|AAK84890.1|AF402609_1/2.90763e-130/TGA-type basic leucine zipper protein TGA2.2 [Phaseolus vulgaris]
gi|298150133|gb|EZ757864.1|	644	54	123	12.133	28.6179	1.23798	-	-	-	conserved hypothetical protein [Ricinus communis]
Unigene70866_ARAawvTARAAPEI-1	988	116	264	16.9887	40.0374	1.23677	-	-	-	hypothetical protein [Vitis vinifera]
Unigene8361_ARAawvTARAAPEI-1	426	29	66	9.85027	23.2142	1.23677	-	-	-	bZip transcription factor [Psophocarpus tetragonolobus]
Unigene11477_ARAawvTARAAPEI-1	551	98	223	25.7356	60.6418	1.23655	GO:0009536//plastid	GO:0016765//transferase activity, transferring alkyl or aryl (other than methyl) groups	GO:0008652//cellular amino acid biosynthetic process	Phospho-2-dehydro-3-deoxyheptonate aldolase 1, chloroplast precursor, putative [Ricinus communis]
Unigene65744_ARAawvTARAAPEI-1	538	40	91	10.7581	25.3442	1.23622	GO:0031228//intrinsic to Golgi membrane	GO:0016759//cellulose synthase activity	GO:0045229//external encapsulating structure organization;GO:0048588;GO:0009250//glucan biosynthetic process;GO:0042546//cell wall biogenesis;GO:0006950//response to stress	glycosyltransferase, CAZy family GT2 [Populus trichocarpa]
Unigene12702_ARAawvTARAAPEI-1	1269	73	166	8.32378	19.6004	1.23557	-	GO:0004497//monooxygenase activity;GO:0005506//iron ion binding	-	hypothetical protein [Vitis vinifera]
gi|298113924|gb|EZ721665.1|	1002	84	191	12.1303	28.5617	1.23547	GO:0043231//intracellular membrane-bounded organelle	GO:0003677//DNA binding;GO:0001071	GO:0010468//regulation of gene expression	WRKY29 [Glycine max]
gi|298113416|gb|EZ721157.1|	872	77	175	12.7771	30.0705	1.23478	GO:0031224//intrinsic to membrane	GO:0015082//di-, tri-valent inorganic cation transmembrane transporter activity	GO:0000041//transition metal ion transport	hypothetical protein [Vitis vinifera]
gi|298114195|gb|EZ721936.1|	1615	291	661	26.0723	61.3264	1.23399	GO:0043231//intracellular membrane-bounded organelle	GO:0005488//binding;GO:0016645//oxidoreductase activity, acting on the CH-NH group of donors	GO:0006560//proline metabolic process;GO:0006536//glutamate metabolic process;GO:0006950//response to stress	proline dehydrogenase [Glycine max]
Unigene68430_ARAawvTARAAPEI-1	688	30	68	6.30946	14.8095	1.23093	-	-	GO:0006810//transport	nitrate and chloride transporter [Glycine max]
gi|298119165|gb|EZ726906.1|	648	360	816	80.3872	188.683	1.23093	-	-	-	-
Unigene18065_ARAawvTARAAPEI-1	804	79	179	14.2177	33.3592	1.23039	GO:0005576//extracellular region;GO:0005618//cell wall	GO:0015926//glucosidase activity	GO:0044238//primary metabolic process;GO:0003006//reproductive developmental process	Beta-glucosidase, putative [Ricinus communis]
Unigene18411_ARAawvTARAAPEI-1	886	38	86	6.20597	14.544	1.2287	GO:0043231//intracellular membrane-bounded organelle	GO:0001071;GO:0003677//DNA binding;GO:0005515//protein binding	GO:0009627//systemic acquired resistance;GO:0006351//transcription, DNA-dependent	hypothetical protein [Vitis vinifera]
gi|298122830|gb|EZ730571.1|	1604	42	95	3.78882	8.87438	1.2279	GO:0043231//intracellular membrane-bounded organelle	GO:0004091//carboxylesterase activity	-	hypothetical protein [Vitis vinifera]
Unigene18329_ARAawvTARAAPEI-1	1548	314	709	29.3507	68.6268	1.22538	-	GO:0016787//hydrolase activity	-	hypothetical protein [Vitis vinifera]
Unigene18959_ARAawvTARAAPEI-1	1024	149	336	21.0545	49.1652	1.22351	-	-	-	conserved hypothetical protein [Ricinus communis]
gi|298113898|gb|EZ721639.1|	1310	177	399	19.5507	45.6373	1.223	GO:0009536//plastid	GO:0016412//serine O-acyltransferase activity;GO:0046914//transition metal ion binding	GO:0000097//sulfur amino acid biosynthetic process;GO:0010038//response to metal ion;GO:0009069//serine family amino acid metabolic process;GO:0009267//cellular response to starvation	serine O-acetyltransferase 1 [Glycine max]
Unigene3711_ARAawvTARAAPEI-1	501	67	151	19.3507	45.1604	1.22267	-	-	-	Rpp4 candidate 1 [Glycine max]
Unigene9741_ARAawvTARAAPEI-1	698	142	320	29.4369	68.6931	1.22254	-	GO:0016837	-	unknown [Glycine max]
gi|298119499|gb|EZ727240.1|	1586	143	322	13.0465	30.4209	1.2214	GO:0044424//intracellular part	GO:0046872//metal ion binding;GO:0016765//transferase activity, transferring alkyl or aryl (other than methyl) groups;GO:0032559//adenyl ribonucleotide binding	GO:0044237//cellular metabolic process	s-adenosylmethionine synthetase, putative [Ricinus communis]
gi|298117302|gb|EZ725043.1|	988	68	153	9.9589	23.2035	1.22028	-	-	-	unknown [Glycine max]
gi|339682887|gb|JK178643.1|JK178643	600	56	126	13.5051	31.4657	1.22028	-	-	-	unknown [Glycine max]
gi|298115209|gb|EZ722950.1|	1260	48	108	5.51227	12.8432	1.22028	-	GO:0046872//metal ion binding	-	unknown [Glycine max]
Unigene19308_ARAawvTARAAPEI-1	1674	68	153	5.87778	13.6948	1.22028	-	-	-	unknown [Glycine max]
gi|298122099|gb|EZ729840.1|	940	109	245	16.7787	39.0532	1.21881	-	GO:0004175//endopeptidase activity	GO:0019538//protein metabolic process	vacuolar processing enzyme 2 [Glycine max]
Unigene2018_ARAawvTARAAPEI-1	986	211	474	30.9646	72.0311	1.218	GO:0043231//intracellular membrane-bounded organelle;GO:0030312//external encapsulating structure;GO:0016020//membrane	GO:0019899//enzyme binding;GO:0032559//adenyl ribonucleotide binding	GO:0009642//response to light intensity;GO:0051707//response to other organism;GO:0010038//response to metal ion;GO:0000302//response to reactive oxygen species;GO:0032446//protein modification by small protein conjugation	Os05g0460000 [Oryza sativa Japonica Group]
Unigene15530_ARAawvTARAAPEI-1	1311	126	283	13.9068	32.3447	1.21774	-	GO:0016787//hydrolase activity	-	EDS1 [Glycine max]
gi|298129757|gb|EZ737488.1|	674	61	137	13.0957	30.4565	1.21765	GO:0043231//intracellular membrane-bounded organelle	-	-	predicted protein [Arabidopsis lyrata subsp. lyrata]
Unigene8874_ARAawvTARAAPEI-1	875	49	110	8.10303	18.8366	1.21701	-	-	-	unknown [Glycine max]
gi|298133067|gb|EZ740798.1|	711	33	74	6.71589	15.5948	1.21542	-	-	-	predicted protein [Populus trichocarpa]
Unigene51105_ARAawvTARAAPEI-1	282	99	222	50.7979	117.957	1.21542	-	-	-	-
Unigene61000_ARAawvTARAAPEI-1	404	58	130	20.7733	48.2148	1.21474	GO:0042598//vesicular fraction;GO:0043231//intracellular membrane-bounded organelle;GO:0031224//intrinsic to membrane	GO:0016709//oxidoreductase activity, acting on paired donors, with incorporation or reduction of molecular oxygen, NADH or NADPH as one donor, and incorporation of one atom of oxygen;GO:0005506//iron ion binding	GO:0009699//phenylpropanoid biosynthetic process	cytochrome P450 [Populus trichocarpa]
Unigene68669_ARAawvTARAAPEI-1	706	170	381	34.8421	80.861	1.21461	GO:0043231//intracellular membrane-bounded organelle	-	-	predicted protein [Populus trichocarpa]
Unigene16973_ARAawvTARAAPEI-1	814	125	280	22.2201	51.5409	1.21386	-	-	-	unknown [Glycine max]
Unigene8767_ARAawvTARAAPEI-1	1267	170	380	19.4148	44.9392	1.21082	GO:0044464//cell part	-	GO:0015833//peptide transport	hypothetical protein [Vitis vinifera]
Unigene59040_ARAawvTARAAPEI-1	369	81	181	31.7628	73.4972	1.21035	-	-	GO:0006350//transcription	Transcriptional factor B3; Auxin response factor; Aux/IAA_ARF_dimerisation [Medicago truncatula]
Unigene71206_ARAawvTARAAPEI-1	1063	175	391	23.8212	55.114	1.21017	-	GO:0046914//transition metal ion binding;GO:0016641//oxidoreductase activity, acting on the CH-NH2 group of donors, oxygen as acceptor;GO:0048037//cofactor binding	GO:0006807//nitrogen compound metabolic process	hypothetical protein [Vitis vinifera]
Unigene967_ARAawvTARAAPEI-1	690	30	67	6.29117	14.5494	1.20956	-	GO:0016616//oxidoreductase activity, acting on the CH-OH group of donors, NAD or NADP as acceptor	GO:0008152//metabolic process	unknown [Glycine max]
Unigene69505_ARAawvTARAAPEI-1	787	159	355	29.2336	67.5884	1.20915	GO:0043231//intracellular membrane-bounded organelle	GO:0016628//oxidoreductase activity, acting on the CH-CH group of donors, NAD or NADP as acceptor	GO:0010468//regulation of gene expression	phaseolin G-box binding protein PG2 [Phaseolus vulgaris]
Unigene71881_ARAawvTARAAPEI-1	1325	155	346	16.9268	39.1272	1.20886	-	GO:0016706//oxidoreductase activity, acting on paired donors, with incorporation or reduction of molecular oxygen, 2-oxoglutarate as one donor, and incorporation of one atom each of oxygen into both donors	GO:0008152//metabolic process	unknown [Glycine max]
Unigene72223_ARAawvTARAAPEI-1	1601	147	328	13.2857	30.6974	1.20824	GO:0031410//cytoplasmic vesicle	-	GO:0006810//transport	similar to oligopeptide transporter OPT family protein, partial [Vitis vinifera]
Unigene18273_ARAawvTARAAPEI-1	834	147	328	25.5041	58.9287	1.20824	-	-	-	hypothetical protein [Vitis vinifera]
gi|339688879|gb|JK188410.1|JK188410	555	2119	4724	552.456	1275.37	1.20698	-	GO:0046914//transition metal ion binding;GO:0016641//oxidoreductase activity, acting on the CH-NH2 group of donors, oxygen as acceptor;GO:0048037//cofactor binding	GO:0006807//nitrogen compound metabolic process	copper amino oxidase [Glycine max]
Unigene17219_ARAawvTARAAPEI-1	622	35	78	8.14211	18.7898	1.20648	GO:0031224//intrinsic to membrane;GO:0031410//cytoplasmic vesicle	GO:0004871//signal transducer activity;GO:0004672//protein kinase activity;GO:0016628//oxidoreductase activity, acting on the CH-CH group of donors, NAD or NADP as acceptor;GO:0032559//adenyl ribonucleotide binding	GO:0006464//protein modification process	predicted protein [Populus trichocarpa]
Unigene18992_ARAawvTARAAPEI-1	1179	197	439	24.1775	55.7917	1.20638	GO:0043231//intracellular membrane-bounded organelle	GO:0003677//DNA binding;GO:0001071	GO:0010468//regulation of gene expression;GO:0006351//transcription, DNA-dependent	unknown [Medicago truncatula]
gi|298132834|gb|EZ740565.1|	779	206	459	38.2639	88.2864	1.20621	-	-	-	-
gi|298144297|gb|EZ752028.1|	755	151	336	28.9394	66.6824	1.20427	GO:0016020//membrane	GO:0046872//metal ion binding	-	Calcium-binding allergen Ole e, putative [Ricinus communis]
Unigene71293_ARAawvTARAAPEI-1	1086	156	347	20.7852	47.8761	1.20375	GO:0031224//intrinsic to membrane;GO:0009532//plastid stroma;GO:0009528//plastid inner membrane	GO:0046914//transition metal ion binding;GO:0046873//metal ion transmembrane transporter activity;GO:0019829//cation-transporting ATPase activity;GO:0005515//protein binding;GO:0005261//cation channel activity;GO:0016836//hydro-lyase activity;GO:0032559//	GO:0009206;GO:0070838//divalent metal ion transport	type IIB calcium ATPase MCA5 [Medicago truncatula]
Unigene14538_ARAawvTARAAPEI-1	1861	152	338	11.8183	27.2138	1.20331	-	GO:0016757//transferase activity, transferring glycosyl groups	-	predicted protein [Populus trichocarpa]
Unigene17533_ARAawvTARAAPEI-1	969	36	80	5.37574	12.3704	1.20236	-	-	-	conserved hypothetical protein [Ricinus communis]
gi|298122562|gb|EZ730303.1|	1304	68	151	7.54555	17.3507	1.2013	GO:0019897//extrinsic to plasma membrane;GO:0031461//cullin-RING ubiquitin ligase complex	-	-	unnamed protein product [Vitis vinifera]
Unigene18719_ARAawvTARAAPEI-1	1574	168	373	15.4442	35.5077	1.20107	-	GO:0004753//saccharopine dehydrogenase activity	GO:0008152//metabolic process	predicted protein [Populus trichocarpa]
Unigene68952_ARAawvTARAAPEI-1	730	119	264	23.5876	54.1876	1.19993	-	GO:0043169//cation binding;GO:0019842//vitamin binding;GO:0016641//oxidoreductase activity, acting on the CH-NH2 group of donors, oxygen as acceptor	GO:0003006//reproductive developmental process;GO:0006555//methionine metabolic process	gi|45602826|gb|AAD28196.2|AF115261_1/9.15465e-108/1-aminocyclopropane-1-carboxylate oxidase [Trifolium repens]
gi|296576103|gb|GW957360.1|GW957360	685	110	244	23.236	53.3726	1.19974	GO:0044424//intracellular part	GO:0004553//hydrolase activity, hydrolyzing O-glycosyl compounds;GO:0043167//ion binding	GO:0044238//primary metabolic process	endo beta n-acetylglucosaminidase, putative [Ricinus communis]
Unigene14764_ARAawvTARAAPEI-1	540	69	153	18.4891	42.4538	1.19922	GO:0044439//peroxisomal part;GO:0031224//intrinsic to membrane	GO:0015926//glucosidase activity;GO:0016812//hydrolase activity, acting on carbon-nitrogen (but not peptide) bonds, in cyclic amides;GO:0043167//ion binding	GO:0009112	gi|75303404|sp|Q8S3J3.1|HIUH_SOYBN/6.30017e-71/RecName: Full=Hydroxyisourate hydrolase; Short=HIU hydrolase; Short=HIUHase; Flags: Precursor
gi|298113642|gb|EZ721383.1|	688	254	563	53.4201	122.614	1.19866	-	-	-	-
Unigene71441_ARAawvTARAAPEI-1	1136	37	82	4.71284	10.8157	1.19846	-	GO:0005506//iron ion binding;GO:0004497//monooxygenase activity	-	cytochrome P450, putative [Ricinus communis]
Unigene64690_ARAawvTARAAPEI-1	498	42	93	12.2034	27.9816	1.1972	-	-	-	unknown [Glycine max]
gi|298118916|gb|EZ726657.1|	1539	384	850	36.1037	82.7559	1.19671	-	-	-	predicted protein [Populus trichocarpa]
Unigene1832_ARAawvTARAAPEI-1	327	33	73	14.6025	33.4498	1.19579	-	-	-	-
Unigene7817_ARAawvTARAAPEI-1	317	33	73	15.0631	34.505	1.19579	-	-	-	-
Unigene17838_ARAawvTARAAPEI-1	640	66	146	14.9219	34.1815	1.19579	-	GO:0016491//oxidoreductase activity	-	unknown [Medicago truncatula]
Unigene69742_ARAawvTARAAPEI-1	815	114	252	20.2398	46.3299	1.19475	GO:0031224//intrinsic to membrane	GO:0004871//signal transducer activity;GO:0016301//kinase activity;GO:0032559//adenyl ribonucleotide binding	GO:0006464//protein modification process	unnamed protein product [Vitis vinifera]
Unigene66599_ARAawvTARAAPEI-1	577	57	126	14.2942	32.72	1.19475	-	GO:0016757//transferase activity, transferring glycosyl groups	-	glycosyltransferase GT04F14 [Pueraria montana var. lobata]
gi|296576034|gb|GW958307.1|GW958307	670	43	95	9.28652	21.2455	1.19395	GO:0043231//intracellular membrane-bounded organelle	GO:0003676//nucleic acid binding	GO:0010468//regulation of gene expression	MYB transcription factor MYB122 [Glycine max]
Unigene68902_ARAawvTARAAPEI-1	725	39	86	7.7837	17.7738	1.19122	GO:0005618//cell wall	GO:0004175//endopeptidase activity	GO:0019538//protein metabolic process	pepsin A, putative [Ricinus communis]
Unigene63473_ARAawvTARAAPEI-1	461	64	141	20.0881	45.8286	1.18991	-	-	-	unknown [Glycine max]
gi|296605638|gb|GW989355.1|GW989355	252	409	901	234.846	535.726	1.18978	-	-	-	Kunitz trypsin inhibitor 4 [Arachis hypogaea]
Unigene71728_ARAawvTARAAPEI-1	1241	181	398	21.1041	48.0541	1.18714	GO:0044444//cytoplasmic part	GO:0016765//transferase activity, transferring alkyl or aryl (other than methyl) groups;GO:0048037//cofactor binding;GO:0016846//carbon-sulfur lyase activity	GO:0009087//methionine catabolic process	cystathionine gamma-synthase, putative [Ricinus communis]
gi|298136826|gb|EZ744557.1|	758	41	90	7.82662	17.7907	1.18466	-	GO:0008509//anion transmembrane transporter activity	GO:0000041//transition metal ion transport	hypothetical protein [Vitis vinifera]
Unigene70503_ARAawvTARAAPEI-1	924	149	327	23.3332	53.0267	1.18434	GO:0043231//intracellular membrane-bounded organelle	GO:0001071;GO:0016628//oxidoreductase activity, acting on the CH-CH group of donors, NAD or NADP as acceptor	GO:0010468//regulation of gene expression	unknown [Glycine max]
Unigene17405_ARAawvTARAAPEI-1	763	36	79	6.82712	15.5139	1.18421	-	GO:0004497//monooxygenase activity;GO:0005506//iron ion binding	-	cytochrome P450 [Populus trichocarpa]
gi|298113259|gb|EZ721000.1|	1706	701	1538	59.4564	135.082	1.18393	GO:0016020//membrane;GO:0009536//plastid	GO:0004779//sulfate adenylyltransferase activity	GO:0006790//sulfur metabolic process;GO:0010038//response to metal ion	gi|90194295|gb|AAL74418.2|AF452454_1/0/ATP sulfurylase [Glycine max]
gi|339709308|gb|JK207700.1|JK207700	604	57	125	13.6552	31.0093	1.18325	GO:0043231//intracellular membrane-bounded organelle	GO:0003933//GTP cyclohydrolase activity;GO:0046914//transition metal ion binding;GO:0016830//carbon-carbon lyase activity	GO:0006771	predicted protein [Populus trichocarpa]
Unigene54524_ARAawvTARAAPEI-1	312	125	274	57.9716	131.588	1.18261	-	-	-	-
gi|298142613|gb|EZ750344.1|	677	141	309	30.1363	68.3894	1.18227	GO:0031410//cytoplasmic vesicle	GO:0005515//protein binding;GO:0032559//adenyl ribonucleotide binding	-	unnamed protein product [Vitis vinifera]
gi|298113357|gb|EZ721098.1|	1951	163	357	12.089	27.4176	1.18141	-	-	-	gi|18033654|gb|AAL57201.1|AF355597_1/5.11125e-165/putative nodule membrane protein [Medicago sativa]
gi|298121918|gb|EZ729659.1|	1761	296	648	24.3216	55.1359	1.18075	-	-	-	predicted protein [Populus trichocarpa]
gi|298119112|gb|EZ726853.1|	587	558	1221	137.548	311.671	1.18008	-	GO:0008171//O-methyltransferase activity;GO:0043169//cation binding	GO:0009699//phenylpropanoid biosynthetic process	unknown [Medicago truncatula]
gi|298118461|gb|EZ726202.1|	1470	724	1584	71.2657	161.457	1.17987	GO:0031224//intrinsic to membrane	-	GO:0006810//transport	aquaporin PIP2-7 [Zea mays]
Unigene15180_ARAawvTARAAPEI-1	871	32	70	5.31608	12.042	1.17964	-	-	GO:0010468//regulation of gene expression	predicted protein [Populus trichocarpa]
gi|296605822|gb|GW986321.1|GW986321	611	64	140	15.1565	34.3325	1.17964	GO:0044464//cell part	GO:0016787//hydrolase activity	-	hypothetical protein [Vitis vinifera]
Unigene18412_ARAawvTARAAPEI-1	1295	91	199	10.1679	23.0251	1.17919	-	GO:0004713//protein tyrosine kinase activity;GO:0032559//adenyl ribonucleotide binding	GO:0006464//protein modification process	protein kinase [Glycine max]
gi|298115855|gb|EZ723596.1|	980	75	164	11.0738	25.0747	1.17909	-	GO:0043169//cation binding	GO:0006812//cation transport	unknown [Glycine max]
Unigene70559_ARAawvTARAAPEI-1	931	59	129	9.16984	20.7615	1.17894	-	-	-	conserved hypothetical protein [Ricinus communis]
Unigene70505_ARAawvTARAAPEI-1	924	81	177	12.6845	28.7025	1.17811	GO:0043231//intracellular membrane-bounded organelle;GO:0031090//organelle membrane	GO:0015082//di-, tri-valent inorganic cation transmembrane transporter activity	GO:0006952//defense response;GO:0051707//response to other organism;GO:0010038//response to metal ion;GO:0006800//oxygen and reactive oxygen species metabolic process;GO:0000041//transition metal ion transport;GO:0055066;GO:0030003//cellular cation homeos	ferrous ion membrane transport protein DMT1 [Glycine max]
gi|296588368|gb|GW966874.1|GW966874	448	38	83	12.2734	27.76	1.17747	-	-	-	CM0216.520.nc [Lotus japonicus]
gi|296600856|gb|GW987585.1|GW987585	630	71	155	16.3071	36.8646	1.17674	-	GO:0016740//transferase activity	-	unnamed protein product [Vitis vinifera]
Unigene72493_ARAawvTARAAPEI-1	2430	324	707	19.2929	43.5945	1.17607	-	GO:0035251//UDP-glucosyltransferase activity	GO:0005985//sucrose metabolic process;GO:0006073//cellular glucan metabolic process;GO:0048316//seed development	gi|3915037|sp|O24301.1|SUS2_PEA/0/RecName: Full=Sucrose synthase 2; AltName: Full=Sucrose-UDP glucosyltransferase 2
gi|298122347|gb|EZ730088.1|	1411	33	72	3.38413	7.64582	1.17589	GO:0044444//cytoplasmic part;GO:0043231//intracellular membrane-bounded organelle	GO:0003824//catalytic activity	-	unknown [Glycine max]
Unigene64825_ARAawvTARAAPEI-1	503	33	72	9.49304	21.4478	1.17589	GO:0042579//microbody	GO:0005488//binding;GO:0016405//CoA-ligase activity	GO:0019941//modification-dependent protein catabolic process	acyl:coa ligase acetate-coa synthetase-like protein [Populus trichocarpa]
Unigene4640_ARAawvTARAAPEI-1	1271	144	314	16.3937	37.0171	1.17505	GO:0009536//plastid	GO:0016833//oxo-acid-lyase activity;GO:0008483//transaminase activity	GO:0009396//folic acid and derivative biosynthetic process	hypothetical protein [Vitis vinifera]
gi|298113921|gb|EZ721662.1|	819	89	194	15.7241	35.4925	1.17454	GO:0009532//plastid stroma;GO:0005576//extracellular region;GO:0042579//microbody	GO:0003973//(S)-2-hydroxy-acid oxidase activity;GO:0000166//nucleotide binding	GO:0008152//metabolic process	unknown [Glycine max]
gi|298119588|gb|EZ727329.1|	1743	117	255	9.71288	21.9211	1.17435	GO:0042579//microbody	-	-	hypothetical protein [Vitis vinifera]
Unigene12128_ARAawvTARAAPEI-1	372	39	85	15.1698	34.2369	1.17435	-	-	-	-
gi|298140675|gb|EZ748406.1|	892	237	516	38.4453	86.6769	1.17284	-	GO:0016405//CoA-ligase activity;GO:0032559//adenyl ribonucleotide binding	GO:0006575//cellular amino acid derivative metabolic process	4-coumarate:CoA ligase [Amorpha fruticosa]
gi|298121469|gb|EZ729210.1|	884	1734	3775	283.829	639.858	1.17273	GO:0005618//cell wall;GO:0005576//extracellular region;GO:0031410//cytoplasmic vesicle	GO:0004175//endopeptidase activity	GO:0019538//protein metabolic process	hypothetical protein [Trifolium pratense]
Unigene45900_ARAawvTARAAPEI-1	246	51	111	29.9982	67.6093	1.17235	GO:0044444//cytoplasmic part;GO:0043231//intracellular membrane-bounded organelle	GO:0005488//binding	GO:0009411//response to UV	UVB-resistance 8 [Arabidopsis lyrata subsp. lyrata]
gi|296573989|gb|GW948153.1|GW948153	666	34	74	7.38693	16.6485	1.17235	GO:0043231//intracellular membrane-bounded organelle	GO:0035251//UDP-glucosyltransferase activity;GO:0019203//carbohydrate phosphatase activity	GO:0005991//trehalose metabolic process	hypothetical protein [Vitis vinifera]
Unigene65311_ARAawvTARAAPEI-1	521	68	148	18.8856	42.564	1.17235	GO:0005618//cell wall	-	GO:0009725//response to hormone stimulus	conserved hypothetical protein [Ricinus communis]
Unigene70324_ARAawvTARAAPEI-1	894	80	174	12.9483	29.1629	1.17137	-	GO:0008171//O-methyltransferase activity	-	predicted protein [Populus trichocarpa]
Unigene68413_ARAawvTARAAPEI-1	686	64	139	13.4994	30.3605	1.1693	-	-	-	hypothetical protein [Vitis vinifera]
Unigene16047_ARAawvTARAAPEI-1	488	64	139	18.9767	42.6789	1.1693	-	-	-	EDS1-2 [Glycine max]
gi|298136792|gb|EZ744523.1|	1070	163	354	22.0426	49.5722	1.16924	GO:0044444//cytoplasmic part	GO:0003824//catalytic activity	-	unknown [Glycine max]
gi|298136327|gb|EZ744058.1|	1351	1052	2284	112.673	253.314	1.16879	-	-	-	MYB transcription factor MYB173 [Glycine max]
Unigene19892_ARAawvTARAAPEI-1	150	76	165	73.3132	164.821	1.16875	-	-	-	-
Unigene69047_ARAawvTARAAPEI-1	740	41	89	8.017	18.0209	1.16854	GO:0030312//external encapsulating structure;GO:0016020//membrane	GO:0003676//nucleic acid binding;GO:0016892	GO:0009813//flavonoid biosynthetic process;GO:0009267//cellular response to starvation;GO:0023033;GO:0032502//developmental process	unknown [Glycine max]
gi|298120665|gb|EZ728406.1|	1002	1493	3238	215.601	484.203	1.16725	-	-	-	unknown [Glycine max]
gi|298143510|gb|EZ751241.1|	756	36	78	6.89033	15.4594	1.16583	-	-	-	unknown [Glycine max]
gi|298128756|gb|EZ736487.1|	1556	42	91	3.9057	8.76295	1.16583	GO:0016023//cytoplasmic membrane-bounded vesicle;GO:0016020//membrane	GO:0004672//protein kinase activity;GO:0042802//identical protein binding;GO:0031406//carboxylic acid binding	GO:0010102//lateral root morphogenesis;GO:0009725//response to hormone stimulus;GO:0006520//cellular amino acid metabolic process;GO:0008356//asymmetric cell division;GO:0003006//reproductive developmental process	predicted protein [Populus trichocarpa]
gi|298115031|gb|EZ722772.1|	808	60	130	10.7448	24.1074	1.16583	-	GO:0046914//transition metal ion binding	-	predicted protein [Populus trichocarpa]
Unigene60479_ARAawvTARAAPEI-1	395	36	78	13.1876	29.588	1.16583	-	GO:0016628//oxidoreductase activity, acting on the CH-CH group of donors, NAD or NADP as acceptor;GO:0032559//adenyl ribonucleotide binding	GO:0008152//metabolic process;GO:0050896//response to stimulus	70 kDa heat shock cognate protein 1 [Vigna radiata]
gi|298116592|gb|EZ724333.1|	953	230	498	34.9216	78.2988	1.16487	-	-	-	unknown [Glycine max]
Unigene9917_ARAawvTARAAPEI-1	1049	110	238	15.1732	33.9954	1.16382	GO:0005576//extracellular region;GO:0009536//plastid	GO:0016405//CoA-ligase activity;GO:0032559//adenyl ribonucleotide binding	GO:0010038//response to metal ion	hypothetical protein [Vitis vinifera]
Unigene72161_ARAawvTARAAPEI-1	1530	168	363	15.8883	35.5495	1.16187	-	-	-	unknown [Glycine max]
Unigene838_ARAawvTARAAPEI-1	1180	137	296	16.7996	37.5862	1.16178	GO:0043231//intracellular membrane-bounded organelle	GO:0003677//DNA binding;GO:0001071	GO:0010468//regulation of gene expression;GO:0006351//transcription, DNA-dependent	unnamed protein product [Vitis vinifera]
Unigene18891_ARAawvTARAAPEI-1	1910	182	393	13.7879	30.8303	1.16095	GO:0044464//cell part	GO:0015604//phosphonate transmembrane transporter activity;GO:0017111//nucleoside-triphosphatase activity;GO:0032559//adenyl ribonucleotide binding	-	unnamed protein product [Vitis vinifera]
Unigene70974_ARAawvTARAAPEI-1	1011	145	313	20.7528	46.3887	1.16047	-	-	-	unknown [Glycine max]
Unigene71748_ARAawvTARAAPEI-1	1252	546	1178	63.1027	140.981	1.15972	-	GO:0016758//transferase activity, transferring hexosyl groups	-	putative glycosyltransferase [Clitoria ternatea]
Unigene17560_ARAawvTARAAPEI-1	900	45	97	7.23485	16.1491	1.15842	-	-	-	unknown [Glycine max]
gi|298123473|gb|EZ731214.1|	887	110	237	17.9444	40.0353	1.15774	-	GO:0004033//aldo-keto reductase activity	GO:0008152//metabolic process	unknown [Glycine max]
Unigene3406_ARAawvTARAAPEI-1	821	52	112	9.16473	20.4406	1.15727	-	-	-	unknown [Medicago truncatula]
gi|298120558|gb|EZ728299.1|	816	393	846	69.6886	155.346	1.15649	-	GO:0003824//catalytic activity	-	gi|11385579|gb|AAG34872.1|AF249913_1/4.56574e-93/In2-1 protein [Glycine max]
Unigene46937_ARAawvTARAAPEI-1	252	184	396	105.652	235.458	1.15615	-	-	-	Terpenoid synthase [Medicago truncatula]
Unigene9469_ARAawvTARAAPEI-1	1736	119	256	9.91875	22.0958	1.15554	-	-	-	WRKY domain class transcription factor [Malus x domestica]
Unigene47221_ARAawvTARAAPEI-1	254	345	742	196.537	437.712	1.15518	-	-	-	unnamed protein product [Vitis vinifera]
gi|298121203|gb|EZ728944.1|	1040	1734	3726	241.254	536.819	1.15388	-	-	-	unknown [Medicago truncatula]
gi|298116740|gb|EZ724481.1|	967	744	1598	111.328	247.61	1.15325	-	GO:0004091//carboxylesterase activity;GO:0004857//enzyme inhibitor activity	-	21 kDa protein precursor, putative [Ricinus communis]
gi|296589215|gb|GW973609.1|GW973609	447	95	204	30.7522	68.3819	1.15293	GO:0009526//plastid envelope	-	-	Octicosapeptide/Phox/Bem1p [Medicago truncatula]
Unigene18634_ARAawvTARAAPEI-1	519	34	73	9.47919	21.0753	1.15272	GO:0031410//cytoplasmic vesicle	GO:0016301//kinase activity;GO:0032559//adenyl ribonucleotide binding	GO:0006464//protein modification process	leucine-rich repeat family protein [Glycine max]
Unigene62544_ARAawvTARAAPEI-1	438	41	88	13.5447	30.1042	1.15224	-	-	-	-
Unigene56808_ARAawvTARAAPEI-1	338	69	148	29.5387	65.6091	1.15129	GO:0044464//cell part	GO:0005506//iron ion binding;GO:0003824//catalytic activity;GO:0016209//antioxidant activity	GO:0008152//metabolic process;GO:0006950//response to stress	unknown [Glycine max]
Unigene72021_ARAawvTARAAPEI-1	1408	209	448	21.4785	47.6754	1.15035	GO:0031224//intrinsic to membrane	GO:0005275//amine transmembrane transporter activity	-	amino acid transporter, putative [Ricinus communis]
Unigene13954_ARAawvTARAAPEI-1	1144	126	270	15.9369	35.3636	1.14989	-	GO:0016788//hydrolase activity, acting on ester bonds	-	hypothetical protein RCOM_0852460 [Ricinus communis]
Unigene70176_ARAawvTARAAPEI-1	871	42	90	6.97735	15.4826	1.14989	-	-	-	-
Unigene13805_ARAawvTARAAPEI-1	229	49	105	30.9614	68.7025	1.14989	-	-	-	-
Unigene14076_ARAawvTARAAPEI-1	1900	170	364	12.9466	28.7056	1.14876	-	-	-	unknown [Medicago truncatula]
Unigene11006_ARAawvTARAAPEI-1	581	64	137	15.9391	35.3316	1.14839	GO:0031410//cytoplasmic vesicle;GO:0043231//intracellular membrane-bounded organelle	-	-	predicted protein [Populus trichocarpa]
Unigene69320_ARAawvTARAAPEI-1	766	57	122	10.7673	23.8644	1.14821	-	GO:0003676//nucleic acid binding;GO:0046914//transition metal ion binding	-	unknown [Glycine max]
gi|298118689|gb|EZ726430.1|	991	200	428	29.2022	64.7126	1.14797	-	GO:0016814//hydrolase activity, acting on carbon-nitrogen (but not peptide) bonds, in cyclic amidines;GO:0046914//transition metal ion binding	-	unknown [Medicago truncatula]
gi|298145505|gb|EZ753236.1|	798	103	220	18.6764	41.3084	1.14522	-	GO:0016747//transferase activity, transferring acyl groups other than amino-acyl groups	-	predicted protein [Populus trichocarpa]
Unigene16353_ARAawvTARAAPEI-1	1029	74	158	10.4058	23.007	1.14469	GO:0042579//microbody	GO:0016874//ligase activity;GO:0005488//binding	GO:0019941//modification-dependent protein catabolic process	acyl:coa ligase acetate-coa synthetase-like protein [Populus trichocarpa]
Unigene15025_ARAawvTARAAPEI-1	1580	245	523	22.4372	49.5979	1.14439	GO:0031224//intrinsic to membrane	GO:0015662//ATPase activity, coupled to transmembrane movement of ions, phosphorylative mechanism;GO:0032559//adenyl ribonucleotide binding	GO:0009206;GO:0006811//ion transport	plasma membrane H+-ATPase [Sesbania rostrata]
gi|298125695|gb|EZ733436.1|	1771	254	542	20.7527	45.8563	1.14382	GO:0031224//intrinsic to membrane	-	GO:0006810//transport	unknown [Glycine max]
Unigene69719_ARAawvTARAAPEI-1	812	68	145	12.1175	26.7566	1.1428	-	-	-	hypothetical protein OsI_27314 [Oryza sativa Indica Group]
Unigene14963_ARAawvTARAAPEI-1	402	38	81	13.6778	30.191	1.14228	GO:0016020//membrane;GO:0009526//plastid envelope	GO:0017111//nucleoside-triphosphatase activity;GO:0015604//phosphonate transmembrane transporter activity;GO:0015082//di-, tri-valent inorganic cation transmembrane transporter activity;GO:0032559//adenyl ribonucleotide binding	GO:0015893//drug transport;GO:0050832//defense response to fungus;GO:0071365;GO:0009814//defense response, incompatible interaction;GO:0019762//glucosinolate catabolic process;GO:0000041//transition metal ion transport;GO:0052482	ABC transporter family, pleiotropic drug resistance protein [Populus trichocarpa]
gi|339668080|gb|JK161477.1|JK161477	620	69	147	16.1034	35.5258	1.14151	-	-	-	unknown [Glycine max]
Unigene70292_ARAawvTARAAPEI-1	888	39	83	6.35494	14.005	1.13999	-	GO:0005488//binding	-	hypothetical protein [Vitis vinifera]
Unigene2083_ARAawvTARAAPEI-1	540	39	83	10.4503	23.0305	1.13999	-	-	-	hypothetical protein [Vitis vinifera]
Unigene10726_ARAawvTARAAPEI-1	761	151	321	28.7112	63.2032	1.13838	GO:0031224//intrinsic to membrane	GO:0043169//cation binding;GO:0015662//ATPase activity, coupled to transmembrane movement of ions, phosphorylative mechanism;GO:0032559//adenyl ribonucleotide binding	GO:0006818//hydrogen transport;GO:0009206;GO:0006811//ion transport	plasma membrane H+-ATPase [Sesbania rostrata]
Unigene12782_ARAawvTARAAPEI-1	908	80	170	12.7486	28.0532	1.13782	GO:0043231//intracellular membrane-bounded organelle;GO:0044444//cytoplasmic part;GO:0016020//membrane	GO:0005488//binding	GO:0048278//vesicle docking	exocyst subunit exo70 family protein B1 [Arabidopsis thaliana]
Unigene19624_ARAawvTARAAPEI-1	1441	109	231	10.9452	24.0197	1.13392	-	-	-	conserved hypothetical protein [Ricinus communis]
Unigene37446_ARAawvTARAAPEI-1	206	42	89	29.5013	64.7354	1.13377	GO:0044464//cell part	GO:0035252//UDP-xylosyltransferase activity	GO:0005975//carbohydrate metabolic process	predicted protein [Populus trichocarpa]
gi|300517801|gb|HO116053.1|HO116053	695	51	108	10.6181	23.284	1.13282	-	-	GO:0009725//response to hormone stimulus	unknown [Glycine max]
gi|298117464|gb|EZ725205.1|	1464	163	345	16.1104	35.3099	1.13208	GO:0005840//ribosome;GO:0009532//plastid stroma;GO:0005576//extracellular region;GO:0042579//microbody	GO:0003973//(S)-2-hydroxy-acid oxidase activity;GO:0000166//nucleotide binding	GO:0008152//metabolic process	glycolate oxidase [Mangifera indica]
Unigene70650_ARAawvTARAAPEI-1	946	258	546	39.4628	86.4809	1.13189	-	-	-	unknown [Glycine max]
Unigene63467_ARAawvTARAAPEI-1	461	35	74	10.9857	24.0519	1.13053	GO:0019866//organelle inner membrane;GO:0043231//intracellular membrane-bounded organelle;GO:0032991//macromolecular complex	GO:0005488//binding;GO:0003824//catalytic activity	GO:0007275//multicellular organismal development	Cytochrome c-type biogenesis protein cycL precursor, putative [Ricinus communis]
Unigene70335_ARAawvTARAAPEI-1	896	149	315	24.0623	52.677	1.1304	-	-	-	-
gi|298136348|gb|EZ744079.1|	690	142	300	29.7782	65.1465	1.12943	-	GO:0008233//peptidase activity	-	proteinase inhibitor [Trifolium repens]
gi|298117458|gb|EZ725199.1|	809	143	302	25.5769	55.9342	1.12889	GO:0043231//intracellular membrane-bounded organelle	GO:0008483//transaminase activity;GO:0046914//transition metal ion binding;GO:0048037//cofactor binding	GO:0006527//arginine catabolic process;GO:0006591//ornithine metabolic process;GO:0006972//hyperosmotic response;GO:0006560//proline metabolic process	ornithine aminotransferase [Glycine max]
gi|298137442|gb|EZ745173.1|	564	36	76	9.23598	20.1908	1.12836	GO:0031224//intrinsic to membrane	-	-	unknown [Glycine max]
Unigene66968_ARAawvTARAAPEI-1	595	55	116	13.3754	29.2119	1.12698	-	-	-	unknown [Medicago truncatula]
Unigene14902_ARAawvTARAAPEI-1	421	46	97	15.8101	34.523	1.12671	GO:0031224//intrinsic to membrane;GO:0031410//cytoplasmic vesicle;GO:0031090//organelle membrane;GO:0005773//vacuole	GO:0017111//nucleoside-triphosphatase activity;GO:0016628//oxidoreductase activity, acting on the CH-CH group of donors, NAD or NADP as acceptor;GO:0051183//vitamin transporter activity;GO:0015405//P-P-bond-hydrolysis-driven transmembrane transporter acti	GO:0009987//cellular process;GO:0015893//drug transport;GO:0051707//response to other organism;GO:0008152//metabolic process;GO:0006950//response to stress	hypothetical protein SORBIDRAFT_03g014130 [Sorghum bicolor]
Unigene4641_ARAawvTARAAPEI-1	1082	74	156	9.8961	21.6031	1.12631	-	-	-	unknown [Glycine max]
Unigene66917_ARAawvTARAAPEI-1	592	38	80	9.28798	20.2482	1.12436	-	GO:0004553//hydrolase activity, hydrolyzing O-glycosyl compounds	GO:0044238//primary metabolic process;GO:0045229//external encapsulating structure organization	polygalacturonase [Cucumis melo subsp. melo]
Unigene11893_ARAawvTARAAPEI-1	719	57	120	11.4711	25.0075	1.12436	GO:0016020//membrane	GO:0004871//signal transducer activity;GO:0030246//carbohydrate binding;GO:0004713//protein tyrosine kinase activity;GO:0032559//adenyl ribonucleotide binding	GO:0006464//protein modification process;GO:0008037//cell recognition	ATP binding protein, putative [Ricinus communis]
Unigene2644_ARAawvTARAAPEI-1	1174	39	82	4.8068	10.4656	1.12251	GO:0031410//cytoplasmic vesicle	-	-	unknown [Glycine max]
gi|298114789|gb|EZ722530.1|	1205	239	502	28.6992	62.4217	1.12103	GO:0043231//intracellular membrane-bounded organelle	GO:0003677//DNA binding;GO:0001071;GO:0005515//protein binding	GO:0006351//transcription, DNA-dependent	Ocs element-binding factor, putative [Ricinus communis]
Unigene49288_ARAawvTARAAPEI-1	267	60	126	32.5162	70.7095	1.12075	-	GO:0004553//hydrolase activity, hydrolyzing O-glycosyl compounds	GO:0044238//primary metabolic process;GO:0045229//external encapsulating structure organization	unnamed protein product [Vitis vinifera]
Unigene70290_ARAawvTARAAPEI-1	888	50	105	8.14735	17.7172	1.12075	-	-	-	autophagy protein 9 [Glycine max]
gi|298116976|gb|EZ724717.1|	1251	224	470	25.909	56.2936	1.11952	GO:0031410//cytoplasmic vesicle	GO:0016491//oxidoreductase activity;GO:0004672//protein kinase activity;GO:0032559//adenyl ribonucleotide binding	GO:0006464//protein modification process;GO:0007167//enzyme linked receptor protein signaling pathway	unnamed protein product [Vitis vinifera]
Unigene66710_ARAawvTARAAPEI-1	582	51	107	12.6796	27.5473	1.1194	-	-	-	lateral organ boundaries domain protein [Caragana korshinskii]
gi|298140161|gb|EZ747892.1|	1005	133	279	19.149	41.5965	1.1192	-	-	-	unknown [Glycine max]
Unigene13539_ARAawvTARAAPEI-1	2296	185	388	11.6589	25.3209	1.11889	-	-	-	conserved hypothetical protein [Ricinus communis]
gi|298113501|gb|EZ721242.1|	1820	8498	17809	675.624	1466.18	1.11777	-	-	GO:0009725//response to hormone stimulus	unknown [Glycine max]
Unigene22333_ARAawvTARAAPEI-1	155	222	465	207.243	449.511	1.11703	-	-	GO:0055086//nucleobase, nucleoside and nucleotide metabolic process	unknown [Glycine max]
Unigene14830_ARAawvTARAAPEI-1	1406	98	205	10.0856	21.8468	1.11513	-	-	-	hypothetical protein [Vitis vinifera]
Unigene39010_ARAawvTARAAPEI-1	212	88	184	60.0629	130.047	1.11449	-	-	-	auxin response factor 4 [Lotus japonicus]
Unigene19112_ARAawvTARAAPEI-1	2444	287	600	16.9918	36.7848	1.11427	-	-	-	[2Fe-2S]-binding [Medicago truncatula]
gi|298148866|gb|EZ756597.1|	795	122	255	22.2051	48.0609	1.11397	GO:0043231//intracellular membrane-bounded organelle	GO:0003677//DNA binding;GO:0001071;GO:0005515//protein binding	GO:0010468//regulation of gene expression;GO:0006351//transcription, DNA-dependent;GO:0006952//defense response;GO:0009743//response to carbohydrate stimulus	WRKY transcription factor, putative [Ricinus communis]
gi|339706689|gb|JK202799.1|JK202799	554	78	163	20.3725	44.0856	1.11368	-	GO:0016709//oxidoreductase activity, acting on paired donors, with incorporation or reduction of molecular oxygen, NADH or NADPH as one donor, and incorporation of one atom of oxygen;GO:0005506//iron ion binding	GO:0008152//metabolic process	cinnamate-4-hydroxylase [Gossypium hirsutum]
gi|296595948|gb|GW976053.1|GW976053	463	123	257	38.44	83.1708	1.11347	-	-	-	unknown [Glycine max]
gi|296599827|gb|GW984440.1|GW984440	361	218	455	87.3794	188.853	1.1119	-	GO:0016740//transferase activity	-	geranyl-diphosphate synthase [Glycine max]
Unigene71822_ARAawvTARAAPEI-1	1286	185	386	20.8157	44.9744	1.11143	-	GO:0016405//CoA-ligase activity	-	AMP dependent ligase, putative [Ricinus communis]
Unigene48294_ARAawvTARAAPEI-1	261	58	121	32.1549	69.4646	1.11124	-	-	-	-
gi|298128262|gb|EZ735993.1|	1028	151	315	21.2541	45.9131	1.11116	-	-	-	conserved hypothetical protein [Ricinus communis]
gi|298128855|gb|EZ736586.1|	1049	492	1026	67.8655	146.552	1.11066	-	-	-	unknown [Glycine max]
Unigene4458_ARAawvTARAAPEI-1	1711	236	492	19.9582	43.0858	1.11023	-	GO:0016703;GO:0016405//CoA-ligase activity;GO:0032559//adenyl ribonucleotide binding	GO:0006575//cellular amino acid derivative metabolic process	gi|19773582|gb|AAL98709.1|AF279267_1/0/4-coumarate:coenzyme A ligase [Glycine max]
Unigene28_ARAawvTARAAPEI-1	1411	156	325	15.9977	34.5124	1.10925	-	-	-	predicted protein [Populus trichocarpa]
Unigene19050_ARAawvTARAAPEI-1	1878	84	175	6.47207	13.9624	1.10925	-	-	-	hypothetical protein [Vitis vinifera]
Unigene48934_ARAawvTARAAPEI-1	265	48	100	26.2093	56.5422	1.10925	-	-	-	-
gi|298132206|gb|EZ739937.1|	1465	73	152	7.21016	15.5462	1.10846	GO:0044464//cell part	GO:0032561//guanyl ribonucleotide binding	GO:0035556	unknown [Glycine max]
Unigene15189_ARAawvTARAAPEI-1	552	74	154	19.3978	41.8023	1.10769	-	GO:0016628//oxidoreductase activity, acting on the CH-CH group of donors, NAD or NADP as acceptor	GO:0008152//metabolic process	unknown [Medicago truncatula]
Unigene56623_ARAawvTARAAPEI-1	336	50	104	21.5323	46.3781	1.10694	GO:0043231//intracellular membrane-bounded organelle	-	-	unknown [Medicago truncatula]
gi|339706513|gb|JK202623.1|JK202623	580	77	160	19.2098	41.3343	1.1055	-	GO:0016709//oxidoreductase activity, acting on paired donors, with incorporation or reduction of molecular oxygen, NADH or NADPH as one donor, and incorporation of one atom of oxygen;GO:0005506//iron ion binding	GO:0008152//metabolic process	trans-cinnamate 4-hydroxylase [Populus tremuloides]
Unigene12314_ARAawvTARAAPEI-1	2194	236	490	15.5645	33.464	1.10435	GO:0031224//intrinsic to membrane;GO:0031090//organelle membrane;GO:0009534//chloroplast thylakoid;GO:0005773//vacuole	GO:0046914//transition metal ion binding;GO:0046873//metal ion transmembrane transporter activity;GO:0019829//cation-transporting ATPase activity;GO:0005515//protein binding;GO:0016836//hydro-lyase activity;GO:0032559//adenyl ribonucleotide binding	GO:0051707//response to other organism;GO:0009206;GO:0006970//response to osmotic stress;GO:0070838//divalent metal ion transport	gi|18483249|gb|AAL73984.1|AF466149_1/0/type IIB calcium ATPase [Medicago truncatula]
Unigene1775_ARAawvTARAAPEI-1	539	105	218	28.1877	60.6019	1.1043	GO:0016020//membrane	GO:0015291//secondary active transmembrane transporter activity	GO:0015893//drug transport	unnamed protein product [Thellungiella halophila]
Unigene12192_ARAawvTARAAPEI-1	720	79	164	15.8765	34.1295	1.10413	GO:0005622//intracellular	-	-	conserved hypothetical protein [Ricinus communis]
Unigene69240_ARAawvTARAAPEI-1	758	135	280	25.7706	55.3487	1.10283	-	-	GO:0009743//response to carbohydrate stimulus	transcription factor, putative [Ricinus communis]
Unigene19206_ARAawvTARAAPEI-1	672	95	197	20.4557	43.9254	1.10255	-	GO:0016787//hydrolase activity	-	unknown [Medicago truncatula]
gi|296573315|gb|GW954154.1|GW954154	607	236	488	56.2578	120.462	1.09845	-	-	-	unknown [Glycine max]
Unigene61711_ARAawvTARAAPEI-1	418	74	153	25.6162	54.8446	1.09829	-	-	-	nodulin-like protein [Pisum sativum]
Unigene71025_ARAawvTARAAPEI-1	1025	135	279	19.0577	40.7849	1.09766	GO:0044464//cell part	GO:0004672//protein kinase activity;GO:0032559//adenyl ribonucleotide binding	GO:0006464//protein modification process;GO:0007167//enzyme linked receptor protein signaling pathway	receptor-like protein kinase [Glycine max]
Unigene11317_ARAawvTARAAPEI-1	412	45	93	15.8043	33.8224	1.09766	GO:0019866//organelle inner membrane;GO:0031224//intrinsic to membrane;GO:0009536//plastid	-	GO:0046907//intracellular transport	predicted protein [Populus trichocarpa]
gi|298113865|gb|EZ721606.1|	1290	152	314	17.0496	36.4719	1.09705	GO:0043231//intracellular membrane-bounded organelle;GO:0031090//organelle membrane	GO:0046872//metal ion binding;GO:0019787//small conjugating protein ligase activity	GO:0006511//ubiquitin-dependent protein catabolic process;GO:0009725//response to hormone stimulus;GO:0046903//secretion;GO:0032446//protein modification by small protein conjugation;GO:0006886//intracellular protein transport;GO:0006950//response to stre	unknown [Glycine max]
gi|298115885|gb|EZ723626.1|	2041	457	944	32.3991	69.3023	1.09695	GO:0016021//integral to membrane	GO:0015154	GO:0015766	sucrose transport protein SUT1 [Pisum sativum]
Unigene70000_ARAawvTARAAPEI-1	847	259	535	44.2462	94.6431	1.09694	-	-	-	unknown [Glycine max]
gi|298126356|gb|EZ734087.1|	763	107	221	20.2917	43.3997	1.09679	-	-	-	unknown [Glycine max]
Unigene70523_ARAawvTARAAPEI-1	926	107	221	16.7198	35.7602	1.09679	-	-	-	ARF GTPase activator, putative [Ricinus communis]
Unigene70651_ARAawvTARAAPEI-1	946	96	198	14.6838	31.3612	1.09475	GO:0043231//intracellular membrane-bounded organelle	GO:0004672//protein kinase activity;GO:0032559//adenyl ribonucleotide binding	GO:0006464//protein modification process	predicted protein [Populus trichocarpa]
gi|298114328|gb|EZ722069.1|	1665	1401	2889	121.754	259.987	1.09447	GO:0044424//intracellular part	GO:0043169//cation binding;GO:0005515//protein binding;GO:0008168//methyltransferase activity;GO:0032559//adenyl ribonucleotide binding	GO:0008213;GO:0006950//response to stress;GO:0006730//one-carbon metabolic process	unknown [Glycine max]
Unigene71529_ARAawvTARAAPEI-1	1164	512	1055	63.6468	135.806	1.09339	GO:0043231//intracellular membrane-bounded organelle	GO:0004030//aldehyde dehydrogenase [NAD(P)+] activity	GO:0009414//response to water deprivation;GO:0009725//response to hormone stimulus;GO:0006970//response to osmotic stress;GO:0044237//cellular metabolic process	unknown [Medicago truncatula]
Unigene15739_ARAawvTARAAPEI-1	481	51	105	15.3421	32.7087	1.09218	-	-	-	Rpp4 candidate 3 [Glycine max]
Unigene39834_ARAawvTARAAPEI-1	216	51	105	34.1646	72.8374	1.09218	-	-	-	-
gi|298114939|gb|EZ722680.1|	954	171	351	25.9363	55.1287	1.08783	GO:0009532//plastid stroma;GO:0005576//extracellular region;GO:0016020//membrane	GO:0046914//transition metal ion binding;GO:0042277//peptide binding;GO:0004601//peroxidase activity;GO:0016765//transferase activity, transferring alkyl or aryl (other than methyl) groups	GO:0006952//defense response;GO:0009404//toxin metabolic process;GO:0010038//response to metal ion	unknown [Medicago truncatula]
gi|296607698|gb|GW990293.1|GW990293	636	115	236	26.1638	55.5999	1.08751	GO:0005618//cell wall	-	GO:0000902//cell morphogenesis;GO:0009827//plant-type cell wall modification	ripening-related expansin [Cucumis melo]
gi|298144480|gb|EZ752211.1|	1469	98	201	9.65303	20.5018	1.0867	-	-	-	hypothetical protein [Vitis vinifera]
gi|298148734|gb|EZ756465.1|	1449	104	213	10.3854	22.0257	1.08463	-	-	GO:0006350//transcription	hypothetical protein [Vitis vinifera]
gi|298126429|gb|EZ734160.1|	1050	255	522	35.1407	74.4903	1.08391	-	-	-	unknown [Medicago truncatula]
Unigene17087_ARAawvTARAAPEI-1	607	64	131	15.2564	32.3371	1.08378	-	GO:0060089//molecular transducer activity	-	unknown [Glycine max]
gi|298119756|gb|EZ727497.1|	359	64	131	25.7956	54.6759	1.08378	GO:0044464//cell part	-	GO:0051234//establishment of localization	Patellin-3, putative [Ricinus communis]
gi|298115172|gb|EZ722913.1|	877	43	88	7.09461	15.0349	1.08352	-	-	-	unknown [Medicago truncatula]
Unigene71121_ARAawvTARAAPEI-1	1043	86	176	11.9309	25.2841	1.08352	-	-	-	unknown [Glycine max]
Unigene69975_ARAawvTARAAPEI-1	845	89	182	15.2403	32.2726	1.08242	GO:0031410//cytoplasmic vesicle	GO:0016788//hydrolase activity, acting on ester bonds	GO:0044238//primary metabolic process	Lipolytic enzyme, G-D-S-L [Medicago truncatula]
Unigene69751_ARAawvTARAAPEI-1	816	45	92	7.97961	16.8934	1.08207	GO:0005618//cell wall	GO:0016772//transferase activity, transferring phosphorus-containing groups	-	unknown [Glycine max]
gi|339687200|gb|JK184651.1|JK184651	607	45	92	10.7271	22.71	1.08207	-	-	-	putative eyespot globule-associated protein 1 [Spermatozopsis similis]
gi|298121976|gb|EZ729717.1|	810	70	143	12.5047	26.4527	1.08095	GO:0009532//plastid stroma;GO:0009526//plastid envelope	GO:0051536//iron-sulfur cluster binding;GO:0046914//transition metal ion binding;GO:0052592	GO:0006090//pyruvate metabolic process;GO:0009627//systemic acquired resistance;GO:0006721//terpenoid metabolic process	1-hydroxy-2-methyl-2-(e)-butenyl 4-diphosphate synthase [Nicotiana langsdorffii x Nicotiana sanderae]
gi|195549535|gb|EU853827.1|	1262	216	441	24.7659	52.3598	1.08011	GO:0043231//intracellular membrane-bounded organelle	GO:0003677//DNA binding;GO:0001071	GO:0010468//regulation of gene expression	WRKY transcription factor [Arachis hypogaea]
Unigene53684_ARAawvTARAAPEI-1	303	48	98	22.9223	48.4621	1.08011	-	GO:0005488//binding	-	MADS-box protein [Glycine max]
Unigene68005_ARAawvTARAAPEI-1	655	73	149	16.1265	34.085	1.0797	-	GO:0005488//binding	GO:0006350//transcription	gi|15148926|gb|AAK84890.1|AF402609_1/7.93267e-65/TGA-type basic leucine zipper protein TGA2.2 [Phaseolus vulgaris]
gi|298117273|gb|EZ725014.1|	712	50	102	10.1613	21.4654	1.07893	-	-	-	unknown [Glycine max]
gi|298115617|gb|EZ723358.1|	1372	75	153	7.90982	16.7092	1.07893	GO:0044464//cell part	GO:0016747//transferase activity, transferring acyl groups other than amino-acyl groups	GO:0009314//response to radiation;GO:0007275//multicellular organismal development;GO:0006950//response to stress;GO:0006631//fatty acid metabolic process	acyltransferase, putative [Ricinus communis]
Unigene48663_ARAawvTARAAPEI-1	263	51	104	28.0591	59.2511	1.07837	-	-	-	unknown [Medicago truncatula]
gi|298147527|gb|EZ755258.1|	918	269	548	42.4003	89.4451	1.07693	GO:0016020//membrane;GO:0005576//extracellular region;GO:0043231//intracellular membrane-bounded organelle	GO:0004091//carboxylesterase activity	GO:0006970//response to osmotic stress	unknown [Medicago truncatula]
Unigene61152_ARAawvTARAAPEI-1	407	164	334	58.3054	122.962	1.07651	-	-	-	unknown [Glycine max]
Unigene67828_ARAawvTARAAPEI-1	643	84	171	18.9029	39.8478	1.07589	-	-	-	-
gi|298140634|gb|EZ748365.1|	1389	995	2025	103.653	218.445	1.07551	GO:0044444//cytoplasmic part	GO:0008168//methyltransferase activity	-	unknown [Glycine max]
Unigene64453_ARAawvTARAAPEI-1	490	57	116	16.8321	35.4716	1.07545	-	GO:0046872//metal ion binding;GO:0004629//phospholipase C activity;GO:0060089//molecular transducer activity	GO:0044238//primary metabolic process;GO:0023060	phosphoinositide-specific phospholipase C P13 [Glycine max]
Unigene21831_ARAawvTARAAPEI-1	154	88	179	82.684	174.161	1.07474	-	-	-	-
gi|298148262|gb|EZ755993.1|	854	2739	5571	464.081	977.449	1.07464	-	-	-	unknown [Glycine max]
Unigene60156_ARAawvTARAAPEI-1	389	59	120	21.9463	46.2222	1.07461	GO:0043231//intracellular membrane-bounded organelle	GO:0004175//endopeptidase activity	GO:0019538//protein metabolic process	predicted protein [Populus trichocarpa]
Unigene26610_ARAawvTARAAPEI-1	169	64	130	54.7965	115.259	1.07273	-	-	-	-
gi|298129009|gb|EZ736740.1|	1520	165	335	15.7072	33.0233	1.07205	GO:0031410//cytoplasmic vesicle	-	-	unknown [Glycine max]
Unigene41513_ARAawvTARAAPEI-1	224	199	404	128.548	270.242	1.07194	-	-	-	unknown [Glycine max]
gi|298147505|gb|EZ755236.1|	1475	155	314	15.2054	31.8975	1.06885	GO:0043231//intracellular membrane-bounded organelle	GO:0005488//binding	-	FUS-interacting serine-arginine-rich protein 1, putative [Ricinus communis]
gi|339684783|gb|JK179707.1|JK179707	533	40	81	10.8591	22.7707	1.06828	GO:0030312//external encapsulating structure	-	GO:0000902//cell morphogenesis;GO:0009827//plant-type cell wall modification	gi|27464177|gb|AAO15998.1|AF516879_1/3.94883e-78/expansin [Glycine max]
Unigene8071_ARAawvTARAAPEI-1	765	40	81	7.56586	15.8651	1.06828	GO:0043231//intracellular membrane-bounded organelle	GO:0003676//nucleic acid binding	GO:0010468//regulation of gene expression	DNA binding protein, putative [Ricinus communis]
gi|298132305|gb|EZ740036.1|	571	122	247	30.916	64.8156	1.06799	-	-	-	-
gi|298126244|gb|EZ733975.1|	1494	82	166	7.94187	16.6485	1.06785	-	-	-	conserved hypothetical protein [Ricinus communis]
gi|298139926|gb|EZ747657.1|	1038	42	85	5.85479	12.2699	1.06743	-	-	-	predicted protein [Populus trichocarpa]
Unigene69773_ARAawvTARAAPEI-1	818	84	170	14.8589	31.1397	1.06743	-	GO:0035251//UDP-glucosyltransferase activity	-	hypothetical protein [Vitis vinifera]
gi|296610299|gb|GW992618.1|GW992618	610	46	93	10.9116	22.844	1.06595	GO:0044424//intracellular part	GO:0046872//metal ion binding;GO:0016462//pyrophosphatase activity	GO:0006793//phosphorus metabolic process;GO:0010038//response to metal ion	putative inorganic pyrophosphatase [Arachis hypogaea]
Unigene63553_ARAawvTARAAPEI-1	463	161	325	50.3158	105.177	1.06374	-	GO:0004175//endopeptidase activity	GO:0019538//protein metabolic process	aspartic proteinase 2 [Glycine max]
Unigene4504_ARAawvTARAAPEI-1	676	54	109	11.5586	24.1601	1.06365	-	GO:0004674//protein serine/threonine kinase activity;GO:0032559//adenyl ribonucleotide binding	GO:0006464//protein modification process	CM0545.690.nc [Lotus japonicus]
Unigene66142_ARAawvTARAAPEI-1	555	218	440	56.8359	118.79	1.06353	-	GO:0016491//oxidoreductase activity;GO:0005506//iron ion binding	GO:0008152//metabolic process	unknown [Glycine max]
Unigene70052_ARAawvTARAAPEI-1	854	55	111	9.31889	19.4753	1.06341	GO:0043231//intracellular membrane-bounded organelle;GO:0043234//protein complex	-	GO:0009314//response to radiation;GO:0060918//auxin transport;GO:0032446//protein modification by small protein conjugation;GO:0009933//meristem structural organization;GO:0019941//modification-dependent protein catabolic process;GO:0006950//response to s	RAMOSUS4 [Pisum sativum]
gi|298117171|gb|EZ724912.1|	1011	165	333	23.6152	49.3528	1.06341	-	GO:0004091//carboxylesterase activity	GO:0006007//glucose catabolic process	predicted protein [Populus trichocarpa]
gi|298133659|gb|EZ741390.1|	814	59	119	10.4879	21.9049	1.06253	GO:0019866//organelle inner membrane;GO:0031224//intrinsic to membrane	-	GO:0046907//intracellular transport	hypothetical protein [Vitis vinifera]
Unigene318_ARAawvTARAAPEI-1	726	181	365	36.0746	75.3312	1.06226	-	-	-	hypothetical protein [Vitis vinifera]
gi|298132741|gb|EZ740472.1|	1260	62	125	7.12001	14.8648	1.06195	GO:0044444//cytoplasmic part;GO:0016020//membrane;GO:0030312//external encapsulating structure	GO:0005515//protein binding;GO:0032559//adenyl ribonucleotide binding	GO:0006952//defense response;GO:0010035//response to inorganic substance;GO:0044267//cellular protein metabolic process	heat shock protein, putative [Ricinus communis]
Unigene189_ARAawvTARAAPEI-1	535	71	143	19.2028	40.0499	1.06048	-	-	-	-
Unigene19621_ARAawvTARAAPEI-1	1459	72	145	7.14063	14.8913	1.06034	GO:0043231//intracellular membrane-bounded organelle	GO:0004713//protein tyrosine kinase activity;GO:0032559//adenyl ribonucleotide binding	GO:0006464//protein modification process	serine/threonine-protein kinase cx32, putative [Ricinus communis]
gi|298147857|gb|EZ755588.1|	681	147	296	31.2342	65.1273	1.06014	GO:0016020//membrane	GO:0015291//secondary active transmembrane transporter activity	GO:0015893//drug transport	mate efflux family protein [Arabidopsis lyrata subsp. lyrata]
Unigene54690_ARAawvTARAAPEI-1	314	74	149	34.1006	71.1009	1.06007	-	GO:0042578//phosphoric ester hydrolase activity	GO:0010468//regulation of gene expression	conserved hypothetical protein [Ricinus communis]
Unigene67020_ARAawvTARAAPEI-1	598	1970	3962	476.677	992.732	1.05839	GO:0043231//intracellular membrane-bounded organelle;GO:0030312//external encapsulating structure	GO:0004553//hydrolase activity, hydrolyzing O-glycosyl compounds;GO:0030247//polysaccharide binding	GO:0033554//cellular response to stress;GO:0006026	chitinase [Capsicum annuum]
Unigene15206_ARAawvTARAAPEI-1	1083	90	181	12.0247	25.042	1.05835	-	-	-	hypothetical protein isoform 2 [Vitis vinifera]
Unigene18976_ARAawvTARAAPEI-1	1403	92	185	9.48833	19.7575	1.05818	-	GO:0004712//protein serine/threonine/tyrosine kinase activity;GO:0032559//adenyl ribonucleotide binding	GO:0006952//defense response;GO:0051707//response to other organism;GO:0007243//protein kinase cascade;GO:0000302//response to reactive oxygen species;GO:0006464//protein modification process	mitogen-activated protein kinase kinase MAPKK2 [Glycine max]
gi|298115816|gb|EZ723557.1|	627	62	124	14.3082	29.6328	1.05036	-	-	-	unknown [Glycine max]
gi|298121057|gb|EZ728798.1|	1199	67	134	8.08565	16.7457	1.05036	-	-	-	unknown [Glycine max]
Unigene63255_ARAawvTARAAPEI-1	455	49	98	15.5828	32.2726	1.05036	-	-	-	-
gi|169260853|gb|EU489457.1|	835	44	88	7.62475	15.7912	1.05036	-	-	-	zinc finger protein ZFP248 [Arachis hypogaea]
Unigene40621_ARAawvTARAAPEI-1	219	50	100	33.0358	68.4187	1.05036	-	GO:0004871//signal transducer activity;GO:0042802//identical protein binding	GO:0009755//hormone-mediated signaling pathway	unknown [Medicago truncatula]
Unigene66687_ARAawvTARAAPEI-1	581	130	260	32.3763	67.0527	1.05036	-	-	-	predicted protein [Populus trichocarpa]
gi|298117537|gb|EZ725278.1|	641	51	102	11.5126	23.843	1.05036	-	-	GO:0006350//transcription	MADS-box protein [Glycine max]
Unigene18347_ARAawvTARAAPEI-1	1355	43	86	4.59186	9.50994	1.05036	GO:0044432//endoplasmic reticulum part;GO:0016023//cytoplasmic membrane-bounded vesicle	GO:0004175//endopeptidase activity;GO:0016628//oxidoreductase activity, acting on the CH-CH group of donors, NAD or NADP as acceptor	GO:0019538//protein metabolic process	gi|46395620|sp|O65039.1|CYSEP_RICCO/4.25631e-157/RecName: Full=Vignain; AltName: Full=Cysteine endopeptidase; Flags: Precursor
Unigene1552_ARAawvTARAAPEI-1	723	51	102	10.2068	21.1388	1.05036	-	-	-	ATP binding , related [Medicago truncatula]
gi|298147458|gb|EZ755189.1|	1658	635	1266	55.4177	114.411	1.04581	GO:0031980//mitochondrial lumen	GO:0046914//transition metal ion binding;GO:0016639//oxidoreductase activity, acting on the CH-NH2 group of donors, NAD or NADP as acceptor;GO:0032559//adenyl ribonucleotide binding	GO:0009642//response to light intensity;GO:0010038//response to metal ion;GO:0019222//regulation of metabolic process;GO:0006970//response to osmotic stress	unknown [Glycine max]
gi|298125597|gb|EZ733338.1|	832	263	523	45.7396	94.1883	1.04211	GO:0044424//intracellular part	GO:0043169//cation binding;GO:0005515//protein binding;GO:0032559//adenyl ribonucleotide binding	GO:0006950//response to stress;GO:0044267//cellular protein metabolic process	unknown [Glycine max]
Unigene6576_ARAawvTARAAPEI-1	1195	75	149	9.0814	18.6826	1.04071	-	-	GO:0010467//gene expression	GRAS family transcription factor [Populus trichocarpa]
Unigene14443_ARAawvTARAAPEI-1	354	64	127	26.1599	53.755	1.03904	-	GO:0004672//protein kinase activity;GO:0032559//adenyl ribonucleotide binding	GO:0006464//protein modification process	unknown [Picea sitchensis]
Unigene33270_ARAawvTARAAPEI-1	191	228	452	172.727	354.588	1.03765	-	-	-	-
Unigene69055_ARAawvTARAAPEI-1	740	170	337	33.2412	68.2365	1.03757	GO:0044464//cell part	-	GO:0055086//nucleobase, nucleoside and nucleotide metabolic process	hypothetical protein [Vitis vinifera]
gi|298120101|gb|EZ727842.1|	1095	55	109	7.26789	14.9153	1.03718	-	GO:0005488//binding	-	ring finger protein, putative [Ricinus communis]
Unigene19348_ARAawvTARAAPEI-1	1558	102	202	9.4731	19.4269	1.03614	GO:0031410//cytoplasmic vesicle;GO:0016020//membrane	GO:0004672//protein kinase activity;GO:0004871//signal transducer activity;GO:0016491//oxidoreductase activity;GO:0000166//nucleotide binding	GO:0008152//metabolic process;GO:0003006//reproductive developmental process	predicted protein [Populus trichocarpa]
Unigene68899_ARAawvTARAAPEI-1	725	401	794	80.0324	164.097	1.03589	GO:0043231//intracellular membrane-bounded organelle	GO:0016788//hydrolase activity, acting on ester bonds	-	unknown [Glycine max]
Unigene64636_ARAawvTARAAPEI-1	496	50	99	14.5864	29.907	1.03586	GO:0031224//intrinsic to membrane;GO:0030133//transport vesicle	-	GO:0006810//transport	unknown [Glycine max]
[truncated: 2,457 more rows]

## Sheet: up
GeneID	Gene_length	S1-Expression	S2-Expression	S1-RPKM	S2-RPKM	log2 Ratio(S2/S1)	GO Component	GO Function	GO Process	Blast nr
gi|296580980|gb|GW962290.1|GW962290	470	0	16	0.001	5.10083	12.3165	GO:0044464//cell part	GO:0016628//oxidoreductase activity, acting on the CH-CH group of donors, NAD or NADP as acceptor;GO:0008324//cation transmembrane transporter activity	GO:0008152//metabolic process;GO:0006812//cation transport	zinc transporter [Medicago truncatula]
Unigene49944_ARAawvTARAAPEI-1	272	28	73	14.8953	40.2136	1.43283	-	GO:0005488//binding	-	zinc finger protein, putative [Ricinus communis]
Unigene18745_ARAawvTARAAPEI-1	869	104	257	17.317	44.3131	1.35554	GO:0031410//cytoplasmic vesicle	GO:0016788//hydrolase activity, acting on ester bonds	GO:0044238//primary metabolic process	zinc finger protein, putative [Ricinus communis]
Unigene53351_ARAawvTARAAPEI-1	300	37	86	17.846	42.9532	1.26717	GO:0031410//cytoplasmic vesicle	GO:0016787//hydrolase activity	GO:0044238//primary metabolic process	zinc finger protein, putative [Ricinus communis]
gi|298114318|gb|EZ722059.1|	1171	87	171	10.7503	21.8805	1.02527	GO:0005576//extracellular region;GO:0031410//cytoplasmic vesicle	GO:0016788//hydrolase activity, acting on ester bonds;GO:0005488//binding	GO:0044238//primary metabolic process	zinc finger protein, putative [Ricinus communis]
gi|169260853|gb|EU489457.1|	835	44	88	7.62475	15.7912	1.05036	-	-	-	zinc finger protein ZFP248 [Arachis hypogaea]
Unigene43517_ARAawvTARAAPEI-1	233	48	117	29.8088	75.24	1.33576	-	GO:0046914//transition metal ion binding	-	zinc finger protein 2 [Glycine max]
gi|298129307|gb|EZ737038.1|	908	13	112	2.07165	18.4821	3.15727	GO:0005576//extracellular region;GO:0030312//external encapsulating structure	GO:0016798//hydrolase activity, acting on glycosyl bonds;GO:0016758//transferase activity, transferring hexosyl groups	GO:0044042//glucan metabolic process	xyloglucan endotransglycosylase precursor [Glycine max]
Unigene16700_ARAawvTARAAPEI-1	708	26	79	5.31373	16.7191	1.6537	GO:0043231//intracellular membrane-bounded organelle	GO:0003677//DNA binding;GO:0001071;GO:0005515//protein binding	GO:0010468//regulation of gene expression;GO:0006351//transcription, DNA-dependent;GO:0006952//defense response;GO:0009743//response to carbohydrate stimulus	WRKY50 [Glycine max]
gi|339708106|gb|JK203527.1|JK203527	375	5	34	1.92929	13.5852	2.81589	-	-	-	WRKY49 [Glycine max]
gi|339714728|gb|JK209928.1|JK209928	542	87	273	23.2263	75.4713	1.70017	GO:0043231//intracellular membrane-bounded organelle	GO:0003677//DNA binding;GO:0001071	GO:0010468//regulation of gene expression;GO:0006351//transcription, DNA-dependent	WRKY48 [Glycine max]
gi|296610472|gb|GW992699.1|GW992699	605	7	41	1.67418	10.1542	2.60055	-	-	-	WRKY43 [Glycine max]
Unigene13152_ARAawvTARAAPEI-1	371	21	60	8.1904	24.2324	1.56493	-	-	-	WRKY34 [Glycine max]
gi|298113924|gb|EZ721665.1|	1002	84	191	12.1303	28.5617	1.23547	GO:0043231//intracellular membrane-bounded organelle	GO:0003677//DNA binding;GO:0001071	GO:0010468//regulation of gene expression	WRKY29 [Glycine max]
gi|339713852|gb|JK209052.1|JK209052	585	6	45	1.48407	11.5259	2.95725	-	-	-	WRKY23 [Glycine max]
gi|296602797|gb|GW988514.1|GW988514	589	29	95	7.1243	24.1672	1.76223	-	GO:0001071;GO:0043565//sequence-specific DNA binding	GO:0009267//cellular response to starvation;GO:0009743//response to carbohydrate stimulus;GO:0006350//transcription	WRKY23 [Glycine max]
Unigene68709_ARAawvTARAAPEI-1	710	29	76	5.91016	16.0389	1.4403	-	-	-	WRKY23 [Glycine max]
gi|296583435|gb|GW967793.1|GW967793	568	10	52	2.54748	13.7175	2.42887	GO:0009536//plastid	GO:0030528//transcription regulator activity;GO:0001071;GO:0003677//DNA binding	GO:0042742//defense response to bacterium;GO:0009743//response to carbohydrate stimulus;GO:0010468//regulation of gene expression;GO:0010260//organ senescence;GO:0006350//transcription;GO:0010557//positive regulation of macromolecule biosynthetic process	WRKY20 [Glycine max]
gi|298148866|gb|EZ756597.1|	795	122	255	22.2051	48.0609	1.11397	GO:0043231//intracellular membrane-bounded organelle	GO:0003677//DNA binding;GO:0001071;GO:0005515//protein binding	GO:0010468//regulation of gene expression;GO:0006351//transcription, DNA-dependent;GO:0006952//defense response;GO:0009743//response to carbohydrate stimulus	WRKY transcription factor, putative [Ricinus communis]
Unigene70191_ARAawvTARAAPEI-1	873	19	52	3.14919	8.92499	1.50287	GO:0043231//intracellular membrane-bounded organelle	GO:0001071;GO:0003677//DNA binding	GO:0034614//cellular response to reactive oxygen species;GO:0006952//defense response;GO:0009725//response to hormone stimulus;GO:0010468//regulation of gene expression;GO:0006351//transcription, DNA-dependent	WRKY transcription factor 29 [(Populus tomentosa x P. bolleana) x P. tomentosa]
gi|195549535|gb|EU853827.1|	1262	216	441	24.7659	52.3598	1.08011	GO:0043231//intracellular membrane-bounded organelle	GO:0003677//DNA binding;GO:0001071	GO:0010468//regulation of gene expression	WRKY transcription factor [Arachis hypogaea]
Unigene9469_ARAawvTARAAPEI-1	1736	119	256	9.91875	22.0958	1.15554	-	-	-	WRKY domain class transcription factor [Malus x domestica]
Unigene1866_ARAawvTARAAPEI-1	368	28	154	11.0096	62.7035	2.50979	-	-	-	wound-inducible putative chloroplast terpene synthase 3 [Medicago truncatula]
Unigene70683_ARAawvTARAAPEI-1	953	23	68	3.49216	10.6914	1.61426	GO:0044424//intracellular part	GO:0016301//kinase activity	-	with no lysine kinase [Glycine max]
Unigene61029_ARAawvTARAAPEI-1	405	18	98	6.43098	36.2568	2.49514	-	GO:0016740//transferase activity	-	wall-associated kinase, putative [Ricinus communis]
gi|298113418|gb|EZ721159.1|	648	32	115	7.14553	26.5914	1.89585	GO:0005773//vacuole	GO:0004175//endopeptidase activity	GO:0016485//protein processing	vacuolar processing enzyme 2 [Glycine max]
gi|298113246|gb|EZ720987.1|	1350	169	443	18.1139	49.1687	1.44064	GO:0005773//vacuole	GO:0004175//endopeptidase activity	GO:0016485//protein processing	vacuolar processing enzyme 2 [Glycine max]
gi|298122099|gb|EZ729840.1|	940	109	245	16.7787	39.0532	1.21881	-	GO:0004175//endopeptidase activity	GO:0019538//protein metabolic process	vacuolar processing enzyme 2 [Glycine max]
Unigene5449_ARAawvTARAAPEI-1	1800	6	223	0.482323	18.5631	5.2663	GO:0000325//plant-type vacuole;GO:0031090//organelle membrane	GO:0005488//binding;GO:0015368//calcium:cation antiporter activity	GO:0051707//response to other organism;GO:0010038//response to metal ion;GO:0015672//monovalent inorganic cation transport;GO:0006875//cellular metal ion homeostasis;GO:0030005;GO:0030001//metal ion transport;GO:0044237//cellular metabolic process	Vacuolar cation/proton exchanger 1a, putative [Ricinus communis]
Unigene45900_ARAawvTARAAPEI-1	246	51	111	29.9982	67.6093	1.17235	GO:0044444//cytoplasmic part;GO:0043231//intracellular membrane-bounded organelle	GO:0005488//binding	GO:0009411//response to UV	UVB-resistance 8 [Arabidopsis lyrata subsp. lyrata]
gi|298127960|gb|EZ735691.1|	1271	30	72	3.41535	8.48801	1.31339	GO:0042579//microbody	GO:0016663//oxidoreductase activity, acting on other nitrogenous compounds as donors, oxygen as acceptor	GO:0044403//symbiosis, encompassing mutualism through parasitism;GO:0009112	urate oxidase [Cicer arietinum]
gi|339714490|gb|JK209690.1|JK209690	592	0	35	0.001	8.8586	13.1129	GO:0044464//cell part	GO:0030554//adenyl nucleotide binding;GO:0046993	GO:0008152//metabolic process	unnamed protein product [Vitis vinifera]
gi|339694859|gb|JK190303.1|JK190303	561	0	15	0.001	4.00633	11.9681	-	GO:0046872//metal ion binding;GO:0016655//oxidoreductase activity, acting on NADH or NADPH, quinone or similar compound as acceptor;GO:0016836//hydro-lyase activity	-	unnamed protein product [Vitis vinifera]
Unigene17057_ARAawvTARAAPEI-1	564	0	14	0.001	3.71936	11.8608	-	GO:0016491//oxidoreductase activity	-	unnamed protein product [Vitis vinifera]
gi|296592597|gb|GW974869.1|GW974869	633	0	14	0.001	3.31393	11.6943	-	GO:0033764;GO:0016747//transferase activity, transferring acyl groups other than amino-acyl groups	GO:0008152//metabolic process	unnamed protein product [Vitis vinifera]
Unigene15614_ARAawvTARAAPEI-1	1361	0	18	0.001	1.98168	10.9525	GO:0031224//intrinsic to membrane;GO:0009536//plastid	GO:0016759//cellulose synthase activity;GO:0046914//transition metal ion binding	GO:0010395;GO:0009250//glucan biosynthetic process;GO:0042545//cell wall modification;GO:0009832//plant-type cell wall biogenesis	unnamed protein product [Vitis vinifera]
Unigene59099_ARAawvTARAAPEI-1	370	5	214	1.95536	86.6624	5.4699	GO:0005618//cell wall	GO:0030234//enzyme regulator activity;GO:0004091//carboxylesterase activity	GO:0071555;GO:0045229//external encapsulating structure organization	unnamed protein product [Vitis vinifera]
Unigene18979_ARAawvTARAAPEI-1	595	16	213	3.89101	53.6391	3.78507	-	-	-	unnamed protein product [Vitis vinifera]
Unigene1860_ARAawvTARAAPEI-1	430	11	131	3.70155	45.648	3.62435	-	-	-	unnamed protein product [Vitis vinifera]
gi|298150016|gb|EZ757747.1|	612	4	46	0.945732	11.2622	3.57392	-	-	-	unnamed protein product [Vitis vinifera]
Unigene11172_ARAawvTARAAPEI-1	1309	3	34	0.33162	3.89187	3.55286	-	GO:0003824//catalytic activity	-	unnamed protein product [Vitis vinifera]
Unigene60198_ARAawvTARAAPEI-1	390	4	42	1.48407	16.1363	3.44268	-	GO:0016709//oxidoreductase activity, acting on paired donors, with incorporation or reduction of molecular oxygen, NADH or NADPH as one donor, and incorporation of one atom of oxygen;GO:0005506//iron ion binding	GO:0008152//metabolic process	unnamed protein product [Vitis vinifera]
Unigene62846_ARAawvTARAAPEI-1	445	8	84	2.60129	28.2838	3.44268	GO:0043231//intracellular membrane-bounded organelle;GO:0031224//intrinsic to membrane	-	-	unnamed protein product [Vitis vinifera]
Unigene56636_ARAawvTARAAPEI-1	336	4	36	1.72258	16.054	3.22028	-	-	-	unnamed protein product [Vitis vinifera]
Unigene68143_ARAawvTARAAPEI-1	666	39	351	8.47325	78.9681	3.22028	GO:0016020//membrane;GO:0005576//extracellular region;GO:0005618//cell wall	GO:0030246//carbohydrate binding	-	unnamed protein product [Vitis vinifera]
Unigene13671_ARAawvTARAAPEI-1	562	12	95	3.08962	25.3283	3.03525	GO:0044424//intracellular part	GO:0046872//metal ion binding;GO:0003824//catalytic activity	GO:0006970//response to osmotic stress	unnamed protein product [Vitis vinifera]
Unigene14260_ARAawvTARAAPEI-1	391	9	71	3.33062	27.2082	3.03018	-	GO:0004871//signal transducer activity;GO:0004672//protein kinase activity;GO:0032559//adenyl ribonucleotide binding	GO:0006464//protein modification process	unnamed protein product [Vitis vinifera]
gi|296573694|gb|GW948036.1|GW948036	419	5	35	1.72669	12.5162	2.85771	-	-	-	unnamed protein product [Vitis vinifera]
Unigene13038_ARAawvTARAAPEI-1	228	4	26	2.53854	17.0867	2.7508	GO:0044464//cell part	GO:0022820//potassium ion symporter activity	GO:0030001//metal ion transport	unnamed protein product [Vitis vinifera]
Unigene61018_ARAawvTARAAPEI-1	405	10	65	3.57277	24.0479	2.7508	-	-	-	unnamed protein product [Vitis vinifera]
Unigene70603_ARAawvTARAAPEI-1	938	29	180	4.47357	28.7533	2.68423	-	GO:0004871//signal transducer activity;GO:0004672//protein kinase activity;GO:0032559//adenyl ribonucleotide binding	GO:0006464//protein modification process	unnamed protein product [Vitis vinifera]
Unigene63819_ARAawvTARAAPEI-1	470	29	171	8.92811	54.5151	2.61023	-	-	-	unnamed protein product [Vitis vinifera]
[truncated: 1,997 more rows]

## Sheet: down
GeneID	Gene_length	S1-Expression	S2-Expression	S1-RPKM	S2-RPKM	log2 Ratio(S2/S1)	GO Component	GO Function	GO Process	Blast nr
[truncated: 2,407 more rows]
