# Supplementary material for: Transcriptome profiling of peanut gynophores revealed global reprogramming of gene expression during early pod development in darkness
Source: BMC Genomics. 2013 Jul 29;14:517. doi: 10.1186/1471-2164-14-517 (PMC3765196; doi:10.1186/1471-2164-14-517)
Supplement: Additional file 7: Table S2 — Differentially expressed genes in S1 and S3. S1 (stage 1), aerial grown green gynophore; S3 (stage 3), gynophore after soil penetration and ovary enlargement. [file 1471-2164-14-517-S7.xls]

## Sheet: Full list
GeneID	Gene_length	S1-Expression	S3-Expression	S1-RPKM	S3-RPKM	log2 Ratio(S3/S1)	GO Component	GO Function	GO Process	Blast nr
Unigene50234_ARAawvTARAAPEI-1	275	0	907	0.001	461.324	18.8154	GO:0044464//cell part	GO:0016301//kinase activity;GO:0030246//carbohydrate binding;GO:0004567//beta-mannosidase activity;GO:0043167//ion binding;GO:0032559//adenyl ribonucleotide binding	GO:0006464//protein modification process	endo-1,4-beta-mannanase [Glycine max]
Unigene25731_ARAawvTARAAPEI-1	166	0	255	0.001	214.864	17.7131	-	GO:0016462//pyrophosphatase activity	-	hypothetical protein [Vitis vinifera]
gi|339684650|gb|JK179574.1|JK179574	612	0	502	0.001	114.732	16.8079	-	-	GO:0008152//metabolic process	hypothetical protein OsI_31673 [Oryza sativa Indica Group]
gi|339697437|gb|JK195778.1|JK195778	590	0	303	0.001	71.8327	16.1324	GO:0043231//intracellular membrane-bounded organelle	GO:0003676//nucleic acid binding;GO:0001071	GO:0016049//cell growth;GO:0010468//regulation of gene expression;GO:0009791//post-embryonic development;GO:0010260//organ senescence	NAC domain protein [Glycine max]
Unigene26022_ARAawvTARAAPEI-1	167	0	80	0.001	67.0047	16.032	-	-	-	-
Unigene59769_ARAawvTARAAPEI-1	382	0	174	0.001	63.7115	15.9593	-	GO:0016491//oxidoreductase activity	-	hypothetical protein [Vitis vinifera]
Unigene45009_ARAawvTARAAPEI-1	241	0	106	0.001	61.5206	15.9088	-	-	-	-
Unigene8144_ARAawvTARAAPEI-1	327	0	133	0.001	56.89	15.7959	GO:0043231//intracellular membrane-bounded organelle	GO:0001071	GO:0016049//cell growth;GO:0009791//post-embryonic development;GO:0010260//organ senescence	NAC protein [Medicago sativa]
Unigene50091_ARAawvTARAAPEI-1	273	0	97	0.001	49.6982	15.6009	-	-	-	-
Unigene69168_ARAawvTARAAPEI-1	751	0	231	0.001	43.0233	15.3928	-	GO:0016814//hydrolase activity, acting on carbon-nitrogen (but not peptide) bonds, in cyclic amidines;GO:0046914//transition metal ion binding	-	unknown [Medicago truncatula]
Unigene4841_ARAawvTARAAPEI-1	165	0	47	0.001	39.8424	15.282	-	-	-	-
Unigene60846_ARAawvTARAAPEI-1	401	0	111	0.001	38.7178	15.2407	-	GO:0061135	-	unknown [Glycine max]
gi|298125763|gb|EZ733504.1|	918	0	237	0.001	36.1108	15.1401	-	-	-	T1 [Arachis hypogaea]
Unigene17284_ARAawvTARAAPEI-1	582	0	147	0.001	35.3286	15.1085	-	GO:0046872//metal ion binding;GO:0004497//monooxygenase activity	-	hypothetical protein [Vitis vinifera]
Unigene47750_ARAawvTARAAPEI-1	257	0	62	0.001	33.7435	15.0423	-	-	-	-
Unigene7303_ARAawvTARAAPEI-1	389	0	87	0.001	31.2825	14.9331	-	GO:0003824//catalytic activity	GO:0019941//modification-dependent protein catabolic process	predicted protein [Populus trichocarpa]
Unigene25739_ARAawvTARAAPEI-1	166	0	37	0.001	31.1764	14.9282	-	-	-	-
Unigene14474_ARAawvTARAAPEI-1	288	0	62	0.001	30.1114	14.878	-	-	-	-
Unigene23310_ARAawvTARAAPEI-1	158	0	33	0.001	29.2138	14.8344	-	GO:0016709//oxidoreductase activity, acting on paired donors, with incorporation or reduction of molecular oxygen, NADH or NADPH as one donor, and incorporation of one atom of oxygen;GO:0005506//iron ion binding	GO:0008152//metabolic process	unnamed protein product [Vitis vinifera]
Unigene5955_ARAawvTARAAPEI-1	347	0	72	0.001	29.0225	14.8249	-	-	-	NAM-like protein [Prunus persica]
Unigene40156_ARAawvTARAAPEI-1	217	0	45	0.001	29.0058	14.8241	-	-	-	-
Unigene34062_ARAawvTARAAPEI-1	193	0	36	0.001	26.0902	14.6712	-	GO:0003824//catalytic activity	-	predicted protein [Populus trichocarpa]
Unigene20112_ARAawvTARAAPEI-1	150	0	27	0.001	25.177	14.6198	-	-	-	-
Unigene58920_ARAawvTARAAPEI-1	367	0	64	0.001	24.3919	14.5741	-	-	-	hypothetical protein [Vitis vinifera]
Unigene58713_ARAawvTARAAPEI-1	365	0	61	0.001	23.3759	14.5127	-	GO:0043169//cation binding	GO:0006812//cation transport	predicted protein [Populus trichocarpa]
Unigene47371_ARAawvTARAAPEI-1	255	0	42	0.001	23.0378	14.4917	-	-	-	-
Unigene25309_ARAawvTARAAPEI-1	164	0	27	0.001	23.0278	14.4911	-	-	-	-
Unigene7934_ARAawvTARAAPEI-1	287	0	47	0.001	22.9059	14.4834	-	-	-	-
Unigene50196_ARAawvTARAAPEI-1	274	0	44	0.001	22.4612	14.4552	-	-	-	-
Unigene25682_ARAawvTARAAPEI-1	166	0	26	0.001	21.9077	14.4192	-	-	-	-
Unigene45610_ARAawvTARAAPEI-1	245	0	38	0.001	21.6945	14.405	-	-	-	-
Unigene30459_ARAawvTARAAPEI-1	181	0	28	0.001	21.6377	14.4013	-	-	-	-
Unigene23164_ARAawvTARAAPEI-1	158	0	24	0.001	21.2464	14.3749	GO:0044424//intracellular part	GO:0046914//transition metal ion binding;GO:0016702//oxidoreductase activity, acting on single donors with incorporation of molecular oxygen, incorporation of two atoms of oxygen	GO:0006633//fatty acid biosynthetic process	lipoxygease L-4 [Glycine max]
gi|339705424|gb|JK201534.1|JK201534	560	0	82	0.001	20.4813	14.322	-	GO:0003824//catalytic activity	GO:0008152//metabolic process	unknown [Medicago truncatula]
Unigene33854_ARAawvTARAAPEI-1	193	0	28	0.001	20.2924	14.3086	-	-	-	-
gi|296598903|gb|GW981308.1|GW981308	388	0	56	0.001	20.1878	14.3012	-	-	-	-
Unigene21931_ARAawvTARAAPEI-1	154	0	22	0.001	19.9818	14.2864	-	GO:0003824//catalytic activity	-	Terpene synthase-like; Terpenoid synthase [Medicago truncatula]
gi|296596763|gb|GW976868.1|GW976868	465	0	64	0.001	19.2512	14.2327	-	-	-	hypothetical protein CHLNCDRAFT_20170 [Chlorella variabilis]
Unigene25187_ARAawvTARAAPEI-1	164	0	22	0.001	18.7634	14.1956	-	-	-	-
gi|296591915|gb|GW971157.1|GW971157	300	0	40	0.001	18.6496	14.1869	-	-	-	gibberellin 20-oxidase 1 [Glycine max]
Unigene51203_ARAawvTARAAPEI-1	282	0	37	0.001	18.352	14.1637	GO:0043231//intracellular membrane-bounded organelle;GO:0031410//cytoplasmic vesicle	GO:0046914//transition metal ion binding;GO:0001071	GO:0010468//regulation of gene expression;GO:0000904//cell morphogenesis involved in differentiation	unknown [Glycine max]
Unigene26323_ARAawvTARAAPEI-1	168	0	22	0.001	18.3166	14.1609	-	-	-	-
Unigene41221_ARAawvTARAAPEI-1	222	0	29	0.001	18.2716	14.1573	-	-	-	-
Unigene24929_ARAawvTARAAPEI-1	163	0	21	0.001	18.0204	14.1373	-	-	-	-
Unigene47833_ARAawvTARAAPEI-1	258	0	33	0.001	17.8906	14.1269	-	-	-	MYB transcription factor MYB177 [Glycine max]
Unigene20089_ARAawvTARAAPEI-1	150	0	19	0.001	17.7172	14.1129	-	-	-	-
Unigene10189_ARAawvTARAAPEI-1	207	0	26	0.001	17.5685	14.1007	-	-	-	-
gi|298118957|gb|EZ726698.1|	399	0	50	0.001	17.5279	14.0974	GO:0005576//extracellular region;GO:0030312//external encapsulating structure	GO:0016798//hydrolase activity, acting on glycosyl bonds;GO:0016758//transferase activity, transferring hexosyl groups	GO:0044042//glucan metabolic process;GO:0070882//cellular cell wall organization or biogenesis	unknown [Glycine max]
Unigene50678_ARAawvTARAAPEI-1	278	0	34	0.001	17.1067	14.0623	GO:0031224//intrinsic to membrane	-	-	unknown [Glycine max]
Unigene45977_ARAawvTARAAPEI-1	247	0	30	0.001	16.9885	14.0523	GO:0044464//cell part	GO:0004702//receptor signaling protein serine/threonine kinase activity;GO:0032559//adenyl ribonucleotide binding	GO:0006464//protein modification process	unknown [Glycine max]
Unigene45109_ARAawvTARAAPEI-1	242	0	29	0.001	16.7616	14.0329	-	-	-	-
gi|339693143|gb|JK192331.1|JK192331	546	0	65	0.001	16.6515	14.0234	GO:0031224//intrinsic to membrane;GO:0031410//cytoplasmic vesicle	-	-	N3 protein [Glycine max]
Unigene41174_ARAawvTARAAPEI-1	222	0	26	0.001	16.3814	13.9998	-	-	-	-
Unigene53340_ARAawvTARAAPEI-1	300	0	35	0.001	16.3184	13.9942	-	-	-	-
Unigene3116_ARAawvTARAAPEI-1	215	0	25	0.001	16.2642	13.9894	-	-	-	unknown [Picea sitchensis]
Unigene22439_ARAawvTARAAPEI-1	156	0	18	0.001	16.1391	13.9783	GO:0044425//membrane part;GO:0044424//intracellular part	GO:0004872//receptor activity;GO:0032559//adenyl ribonucleotide binding	GO:0006952//defense response;GO:0033554//cellular response to stress;GO:0023060;GO:0012501//programmed cell death	disease resistance protein [Phaseolus vulgaris]
Unigene25812_ARAawvTARAAPEI-1	166	0	19	0.001	16.0095	13.9666	-	-	-	-
gi|298129094|gb|EZ736825.1|	657	0	75	0.001	15.9672	13.9628	GO:0031224//intrinsic to membrane	GO:0016491//oxidoreductase activity;GO:0005506//iron ion binding	GO:0048878//chemical homeostasis;GO:0016129	cytochrome P450 enzyme [Pisum sativum]
Unigene27145_ARAawvTARAAPEI-1	170	0	19	0.001	15.6328	13.9323	-	GO:0016757//transferase activity, transferring glycosyl groups	-	glycosyltransferase GT07O02 [Pueraria montana var. lobata]
Unigene21679_ARAawvTARAAPEI-1	153	0	17	0.001	15.5414	13.9238	-	-	-	unknown [Glycine max]
Unigene61193_ARAawvTARAAPEI-1	408	0	44	0.001	15.0843	13.8808	-	GO:0016209//antioxidant activity;GO:0005506//iron ion binding;GO:0003824//catalytic activity	GO:0006950//response to stress;GO:0008152//metabolic process	peroxidase 5 precursor [Phaseolus vulgaris]
Unigene23165_ARAawvTARAAPEI-1	158	0	17	0.001	15.0496	13.8774	GO:0009536//plastid	GO:0019203//carbohydrate phosphatase activity	GO:0005991//trehalose metabolic process	hypothetical protein [Vitis vinifera]
Unigene32301_ARAawvTARAAPEI-1	188	0	20	0.001	14.88	13.8611	-	-	-	-
Unigene44414_ARAawvTARAAPEI-1	238	0	25	0.001	14.6925	13.8428	-	-	-	-
Unigene31098_ARAawvTARAAPEI-1	183	0	19	0.001	14.5223	13.826	-	-	-	-
Unigene28513_ARAawvTARAAPEI-1	175	0	18	0.001	14.3869	13.8125	-	-	-	-
Unigene32317_ARAawvTARAAPEI-1	188	0	19	0.001	14.136	13.7871	-	-	-	-
Unigene26974_ARAawvTARAAPEI-1	170	0	17	0.001	13.9872	13.7718	-	-	-	-
Unigene7277_ARAawvTARAAPEI-1	231	0	23	0.001	13.9267	13.7656	-	-	-	-
Unigene2268_ARAawvTARAAPEI-1	202	0	20	0.001	13.8487	13.7575	-	-	-	-
Unigene64306_ARAawvTARAAPEI-1	485	0	48	0.001	13.843	13.7569	-	-	-	CONSTANS-like 2a [Glycine max]
Unigene20989_ARAawvTARAAPEI-1	151	0	14	0.001	12.9683	13.6627	-	-	-	-
Unigene28062_ARAawvTARAAPEI-1	173	0	16	0.001	12.9362	13.6591	-	-	-	-
Unigene9532_ARAawvTARAAPEI-1	801	0	74	0.001	12.922	13.6575	-	-	GO:0010468//regulation of gene expression;GO:0006350//transcription	transcription factor AP2-EREBP [Lotus japonicus]
Unigene21227_ARAawvTARAAPEI-1	152	0	14	0.001	12.883	13.6532	-	-	-	-
gi|298123076|gb|EZ730817.1|	808	0	73	0.001	12.637	13.6254	-	-	-	late embryogenesis abundant protein group 1 protein [Arachis hypogaea]
Unigene61916_ARAawvTARAAPEI-1	423	0	38	0.001	12.5654	13.6172	-	-	-	hypothetical protein ARALYDRAFT_481513 [Arabidopsis lyrata subsp. lyrata]
Unigene22837_ARAawvTARAAPEI-1	157	0	14	0.001	12.4727	13.6065	-	-	-	-
Unigene36377_ARAawvTARAAPEI-1	202	0	18	0.001	12.4639	13.6055	-	-	-	-
Unigene52407_ARAawvTARAAPEI-1	292	0	26	0.001	12.4544	13.6044	-	-	-	-
Unigene25139_ARAawvTARAAPEI-1	164	0	14	0.001	11.9403	13.5436	-	-	-	-
Unigene21736_ARAawvTARAAPEI-1	153	0	13	0.001	11.8846	13.5368	-	-	-	-
Unigene21956_ARAawvTARAAPEI-1	154	0	13	0.001	11.8074	13.5274	-	-	-	-
Unigene36418_ARAawvTARAAPEI-1	202	0	17	0.001	11.7714	13.523	GO:0043231//intracellular membrane-bounded organelle	GO:0016620//oxidoreductase activity, acting on the aldehyde or oxo group of donors, NAD or NADP as acceptor	GO:0006633//fatty acid biosynthetic process	unknown [Medicago truncatula]
Unigene30175_ARAawvTARAAPEI-1	180	0	15	0.001	11.656	13.5088	-	-	-	-
Unigene2351_ARAawvTARAAPEI-1	217	0	18	0.001	11.6023	13.5021	-	-	-	-
Unigene37296_ARAawvTARAAPEI-1	206	0	17	0.001	11.5429	13.4947	-	-	-	-
Unigene66714_ARAawvTARAAPEI-1	582	0	48	0.001	11.5359	13.4938	GO:0009532//plastid stroma	GO:0005488//binding;GO:0016491//oxidoreductase activity;GO:0016836//hydro-lyase activity	GO:0009683;GO:0006568//tryptophan metabolic process;GO:0008652//cellular amino acid biosynthetic process;GO:0006970//response to osmotic stress	tryptophan synthase beta subunit [Glycine max]
Unigene40984_ARAawvTARAAPEI-1	221	0	18	0.001	11.3923	13.4758	-	-	-	-
gi|298116590|gb|EZ724331.1|	1351	0	110	0.001	11.3886	13.4753	-	GO:0046914//transition metal ion binding;GO:0016706//oxidoreductase activity, acting on paired donors, with incorporation or reduction of molecular oxygen, 2-oxoglutarate as one donor, and incorporation of one atom each of oxygen into both donors;GO:00167	GO:0008152//metabolic process	Leucoanthocyanidin dioxygenase, putative [Ricinus communis]
Unigene34931_ARAawvTARAAPEI-1	197	0	16	0.001	11.3602	13.4717	GO:0031410//cytoplasmic vesicle	-	-	MtN19 protein [Lotus japonicus]
Unigene43608_ARAawvTARAAPEI-1	234	0	19	0.001	11.3572	13.4713	-	GO:0016758//transferase activity, transferring hexosyl groups	-	UDP-glucuronosyltransferase, putative [Ricinus communis]
gi|298115685|gb|EZ723426.1|	624	0	50	0.001	11.2077	13.4522	-	-	-	unknown [Glycine max]
Unigene28688_ARAawvTARAAPEI-1	175	0	14	0.001	11.1898	13.4499	-	-	-	-
Unigene52090_ARAawvTARAAPEI-1	289	0	23	0.001	11.1317	13.4424	-	-	-	-
Unigene42517_ARAawvTARAAPEI-1	229	0	18	0.001	10.9943	13.4245	-	-	-	-
Unigene1113_ARAawvTARAAPEI-1	192	0	15	0.001	10.9275	13.4157	-	-	-	-
Unigene40656_ARAawvTARAAPEI-1	219	0	17	0.001	10.8577	13.4064	-	-	-	-
Unigene18508_ARAawvTARAAPEI-1	503	0	39	0.001	10.845	13.4047	-	-	-	unknown [Glycine max]
Unigene30372_ARAawvTARAAPEI-1	181	0	14	0.001	10.8189	13.4013	-	-	-	-
Unigene37546_ARAawvTARAAPEI-1	207	0	16	0.001	10.8114	13.4003	-	-	-	Auxin responsive SAUR protein [Medicago truncatula]
Unigene30735_ARAawvTARAAPEI-1	182	0	14	0.001	10.7594	13.3933	-	-	-	-
Unigene10077_ARAawvTARAAPEI-1	430	0	33	0.001	10.7344	13.39	GO:0005618//cell wall;GO:0005576//extracellular region;GO:0031410//cytoplasmic vesicle;GO:0009536//plastid	GO:0015926//glucosidase activity;GO:0005488//binding	GO:0000272//polysaccharide catabolic process;GO:0010038//response to metal ion	hypothetical protein isoform 1 [Vitis vinifera]
Unigene2317_ARAawvTARAAPEI-1	209	0	16	0.001	10.7079	13.3864	-	-	-	-
gi|339703566|gb|JK198987.1|JK198987	602	0	46	0.001	10.6879	13.3837	GO:0043231//intracellular membrane-bounded organelle	GO:0003676//nucleic acid binding;GO:0001071	GO:0016049//cell growth;GO:0010468//regulation of gene expression;GO:0009791//post-embryonic development;GO:0010260//organ senescence	NAC domain protein [Glycine max]
Unigene31820_ARAawvTARAAPEI-1	186	0	14	0.001	10.528	13.3619	-	-	-	-
Unigene52678_ARAawvTARAAPEI-1	295	0	22	0.001	10.4312	13.3486	-	-	-	-
gi|339707278|gb|JK200203.1|JK200203	510	0	38	0.001	10.4219	13.3473	GO:0009536//plastid	-	-	conserved hypothetical protein [Ricinus communis]
Unigene39576_ARAawvTARAAPEI-1	215	0	16	0.001	10.4091	13.3456	-	-	-	-
gi|296576033|gb|GW958306.1|GW958306	619	0	46	0.001	10.3944	13.3435	-	-	-	predicted protein [Populus trichocarpa]
Unigene4239_ARAawvTARAAPEI-1	259	0	19	0.001	10.2609	13.3249	-	-	-	-
Unigene53455_ARAawvTARAAPEI-1	301	0	22	0.001	10.2232	13.3196	GO:0044464//cell part	-	-	unknown [Glycine max]
Unigene5540_ARAawvTARAAPEI-1	208	0	15	0.001	10.0869	13.3002	-	-	-	unknown [Medicago truncatula]
Unigene52694_ARAawvTARAAPEI-1	295	0	21	0.001	9.95701	13.2815	-	GO:0003824//catalytic activity	GO:0008152//metabolic process	unknown [Medicago truncatula]
gi|296577910|gb|GW960647.1|GW960647	562	0	40	0.001	9.95532	13.2813	-	GO:0003676//nucleic acid binding;GO:0001071	GO:0010468//regulation of gene expression;GO:0032501//multicellular organismal process	ATNAC2 [Arabidopsis lyrata subsp. lyrata]
Unigene42035_ARAawvTARAAPEI-1	226	0	16	0.001	9.90246	13.2736	-	-	-	-
Unigene56924_ARAawvTARAAPEI-1	340	0	24	0.001	9.87334	13.2693	-	-	-	-
Unigene42158_ARAawvTARAAPEI-1	227	0	16	0.001	9.85884	13.2672	-	-	-	-
Unigene69616_ARAawvTARAAPEI-1	801	0	56	0.001	9.77884	13.2554	GO:0044424//intracellular part	GO:0046914//transition metal ion binding;GO:0016701//oxidoreductase activity, acting on single donors with incorporation of molecular oxygen	GO:0019852//L-ascorbic acid metabolic process;GO:0006020//inositol metabolic process	unknown [Glycine max]
Unigene59378_ARAawvTARAAPEI-1	375	0	26	0.001	9.69781	13.2434	GO:0005618//cell wall;GO:0005576//extracellular region;GO:0031410//cytoplasmic vesicle;GO:0009536//plastid	GO:0015926//glucosidase activity;GO:0005488//binding	GO:0000272//polysaccharide catabolic process;GO:0010038//response to metal ion	alpha-glucosidase, putative [Ricinus communis]
Unigene43491_ARAawvTARAAPEI-1	233	0	16	0.001	9.60497	13.2296	-	-	-	-
Unigene44179_ARAawvTARAAPEI-1	237	0	16	0.001	9.44286	13.205	-	GO:0046872//metal ion binding;GO:0016491//oxidoreductase activity	-	cytochrome P450 monooxygenase CYP76E3 [Glycine max]
Unigene4692_ARAawvTARAAPEI-1	208	0	14	0.001	9.41448	13.2007	-	GO:0035251//UDP-glucosyltransferase activity	-	UDP-glucosyl transferase 84B2 [Arabidopsis lyrata subsp. lyrata]
gi|298149647|gb|EZ757378.1|	522	0	35	0.001	9.37841	13.1951	GO:0044464//cell part	GO:0016787//hydrolase activity	-	unknown [Glycine max]
gi|296606005|gb|GW986504.1|GW986504	544	0	36	0.001	9.25626	13.1762	GO:0031224//intrinsic to membrane;GO:0031410//cytoplasmic vesicle	-	-	N3 protein [Glycine max]
Unigene59756_ARAawvTARAAPEI-1	382	0	25	0.001	9.15395	13.1602	GO:0005576//extracellular region;GO:0031410//cytoplasmic vesicle	GO:0046914//transition metal ion binding;GO:0016682//oxidoreductase activity, acting on diphenols and related substances as donors, oxygen as acceptor	GO:0009808//lignin metabolic process	unknown [Glycine max]
gi|296600282|gb|GW981951.1|GW981951	476	0	31	0.001	9.10933	13.1531	GO:0009536//plastid	GO:0003677//DNA binding;GO:0001071;GO:0005515//protein binding	GO:0006351//transcription, DNA-dependent	transcription factor bZIP91 [Glycine max]
Unigene5712_ARAawvTARAAPEI-1	231	0	15	0.001	9.08262	13.1489	-	-	-	-
Unigene12097_ARAawvTARAAPEI-1	231	0	15	0.001	9.08262	13.1489	-	-	-	-
Unigene51093_ARAawvTARAAPEI-1	282	0	18	0.001	8.92802	13.1241	-	GO:0003824//catalytic activity	-	lupeol synthase [Lotus japonicus]
Unigene54742_ARAawvTARAAPEI-1	314	0	20	0.001	8.90906	13.1211	GO:0016020//membrane	GO:0015112//nitrate transmembrane transporter activity	GO:0048856//anatomical structure development;GO:0015706//nitrate transport;GO:0003006//reproductive developmental process;GO:0009791//post-embryonic development;GO:0031669//cellular response to nutrient levels	nitrate transporter, putative [Ricinus communis]
gi|339714490|gb|JK209690.1|JK209690	592	0	37	0.001	8.74202	13.0938	GO:0044464//cell part	GO:0030554//adenyl nucleotide binding;GO:0046993	GO:0008152//metabolic process	unnamed protein product [Vitis vinifera]
Unigene68128_ARAawvTARAAPEI-1	665	0	41	0.001	8.62371	13.0741	-	-	-	hypothetical protein [Vitis vinifera]
Unigene52485_ARAawvTARAAPEI-1	293	0	18	0.001	8.59284	13.0689	-	-	-	transcriptional factor MYB-4 [Coptis japonica]
Unigene39060_ARAawvTARAAPEI-1	212	0	13	0.001	8.57708	13.0663	-	-	-	-
Unigene60395_ARAawvTARAAPEI-1	393	0	24	0.001	8.54182	13.0603	GO:0031410//cytoplasmic vesicle	GO:0004175//endopeptidase activity	GO:0019538//protein metabolic process	unknown [Glycine max]
Unigene48545_ARAawvTARAAPEI-1	263	0	16	0.001	8.50934	13.0548	-	-	-	-
Unigene50931_ARAawvTARAAPEI-1	280	0	17	0.001	8.49225	13.0519	-	-	-	-
Unigene43726_ARAawvTARAAPEI-1	234	0	14	0.001	8.36843	13.0307	-	-	-	-
Unigene3232_ARAawvTARAAPEI-1	570	0	34	0.001	8.34326	13.0264	-	-	-	-
Unigene11876_ARAawvTARAAPEI-1	354	0	21	0.001	8.29751	13.0185	-	-	-	phosphoinositide-specific phospholipase C [Vigna unguiculata]
gi|296598849|gb|GW981254.1|GW981254	595	0	35	0.001	8.22778	13.0063	-	-	-	unknown [Medicago truncatula]
gi|296576449|gb|GW958685.1|GW958685	306	0	18	0.001	8.22778	13.0063	GO:0031224//intrinsic to membrane	-	GO:0006810//transport	mitochondrial carrier protein, putative [Ricinus communis]
Unigene44401_ARAawvTARAAPEI-1	238	0	14	0.001	8.22778	13.0063	-	GO:0016757//transferase activity, transferring glycosyl groups	-	hypothetical protein [Vitis vinifera]
Unigene52667_ARAawvTARAAPEI-1	294	0	17	0.001	8.08785	12.9815	-	-	-	-
Unigene42094_ARAawvTARAAPEI-1	226	0	13	0.001	8.04575	12.974	-	GO:0016740//transferase activity	-	UDP-glucosyltransferase, putative [Ricinus communis]
Unigene48494_ARAawvTARAAPEI-1	262	0	15	0.001	8.00796	12.9672	-	-	-	-
gi|296582167|gb|GW964803.1|GW964803	562	0	32	0.001	7.96426	12.9593	-	GO:0005488//binding	GO:0009987//cellular process;GO:0010033//response to organic substance;GO:0023033	Thioredoxin fold [Medicago truncatula]
gi|298123655|gb|EZ731396.1|	707	0	40	0.001	7.91357	12.9501	GO:0044464//cell part	GO:0032559//adenyl ribonucleotide binding;GO:0042623//ATPase activity, coupled	-	AAA-type ATPase family protein [Arabidopsis lyrata subsp. lyrata]
Unigene16038_ARAawvTARAAPEI-1	336	0	19	0.001	7.90945	12.9494	-	-	-	unknown [Glycine max]
gi|296573491|gb|GW947922.1|GW947922	285	0	16	0.001	7.85248	12.9389	-	GO:0008233//peptidase activity	GO:0008152//metabolic process	subtilisin-like protein protease [Glycine max]
Unigene54288_ARAawvTARAAPEI-1	310	0	17	0.001	7.67042	12.9051	-	-	-	predicted protein [Populus trichocarpa]
Unigene64549_ARAawvTARAAPEI-1	493	0	27	0.001	7.66035	12.9032	-	GO:0004175//endopeptidase activity	GO:0019538//protein metabolic process	Aspartic proteinase oryzasin-1 precursor, putative [Ricinus communis]
Unigene44357_ARAawvTARAAPEI-1	238	0	13	0.001	7.64008	12.8994	-	-	-	-
Unigene66423_ARAawvTARAAPEI-1	568	0	31	0.001	7.63388	12.8982	GO:0031410//cytoplasmic vesicle	-	GO:0007047//cellular cell wall organization	unknown [Glycine max]
Unigene9925_ARAawvTARAAPEI-1	295	0	16	0.001	7.58629	12.8892	-	-	-	-
gi|296590411|gb|GW967445.1|GW967445	407	0	22	0.001	7.56067	12.8843	-	-	-	-
Unigene64753_ARAawvTARAAPEI-1	500	0	27	0.001	7.5531	12.8829	-	-	-	MYB transcription factor MYB174 [Glycine max]
gi|296594068|gb|GW979035.1|GW979035	389	0	21	0.001	7.55095	12.8824	-	GO:0005488//binding	-	Agglutinin-1; AltName: Full=Agglutinin I; AltName: Full=ClAI; AltName: Full=LecClAI; Contains: Agglutinin-1 subunit A; Contains: Agglutinin-1 subunit B; Flags: Precurs
Unigene16644_ARAawvTARAAPEI-1	315	0	17	0.001	7.54866	12.882	-	GO:0008233//peptidase activity	GO:0044238//primary metabolic process	hypothetical protein [Vitis vinifera]
gi|296579184|gb|GW961230.1|GW961230	447	0	24	0.001	7.50992	12.8746	-	GO:0035251//UDP-glucosyltransferase activity	-	UDP-glucosyltransferase, putative [Ricinus communis]
gi|296589858|gb|GW970572.1|GW970572	511	0	27	0.001	7.39051	12.8515	-	-	-	predicted protein [Populus trichocarpa]
Unigene17098_ARAawvTARAAPEI-1	343	0	18	0.001	7.34024	12.8416	GO:0043231//intracellular membrane-bounded organelle	GO:0003676//nucleic acid binding;GO:0001071	GO:0010468//regulation of gene expression;GO:0009908//flower development;GO:0010050//vegetative phase change	hypothetical protein ARALYDRAFT_482334 [Arabidopsis lyrata subsp. lyrata]
gi|339686602|gb|JK187589.1|JK187589	577	0	30	0.001	7.27239	12.8282	-	GO:0004871//signal transducer activity;GO:0003824//catalytic activity	-	predicted protein [Populus trichocarpa]
gi|296574356|gb|GW948342.1|GW948342	607	0	31	0.001	7.1434	12.8024	GO:0005618//cell wall;GO:0043231//intracellular membrane-bounded organelle;GO:0005576//extracellular region	GO:0004553//hydrolase activity, hydrolyzing O-glycosyl compounds	GO:0019566//arabinose metabolic process;GO:0000272//polysaccharide catabolic process	alpha-N-arabinofuranosidase [Gunnera manicata]
gi|296585971|gb|GW965765.1|GW965765	569	0	29	0.001	7.12882	12.7994	-	-	-	-
Unigene55187_ARAawvTARAAPEI-1	319	0	16	0.001	7.01554	12.7763	-	-	-	-
gi|339711390|gb|JK206350.1|JK206350	569	0	28	0.001	6.883	12.7488	-	GO:0016787//hydrolase activity	GO:0005975//carbohydrate metabolic process	unknown [Glycine max]
Unigene55833_ARAawvTARAAPEI-1	327	0	16	0.001	6.8439	12.7406	-	-	-	-
gi|298126869|gb|EZ734600.1|	764	0	37	0.001	6.77392	12.7258	-	-	-	T1 [Arachis hypogaea]
gi|296607505|gb|GW990100.1|GW990100	441	0	21	0.001	6.66059	12.7014	-	GO:0016874//ligase activity	-	unknown [Glycine max]
gi|296593928|gb|GW978987.1|GW978987	321	0	15	0.001	6.53609	12.6742	-	-	-	-
Unigene51340_ARAawvTARAAPEI-1	283	0	13	0.001	6.42523	12.6495	-	-	-	hypothetical protein [Vitis vinifera]
gi|296599181|gb|GW981586.1|GW981586	328	0	15	0.001	6.3966	12.6431	-	-	-	-
Unigene11541_ARAawvTARAAPEI-1	394	0	18	0.001	6.39011	12.6416	GO:0043231//intracellular membrane-bounded organelle	GO:0004702//receptor signaling protein serine/threonine kinase activity;GO:0032559//adenyl ribonucleotide binding	GO:0006464//protein modification process	WNK1 [Glycine max]
Unigene51515_ARAawvTARAAPEI-1	285	0	13	0.001	6.38014	12.6394	-	-	-	-
gi|296607200|gb|GW989795.1|GW989795	444	0	20	0.001	6.30055	12.6213	-	GO:0043169//cation binding	GO:0006812//cation transport	hypothetical protein isoform 1 [Vitis vinifera]
gi|296601648|gb|GW984789.1|GW984789	491	0	22	0.001	6.26719	12.6136	-	-	-	unknown [Glycine max]
Unigene56602_ARAawvTARAAPEI-1	336	0	15	0.001	6.2443	12.6083	-	-	-	unknown [Medicago truncatula]
gi|296606696|gb|GW980571.1|GW980571	542	0	24	0.001	6.19361	12.5966	-	-	-	unknown [Glycine max]
Unigene12002_ARAawvTARAAPEI-1	508	0	22	0.001	6.05746	12.5645	-	-	-	conserved hypothetical protein [Ricinus communis]
gi|298135001|gb|EZ742732.1|	370	0	16	0.001	6.04853	12.5624	-	-	-	unknown [Glycine max]
Unigene57647_ARAawvTARAAPEI-1	349	0	15	0.001	6.0117	12.5536	-	-	-	-
gi|339685423|gb|JK183675.1|JK183675	588	0	25	0.001	5.94695	12.5379	GO:0043231//intracellular membrane-bounded organelle	GO:0003677//DNA binding;GO:0001071;GO:0005515//protein binding	GO:0006351//transcription, DNA-dependent;GO:0006952//defense response	TGA-type basic leucine zipper protein TGA1.1 [Phaseolus vulgaris]
gi|339668798|gb|JK162195.1|JK162195	541	0	23	0.001	5.94651	12.5378	GO:0016020//membrane	GO:0005488//binding;GO:0016820//hydrolase activity, acting on acid anhydrides, catalyzing transmembrane movement of substances;GO:0016887//ATPase activity	GO:0006811//ion transport	H(\+)-transporting atpase plant/fungi plasma membrane type, putative [Ricinus communis]
Unigene62271_ARAawvTARAAPEI-1	431	0	18	0.001	5.84153	12.5121	-	GO:0004553//hydrolase activity, hydrolyzing O-glycosyl compounds	GO:0019566//arabinose metabolic process	alpha-L-arabinofuranosidase [Pyrus pyrifolia]
gi|339683433|gb|JK182517.1|JK182517	483	0	20	0.001	5.79181	12.4998	-	-	-	-
gi|296578685|gb|GW964366.1|GW964366	315	0	13	0.001	5.77251	12.495	-	-	-	-
gi|339670364|gb|JK168414.1|JK168414	530	0	21	0.001	5.54211	12.4362	-	-	-	-
gi|296608995|gb|GW991590.1|GW991590	386	0	15	0.001	5.43545	12.4082	-	-	-	-
gi|339710863|gb|JK205823.1|JK205823	569	0	22	0.001	5.40807	12.4009	-	GO:0003676//nucleic acid binding;GO:0001071	GO:0010468//regulation of gene expression;GO:0032501//multicellular organismal process	hypothetical protein [Vitis vinifera]
gi|298151139|gb|EZ758870.1|	363	0	14	0.001	5.39452	12.3973	-	GO:0016620//oxidoreductase activity, acting on the aldehyde or oxo group of donors, NAD or NADP as acceptor	GO:0008152//metabolic process	aldehyde dehydrogenase, putative [Ricinus communis]
gi|296595244|gb|GW979715.1|GW979715	647	0	24	0.001	5.18846	12.3411	GO:0009536//plastid	GO:0030528//transcription regulator activity;GO:0005488//binding;GO:0016620//oxidoreductase activity, acting on the aldehyde or oxo group of donors, NAD or NADP as acceptor;GO:0001071	GO:0006633//fatty acid biosynthetic process;GO:0006970//response to osmotic stress;GO:0010017//red or far-red light signaling pathway	hypothetical protein [Vitis vinifera]
gi|339706988|gb|JK203098.1|JK203098	577	0	21	0.001	5.09067	12.3136	GO:0009536//plastid	GO:0046872//metal ion binding;GO:0016872//intramolecular lyase activity	GO:0010476//gibberellin mediated signaling pathway;GO:0009685	hypothetical protein ARALYDRAFT_352546 [Arabidopsis lyrata subsp. lyrata]
gi|339693667|gb|JK192751.1|JK192751	618	0	22	0.001	4.97927	12.2817	-	-	-	hypothetical protein [Vitis vinifera]
Unigene17904_ARAawvTARAAPEI-1	425	0	15	0.001	4.93667	12.2693	-	-	-	unknown [Glycine max]
gi|339685753|gb|JK180292.1|JK180292	597	0	21	0.001	4.92013	12.2645	-	-	-	unknown [Glycine max]
gi|339650659|gb|JK152072.1|JK152072	512	0	18	0.001	4.91739	12.2637	GO:0043231//intracellular membrane-bounded organelle;GO:0031410//cytoplasmic vesicle	-	-	unknown [Glycine max]
gi|298125299|gb|EZ733040.1|	371	0	13	0.001	4.90119	12.2589	-	-	-	-
gi|339710596|gb|JK205660.1|JK205660	571	0	20	0.001	4.89921	12.2583	-	-	-	phloem specific protein [Pisum sativum]
gi|296596100|gb|GW976205.1|GW976205	548	0	19	0.001	4.84959	12.2436	-	-	-	unknown [Glycine max]
gi|296589517|gb|GW970231.1|GW970231	549	0	19	0.001	4.84075	12.241	-	-	-	ripening related protein [Glycine max]
gi|339658413|gb|JK160063.1|JK160063	585	0	20	0.001	4.78196	12.2234	-	GO:0016798//hydrolase activity, acting on glycosyl bonds;GO:0043167//ion binding	GO:0044238//primary metabolic process	hydrolase, hydrolyzing O-glycosyl compounds, putative [Ricinus communis]
gi|339714046|gb|JK209246.1|JK209246	601	0	20	0.001	4.65465	12.1845	GO:0044424//intracellular part	GO:0016747//transferase activity, transferring acyl groups other than amino-acyl groups	GO:0009699//phenylpropanoid biosynthetic process;GO:0050896//response to stimulus	Stilbene synthase 3; AltName: Full=Resveratrol synthase 3; Short=RS3; AltName: Full=Trihydroxystilbene synthase 3
gi|296588272|gb|GW966778.1|GW966778	421	0	14	0.001	4.65134	12.1834	-	GO:0016787//hydrolase activity	-	subtilisin-like seed-specific protein [Arachis hypogaea]
gi|194466224|gb|DQ889578.1|	664	0	22	0.001	4.63432	12.1781	GO:0043231//intracellular membrane-bounded organelle	GO:0003677//DNA binding;GO:0001071	GO:0010468//regulation of gene expression;GO:0006351//transcription, DNA-dependent	MADS box protein M8 [Arachis hypogaea]
gi|296578666|gb|GW964347.1|GW964347	491	0	16	0.001	4.55796	12.1542	-	-	-	Quinonprotein alcohol dehydrogenase-like [Medicago truncatula]
gi|298145674|gb|EZ753405.1|	616	0	20	0.001	4.54131	12.1489	-	GO:0008135//translation factor activity, nucleic acid binding	-	unnamed protein product [Vitis vinifera]
gi|339690894|gb|JK186849.1|JK186849	578	0	18	0.001	4.35589	12.0888	-	-	-	-
gi|339714403|gb|JK209603.1|JK209603	572	0	17	0.001	4.15704	12.0213	GO:0044424//intracellular part	GO:0046914//transition metal ion binding;GO:0016702//oxidoreductase activity, acting on single donors with incorporation of molecular oxygen, incorporation of two atoms of oxygen	GO:0006633//fatty acid biosynthetic process	lipoxygenase 3 [Glycine max]
gi|298124733|gb|EZ732474.1|	1689	0	50	0.001	4.14068	12.0157	-	GO:0070011//peptidase activity, acting on L-amino acid peptides	GO:0019538//protein metabolic process	Lysosomal Pro-X carboxypeptidase, putative [Ricinus communis]
gi|339683754|gb|JK182838.1|JK182838	575	0	17	0.001	4.13536	12.0138	GO:0009536//plastid	-	GO:0006952//defense response;GO:0010033//response to organic substance	unknown [Glycine max]
gi|296592555|gb|GW974827.1|GW974827	629	0	18	0.001	4.00271	11.9668	-	GO:0046872//metal ion binding;GO:0004497//monooxygenase activity	-	CYP82C1p [Glycine max]
gi|298133982|gb|EZ741713.1|	773	0	22	0.001	3.98084	11.9589	GO:0044464//cell part	-	-	predicted protein [Populus trichocarpa]
gi|296573341|gb|GW954180.1|GW954180	640	0	18	0.001	3.93391	11.9417	-	-	-	unknown [Glycine max]
gi|298132441|gb|EZ740172.1|	996	0	28	0.001	3.93215	11.9411	GO:0009536//plastid	-	GO:0010468//regulation of gene expression;GO:0009887//organ morphogenesis;GO:0040034//regulation of development, heterochronic;GO:0048869//cellular developmental process	transcription factor, putative [Ricinus communis]
gi|298129555|gb|EZ737286.1|	687	0	19	0.001	3.86838	11.9175	GO:0005667//transcription factor complex	GO:0003676//nucleic acid binding;GO:0001071	GO:0006351//transcription, DNA-dependent	unknown [Glycine max]
gi|339681345|gb|JK181015.1|JK181015	591	0	16	0.001	3.78673	11.8867	-	GO:0004030//aldehyde dehydrogenase [NAD(P)+] activity	GO:0009698//phenylpropanoid metabolic process	unknown [Glycine max]
gi|296591729|gb|GW970971.1|GW970971	485	0	13	0.001	3.74915	11.8723	-	-	-	-
gi|339663163|gb|JK155572.1|JK155572	492	0	13	0.001	3.69581	11.8517	-	GO:0003676//nucleic acid binding;GO:0030246//carbohydrate binding	GO:0008037//cell recognition	unknown [Glycine max]
gi|296608072|gb|GW990667.1|GW990667	499	0	13	0.001	3.64397	11.8313	-	-	-	unnamed protein product [Vitis vinifera]
gi|296595555|gb|GW979990.1|GW979990	503	0	13	0.001	3.61499	11.8198	-	-	-	-
gi|296597153|gb|GW977292.1|GW977292	506	0	13	0.001	3.59356	11.8112	-	-	-	conserved hypothetical protein [Ricinus communis]
Unigene69066_ARAawvTARAAPEI-1	742	0	19	0.001	3.58164	11.8064	GO:0044464//cell part	-	-	UPF0497 membrane protein 9
gi|298126119|gb|EZ733850.1|	822	0	21	0.001	3.57338	11.8031	-	-	-	Integral membrane protein DUF6 containing protein [Medicago truncatula]
gi|296602055|gb|GW985196.1|GW985196	555	0	14	0.001	3.52831	11.7848	GO:0043231//intracellular membrane-bounded organelle	GO:0046872//metal ion binding;GO:0005543//phospholipid binding	GO:0006970//response to osmotic stress	unknown [Glycine max]
gi|339711841|gb|JK203830.1|JK203830	521	0	13	0.001	3.4901	11.7691	-	-	-	-
Unigene10846_ARAawvTARAAPEI-1	534	0	13	0.001	3.40513	11.7335	-	-	GO:0006732//coenzyme metabolic process;GO:0051188//cofactor biosynthetic process;GO:0042559//pteridine and derivative biosynthetic process	predicted protein [Populus trichocarpa]
gi|339682030|gb|JK181700.1|JK181700	577	0	14	0.001	3.39378	11.7287	GO:0044464//cell part	-	-	unknown [Glycine max]
gi|298117100|gb|EZ724841.1|	746	0	18	0.001	3.37494	11.7206	GO:0043231//intracellular membrane-bounded organelle	GO:0046914//transition metal ion binding;GO:0001071	-	unknown [Glycine max]
gi|339690824|gb|JK186779.1|JK186779	628	0	15	0.001	3.3409	11.706	-	-	-	-
gi|339688562|gb|JK185597.1|JK185597	546	0	13	0.001	3.33029	11.7014	-	-	-	-
gi|339687100|gb|JK187879.1|JK187879	548	0	13	0.001	3.31814	11.6962	-	GO:0003824//catalytic activity	GO:0044238//primary metabolic process	unknown [Glycine max]
gi|339707846|gb|JK200771.1|JK200771	553	0	13	0.001	3.28814	11.6831	-	GO:0000166//nucleotide binding	GO:0006952//defense response;GO:0009987//cellular process	resistance protein LM6 [Glycine max]
gi|298144404|gb|EZ752135.1|	665	0	15	0.001	3.15501	11.6234	-	-	GO:0008152//metabolic process	unknown [Glycine max]
gi|296591073|gb|GW973995.1|GW973995	584	0	13	0.001	3.1136	11.6044	-	GO:0004497//monooxygenase activity;GO:0005506//iron ion binding	-	cytochrome P450, putative [Ricinus communis]
Unigene19174_ARAawvTARAAPEI-1	676	0	15	0.001	3.10368	11.5998	-	GO:0005488//binding	-	unknown [Glycine max]
gi|296585375|gb|GW968967.1|GW968967	609	0	13	0.001	2.98578	11.5439	-	GO:0046872//metal ion binding	GO:0009725//response to hormone stimulus	Zinc finger, RING-type [Medicago truncatula]
gi|296574185|gb|GW948260.1|GW948260	615	0	13	0.001	2.95665	11.5297	GO:0009536//plastid	-	-	conserved hypothetical protein [Ricinus communis]
gi|298122792|gb|EZ730533.1|	1331	0	28	0.001	2.94247	11.5228	-	-	-	-
gi|298125660|gb|EZ733401.1|	1193	0	25	0.001	2.9311	11.5172	-	-	GO:0009628//response to abiotic stimulus	late embryogenesis abundant protein group 2 protein dehydrin [Arachis hypogaea]
gi|298125638|gb|EZ733379.1|	822	0	17	0.001	2.89274	11.4982	GO:0043231//intracellular membrane-bounded organelle	GO:0003677//DNA binding	GO:0010468//regulation of gene expression;GO:0009685;GO:0003006//reproductive developmental process;GO:0006350//transcription	MADS9 protein [Gossypium hirsutum]
gi|298129845|gb|EZ737576.1|	828	0	17	0.001	2.87177	11.4877	-	-	-	unknown [Glycine max]
gi|298148759|gb|EZ756490.1|	785	0	16	0.001	2.8509	11.4772	-	-	-	MYB transcription factor MYB174 [Glycine max]
gi|298118430|gb|EZ726171.1|	1336	0	26	0.001	2.72207	11.4105	-	GO:0016788//hydrolase activity, acting on ester bonds	-	hypothetical protein [Vitis vinifera]
gi|298117304|gb|EZ725045.1|	680	0	13	0.001	2.67403	11.3848	GO:0005576//extracellular region	GO:0030246//carbohydrate binding;GO:0043167//ion binding;GO:0015925	GO:0044238//primary metabolic process	beta-galactosidase [Mangifera indica]
Unigene71387_ARAawvTARAAPEI-1	1114	0	20	0.001	2.51117	11.2941	-	GO:0008940//nitrate reductase activity;GO:0030554//adenyl nucleotide binding;GO:0005506//iron ion binding	GO:0042126//nitrate metabolic process	Nitrate reductase [NADH] 2; Short=NR-2
gi|298137223|gb|EZ744954.1|	819	0	13	0.001	2.2202	11.1165	-	GO:0016746//transferase activity, transferring acyl groups	-	malonyl-CoA:isoflavone 7-O-glucoside-6''-O-malonyltransferase [Glycine max]
gi|298115500|gb|EZ723241.1|	1360	0	20	0.001	2.05695	11.0063	-	-	-	late embryogenesis abundant protein group 3 protein [Arachis hypogaea]
gi|298128430|gb|EZ736161.1|	1572	0	20	0.001	1.77955	10.7973	-	GO:0016788//hydrolase activity, acting on ester bonds	-	Pectinesterase-2 precursor, putative [Ricinus communis]
gi|298127043|gb|EZ734774.1|	1459	0	13	0.001	1.24629	10.2834	-	-	-	gibberellin 20-oxidase [Pisum sativum]
gi|298113949|gb|EZ721690.1|	1296	5	5700	0.558245	615.179	10.1059	-	-	-	predicted protein [Populus trichocarpa]
gi|339697107|gb|JK195448.1|JK195448	631	4	3453	0.917255	765.419	9.70471	GO:0031410//cytoplasmic vesicle	GO:0004553//hydrolase activity, hydrolyzing O-glycosyl compounds;GO:0043167//ion binding	GO:0044238//primary metabolic process	endo-1,4-beta-mannanase [Glycine max]
gi|298115146|gb|EZ722887.1|	1054	2	393	0.274567	52.1535	7.56946	GO:0044464//cell part	GO:0015291//secondary active transmembrane transporter activity	GO:0003006//reproductive developmental process;GO:0015893//drug transport	multidrug resistance pump, putative [Ricinus communis]
Unigene68683_ARAawvTARAAPEI-1	707	2	302	0.409327	59.7474	7.18948	-	-	-	-
gi|339687125|gb|JK184576.1|JK184576	544	2	283	0.531974	72.7645	7.09573	-	GO:0016884//carbon-nitrogen ligase activity, with glutamine as amido-N-donor;GO:0032559//adenyl ribonucleotide binding	GO:0009064//glutamine family amino acid metabolic process;GO:0006528//asparagine metabolic process	asparagine synthetase [Glycine max]
gi|298126061|gb|EZ733792.1|	1113	2	220	0.260013	27.6477	6.73243	-	-	-	unknown [Glycine max]
Unigene59564_ARAawvTARAAPEI-1	378	5	493	1.91398	182.426	6.57459	-	-	-	-
gi|298128634|gb|EZ736365.1|	771	36	3548	6.75628	643.667	6.57394	-	-	-	unknown [Glycine max]
Unigene62578_ARAawvTARAAPEI-1	438	6	556	1.98215	177.555	6.48505	-	GO:0016884//carbon-nitrogen ligase activity, with glutamine as amido-N-donor;GO:0032559//adenyl ribonucleotide binding	GO:0009064//glutamine family amino acid metabolic process;GO:0006528//asparagine metabolic process	asparagine synthetase [Glycine max]
gi|296586618|gb|GW972668.1|GW972668	587	5	452	1.23251	107.704	6.44933	-	GO:0005529//sugar binding	GO:0007088//regulation of mitosis;GO:0006350//transcription	Chain A, Structural Basis Of Carbohydrate Recognition By Bowringia Milbraedii Seed Agglutinin
gi|298116430|gb|EZ724171.1|	881	5	416	0.821209	66.0464	6.32959	-	-	-	predicted protein [Populus trichocarpa]
Unigene10873_ARAawvTARAAPEI-1	841	3	244	0.516161	40.5813	6.29685	-	GO:0003676//nucleic acid binding;GO:0001071	GO:0010468//regulation of gene expression;GO:0032501//multicellular organismal process	transcriptional factor NAC11 [Glycine max]
gi|298128067|gb|EZ735798.1|	1352	6	447	0.642146	46.2448	6.17024	-	GO:0016787//hydrolase activity	-	predicted protein [Populus trichocarpa]
Unigene67668_ARAawvTARAAPEI-1	633	2	148	0.457179	32.7032	6.16053	-	-	-	hypothetical protein [Vitis vinifera]
Unigene70236_ARAawvTARAAPEI-1	881	26	1920	4.27029	304.83	6.15753	-	-	-	UPF0497 membrane protein 12
Unigene69224_ARAawvTARAAPEI-1	757	7	510	1.33802	94.2337	6.13807	-	-	-	unknown [Glycine max]
Unigene28744_ARAawvTARAAPEI-1	176	12	861	9.8657	684.262	6.11598	-	GO:0016884//carbon-nitrogen ligase activity, with glutamine as amido-N-donor;GO:0032559//adenyl ribonucleotide binding	GO:0009642//response to light intensity;GO:0009746;GO:0009267//cellular response to starvation;GO:0009064//glutamine family amino acid metabolic process;GO:0034285;GO:0006528//asparagine metabolic process	asparagine synthetase [Securigera parviflora]
gi|298122386|gb|EZ730127.1|	1018	9	632	1.27925	86.8362	6.08493	-	-	GO:0006350//transcription	homeodomain leucine zipper protein HDZ2 [Phaseolus vulgaris]
Unigene12046_ARAawvTARAAPEI-1	479	5	339	1.51041	98.991	6.03429	-	-	-	unknown [Glycine max]
Unigene54208_ARAawvTARAAPEI-1	309	25	1671	11.7069	756.397	6.01372	-	GO:0016884//carbon-nitrogen ligase activity, with glutamine as amido-N-donor;GO:0032559//adenyl ribonucleotide binding	GO:0009064//glutamine family amino acid metabolic process;GO:0006528//asparagine metabolic process	asparagine synthetase [Glycine max]
gi|298120726|gb|EZ728467.1|	1318	11	720	1.20764	76.4098	5.9835	GO:0005576//extracellular region;GO:0030312//external encapsulating structure	GO:0004553//hydrolase activity, hydrolyzing O-glycosyl compounds;GO:0016758//transferase activity, transferring hexosyl groups	GO:0044042//glucan metabolic process	unknown [Glycine max]
Unigene65939_ARAawvTARAAPEI-1	546	14	872	3.71018	223.386	5.9119	-	-	-	unknown [Glycine max]
gi|298116774|gb|EZ724515.1|	575	2	123	0.503294	29.9205	5.89359	-	-	-	unknown [Glycine max]
gi|298114251|gb|EZ721992.1|	1665	7	420	0.608336	35.2831	5.85797	-	GO:0016491//oxidoreductase activity;GO:0004175//endopeptidase activity;GO:0005515//protein binding	GO:0019538//protein metabolic process;GO:0044092	subtilisin-like protease [Glycine max]
Unigene57698_ARAawvTARAAPEI-1	350	9	533	3.72078	213.006	5.83914	-	-	-	unknown [Glycine max]
Unigene71449_ARAawvTARAAPEI-1	1138	6	350	0.762902	43.0187	5.81732	GO:0016020//membrane	GO:0046872//metal ion binding;GO:0016491//oxidoreductase activity	-	CYP71A10 [Glycine max]
Unigene51202_ARAawvTARAAPEI-1	282	2	116	1.02622	57.5361	5.80906	GO:0031224//intrinsic to membrane	-	-	unknown [Glycine max]
Unigene71344_ARAawvTARAAPEI-1	1102	7	400	0.919128	50.7703	5.78758	GO:0009536//plastid	GO:0008483//transaminase activity	GO:0008152//metabolic process	unknown [Glycine max]
Unigene32230_ARAawvTARAAPEI-1	187	10	571	7.73781	427.097	5.78649	-	-	-	-
Unigene58442_ARAawvTARAAPEI-1	360	2	112	0.803872	43.5158	5.75843	-	GO:0017111//nucleoside-triphosphatase activity;GO:0000166//nucleotide binding	-	ATP binding protein, putative [Ricinus communis]
gi|339685723|gb|JK180262.1|JK180262	572	43	2389	10.8776	584.187	5.747	-	GO:0016884//carbon-nitrogen ligase activity, with glutamine as amido-N-donor;GO:0032559//adenyl ribonucleotide binding	GO:0009064//glutamine family amino acid metabolic process;GO:0006528//asparagine metabolic process	asparagine synthetase [Glycine max]
Unigene9140_ARAawvTARAAPEI-1	468	3	162	0.927545	48.4173	5.70596	GO:0044464//cell part	GO:0043169//cation binding;GO:0030246//carbohydrate binding	GO:0044419//interspecies interaction between organisms	galactose-binding lectin precursor [Arachis hypogaea]
Unigene18632_ARAawvTARAAPEI-1	537	2	108	0.538909	28.1307	5.70596	GO:0043231//intracellular membrane-bounded organelle	GO:0003676//nucleic acid binding;GO:0001071	GO:0016049//cell growth;GO:0010468//regulation of gene expression;GO:0009791//post-embryonic development;GO:0010260//organ senescence	NAC domain protein [Glycine max]
gi|339700946|gb|JK193451.1|JK193451	527	5	270	1.37284	71.6613	5.70596	-	-	-	metallothionein-like protein [Arachis hypogaea]
gi|296606518|gb|GW980393.1|GW980393	633	8	419	1.82871	92.5853	5.66188	-	GO:0005529//sugar binding	GO:0007088//regulation of mitosis;GO:0006350//transcription	Agglutinin-2; AltName: Full=Agglutinin II; AltName: Full=ClAII; AltName: Full=LecClAII; Flags: Precursor
Unigene64020_ARAawvTARAAPEI-1	476	4	206	1.21594	60.533	5.63758	-	-	-	predicted protein [Populus trichocarpa]
Unigene63834_ARAawvTARAAPEI-1	471	13	666	3.99376	197.781	5.63001	GO:0043231//intracellular membrane-bounded organelle	-	GO:0016049//cell growth;GO:0009791//post-embryonic development;GO:0010260//organ senescence	NAC1 protein [Glycine max]
Unigene59923_ARAawvTARAAPEI-1	385	12	590	4.51004	214.35	5.57068	GO:0009536//plastid	GO:0016829//lyase activity	-	unknown [Glycine max]
gi|339661252|gb|JK154501.1|JK154501	587	2	98	0.493005	23.3518	5.56579	-	GO:0004175//endopeptidase activity;GO:0016491//oxidoreductase activity	GO:0009725//response to hormone stimulus;GO:0010101;GO:0008152//metabolic process	subtilisin-like protease [Glycine max]
Unigene32437_ARAawvTARAAPEI-1	188	2	98	1.53933	72.9122	5.56579	-	-	-	-
Unigene62073_ARAawvTARAAPEI-1	426	5	244	1.69832	80.1147	5.55988	-	-	-	unknown [Glycine max]
gi|296591800|gb|GW971042.1|GW971042	405	2	97	0.714553	33.5003	5.55099	-	-	-	-
gi|298144806|gb|EZ752537.1|	1181	8	386	0.980166	45.7161	5.54353	-	GO:0046914//transition metal ion binding;GO:0016706//oxidoreductase activity, acting on paired donors, with incorporation or reduction of molecular oxygen, 2-oxoglutarate as one donor, and incorporation of one atom each of oxygen into both donors	GO:0008152//metabolic process	gibberellin 20-oxidase [Phaseolus vulgaris]
Unigene11172_ARAawvTARAAPEI-1	1309	3	143	0.33162	15.2802	5.52598	-	GO:0003824//catalytic activity	-	unnamed protein product [Vitis vinifera]
Unigene24349_ARAawvTARAAPEI-1	162	2	94	1.78638	81.1605	5.50566	-	-	-	-
Unigene65096_ARAawvTARAAPEI-1	513	2	90	0.564121	24.539	5.44293	-	-	-	unknown [Glycine max]
Unigene18949_ARAawvTARAAPEI-1	1529	2	90	0.18927	8.23316	5.44293	-	GO:0016747//transferase activity, transferring acyl groups other than amino-acyl groups	-	predicted protein [Populus trichocarpa]
Unigene71619_ARAawvTARAAPEI-1	1198	2	88	0.241564	10.2744	5.41051	GO:0031224//intrinsic to membrane	GO:0043169//cation binding;GO:0015662//ATPase activity, coupled to transmembrane movement of ions, phosphorylative mechanism;GO:0032559//adenyl ribonucleotide binding	GO:0006818//hydrogen transport;GO:0009206;GO:0006811//ion transport	plasma membrane H+-ATPase [Sesbania rostrata]
gi|339666922|gb|JK161159.1|JK161159	590	28	1210	6.86698	286.857	5.38451	-	GO:0016884//carbon-nitrogen ligase activity, with glutamine as amido-N-donor;GO:0032559//adenyl ribonucleotide binding	GO:0009064//glutamine family amino acid metabolic process;GO:0006528//asparagine metabolic process	asparagine synthetase [Securigera parviflora]
Unigene4728_ARAawvTARAAPEI-1	833	4	172	0.694824	28.8812	5.37734	-	-	-	unknown [Glycine max]
gi|298114149|gb|EZ721890.1|	726	3	128	0.597922	24.6607	5.36611	-	GO:0043169//cation binding	-	metallothionein-like protein [Arachis hypogaea]
Unigene63603_ARAawvTARAAPEI-1	465	2	85	0.622353	25.5681	5.36047	GO:0044424//intracellular part	GO:0046914//transition metal ion binding;GO:0016702//oxidoreductase activity, acting on single donors with incorporation of molecular oxygen, incorporation of two atoms of oxygen	GO:0006633//fatty acid biosynthetic process	lipoxygenase [Pisum sativum]
gi|339700213|gb|JK196046.1|JK196046	570	10	420	2.53854	103.064	5.34339	-	-	-	unknown [Glycine max]
Unigene58379_ARAawvTARAAPEI-1	359	2	84	0.806111	32.7278	5.34339	-	GO:0046872//metal ion binding;GO:0016682//oxidoreductase activity, acting on diphenols and related substances as donors, oxygen as acceptor	GO:0003006//reproductive developmental process;GO:0008152//metabolic process;GO:0010038//response to metal ion	laccase 110a [Populus trichocarpa]
gi|298130617|gb|EZ738348.1|	730	19	791	3.76609	151.56	5.33068	-	-	-	unknown [Glycine max]
gi|339690366|gb|JK183825.1|JK183825	610	15	616	3.55812	141.248	5.31097	-	-	-	-
Unigene10462_ARAawvTARAAPEI-1	582	2	82	0.497241	19.7071	5.30863	GO:0044464//cell part	GO:0016709//oxidoreductase activity, acting on paired donors, with incorporation or reduction of molecular oxygen, NADH or NADPH as one donor, and incorporation of one atom of oxygen;GO:0005506//iron ion binding	GO:0008152//metabolic process	Isoflavone 2'-hydroxylase; AltName: Full=CYP GE-3; AltName: Full=Cytochrome P450 81E1; AltName: Full=Cytochrome P450 91A4
gi|298116734|gb|EZ724475.1|	1355	6	244	0.640725	25.1873	5.29685	-	GO:0008483//transaminase activity	GO:0006520//cellular amino acid metabolic process	unnamed protein product [Vitis vinifera]
Unigene4872_ARAawvTARAAPEI-1	534	2	80	0.541936	20.9547	5.273	GO:0044464//cell part	GO:0005506//iron ion binding;GO:0004497//monooxygenase activity	GO:0008152//metabolic process	Cytochrome P450 82A4; AltName: Full=Cytochrome P450 CP9
Unigene51459_ARAawvTARAAPEI-1	284	2	80	1.01899	39.4007	5.273	-	-	-	-
gi|298114283|gb|EZ722024.1|	696	5	199	1.03949	39.9922	5.26577	-	GO:0004175//endopeptidase activity;GO:0016491//oxidoreductase activity	GO:0009725//response to hormone stimulus;GO:0010101;GO:0008152//metabolic process	subtilisin-like protease [Glycine max]
Unigene10233_ARAawvTARAAPEI-1	1088	9	356	1.19694	45.767	5.25688	-	GO:0016846//carbon-sulfur lyase activity;GO:0016765//transferase activity, transferring alkyl or aryl (other than methyl) groups	-	Chain A, Glutathione Transferase From Glycine Max
gi|298128418|gb|EZ736149.1|	2007	16	624	1.15354	43.488	5.23648	GO:0009536//plastid	GO:0043169//cation binding;GO:0004672//protein kinase activity;GO:0032559//adenyl ribonucleotide binding;GO:0016781//phosphotransferase activity, paired acceptors	GO:0006464//protein modification process;GO:0006796//phosphate metabolic process	unnamed protein product [Vitis vinifera]
gi|296601938|gb|GW985079.1|GW985079	466	4	155	1.24203	46.5241	5.2272	GO:0031410//cytoplasmic vesicle	GO:0016829//lyase activity	-	unknown [Glycine max]
Unigene59578_ARAawvTARAAPEI-1	378	2	77	0.765593	28.4925	5.21786	GO:0005576//extracellular region;GO:0031410//cytoplasmic vesicle	GO:0046914//transition metal ion binding;GO:0016682//oxidoreductase activity, acting on diphenols and related substances as donors, oxygen as acceptor	GO:0009808//lignin metabolic process	predicted protein [Populus trichocarpa]
Unigene7792_ARAawvTARAAPEI-1	275	2	77	1.05234	39.1642	5.21786	GO:0043231//intracellular membrane-bounded organelle	GO:0046914//transition metal ion binding;GO:0001071	GO:0001708//cell fate specification;GO:0009887//organ morphogenesis;GO:0048437//floral organ development	lyrate [Solanum lycopersicum]
gi|339681726|gb|JK181396.1|JK181396	585	3	115	0.742036	27.4963	5.2116	-	GO:0016903//oxidoreductase activity, acting on the aldehyde or oxo group of donors;GO:0016744	GO:0006772//thiamin metabolic process;GO:0006721//terpenoid metabolic process	putative 1-deoxy-D-xylulose 5-phosphate synthase [Hevea brasiliensis]
gi|298113573|gb|EZ721314.1|	1453	35	1332	3.48548	128.224	5.20117	-	-	-	unknown [Glycine max]
Unigene17610_ARAawvTARAAPEI-1	698	2	76	0.414605	15.2296	5.199	-	GO:0005488//binding	GO:0006950//response to stress	unknown [Glycine max]
Unigene7949_ARAawvTARAAPEI-1	1293	8	299	0.895264	32.3448	5.17508	-	GO:0030554//adenyl nucleotide binding;GO:0016491//oxidoreductase activity	-	hypothetical protein VITISV_015121 [Vitis vinifera]
Unigene56907_ARAawvTARAAPEI-1	340	3	112	1.27674	46.0756	5.17347	-	-	GO:0019941//modification-dependent protein catabolic process	ubiquitin-protein ligase, putative [Ricinus communis]
Unigene63663_ARAawvTARAAPEI-1	466	2	72	0.621017	21.6112	5.121	GO:0044431//Golgi apparatus part	GO:0035250//UDP-galactosyltransferase activity	-	predicted protein [Populus trichocarpa]
gi|298122836|gb|EZ730577.1|	1278	5	179	0.566107	19.5909	5.11296	-	GO:0016491//oxidoreductase activity	-	Leucoanthocyanidin dioxygenase, putative [Ricinus communis]
Unigene57637_ARAawvTARAAPEI-1	349	9	322	3.73144	129.051	5.11207	-	-	-	unknown [Glycine max]
gi|339686132|gb|JK180671.1|JK180671	584	2	71	0.495538	17.005	5.10082	GO:0005576//extracellular region;GO:0031410//cytoplasmic vesicle	GO:0046914//transition metal ion binding;GO:0016682//oxidoreductase activity, acting on diphenols and related substances as donors, oxygen as acceptor	GO:0009808//lignin metabolic process	predicted protein [Populus trichocarpa]
gi|298147625|gb|EZ755356.1|	704	3	106	0.616607	21.0603	5.09403	GO:0043231//intracellular membrane-bounded organelle	-	-	predicted protein [Populus trichocarpa]
Unigene16197_ARAawvTARAAPEI-1	820	19	664	3.35274	113.262	5.07819	-	GO:0046914//transition metal ion binding;GO:0016706//oxidoreductase activity, acting on paired donors, with incorporation or reduction of molecular oxygen, 2-oxoglutarate as one donor, and incorporation of one atom each of oxygen into both donors;GO:00167	GO:0008152//metabolic process	gibberellin 2-oxidase [Vigna angularis]
gi|296593252|gb|GW978495.1|GW978495	430	3	104	1.00951	33.8296	5.06655	GO:0044424//intracellular part	GO:0046914//transition metal ion binding;GO:0016702//oxidoreductase activity, acting on single donors with incorporation of molecular oxygen, incorporation of two atoms of oxygen	GO:0006633//fatty acid biosynthetic process	lipoxygenase [Cicer arietinum]
gi|339703555|gb|JK198976.1|JK198976	593	8	274	1.95207	64.629	5.04911	GO:0032991//macromolecular complex;GO:0016020//membrane;GO:0043231//intracellular membrane-bounded organelle	GO:0004672//protein kinase activity;GO:0046983//protein dimerization activity;GO:0042802//identical protein binding	GO:0009908//flower development;GO:0009720//detection of hormone stimulus;GO:0048827//phyllome development;GO:0048878//chemical homeostasis;GO:0009411//response to UV;GO:0010208//pollen wall assembly;GO:0043401	brassinosteroid receptor [Pisum sativum]
Unigene13532_ARAawvTARAAPEI-1	1257	10	339	1.15113	37.7221	5.03429	GO:0043231//intracellular membrane-bounded organelle;GO:0031410//cytoplasmic vesicle	GO:0016209//antioxidant activity;GO:0005506//iron ion binding;GO:0003824//catalytic activity	GO:0006950//response to stress;GO:0008152//metabolic process	unknown [Glycine max]
gi|339689782|gb|JK186184.1|JK186184	562	6	203	1.54481	50.5233	5.03145	GO:0043231//intracellular membrane-bounded organelle	GO:0016744	GO:0006721//terpenoid metabolic process	1-Deoxy-D-xylulose 5-phosphate synthase 2 precursor [Medicago truncatula]
Unigene13859_ARAawvTARAAPEI-1	955	142	4753	21.5152	696.139	5.01595	-	-	-	hypothetical protein AURANDRAFT_70520 [Aureococcus anophagefferens]
Unigene18850_ARAawvTARAAPEI-1	1170	7	233	0.865709	27.8549	5.00791	GO:0009536//plastid	-	-	unnamed protein product [Vitis vinifera]
gi|298127334|gb|EZ735065.1|	724	4	131	0.799431	25.3084	4.9845	GO:0043231//intracellular membrane-bounded organelle;GO:0044444//cytoplasmic part	-	-	unknown [Glycine max]
Unigene70715_ARAawvTARAAPEI-1	958	4	130	0.604163	18.9806	4.97344	GO:0043231//intracellular membrane-bounded organelle	GO:0003676//nucleic acid binding	GO:0010468//regulation of gene expression	MYB transcription factor MYB61 [Medicago truncatula]
Unigene185_ARAawvTARAAPEI-1	257	2	65	1.12605	35.3763	4.97344	GO:0016020//membrane	-	-	hypothetical protein [Vitis vinifera]
Unigene34522_ARAawvTARAAPEI-1	195	2	65	1.48407	46.6241	4.97344	-	-	-	-
Unigene57110_ARAawvTARAAPEI-1	342	2	64	0.846181	26.1749	4.95108	GO:0031410//cytoplasmic vesicle	GO:0046872//metal ion binding;GO:0016682//oxidoreductase activity, acting on diphenols and related substances as donors, oxygen as acceptor	GO:0008152//metabolic process	unknown [Glycine max]
Unigene58867_ARAawvTARAAPEI-1	366	2	64	0.790694	24.4585	4.95108	-	-	-	nucleic acid binding protein, putative [Ricinus communis]
gi|298130682|gb|EZ738413.1|	1015	3	95	0.427676	13.0915	4.93597	-	-	-	-
gi|296595863|gb|GW975968.1|GW975968	463	2	63	0.625041	19.0323	4.92836	-	GO:0005488//binding	-	galactose-binding lectin precursor [Arachis hypogaea]
Unigene15544_ARAawvTARAAPEI-1	859	6	188	1.01069	30.6123	4.9207	-	-	-	Protein of unknown function DUF584 [Medicago truncatula]
Unigene9307_ARAawvTARAAPEI-1	316	2	62	0.915804	27.4433	4.90527	GO:0044464//cell part	-	-	unknown [Glycine max]
Unigene17197_ARAawvTARAAPEI-1	366	3	93	1.18604	35.5413	4.90527	-	-	-	-
gi|298119499|gb|EZ727240.1|	1586	143	4425	13.0465	390.249	4.90267	GO:0044424//intracellular part	GO:0046872//metal ion binding;GO:0016765//transferase activity, transferring alkyl or aryl (other than methyl) groups;GO:0032559//adenyl ribonucleotide binding	GO:0044237//cellular metabolic process	s-adenosylmethionine synthetase, putative [Ricinus communis]
gi|298135583|gb|EZ743314.1|	345	9	278	3.7747	112.709	4.90009	-	-	-	-
gi|296609846|gb|GW992349.1|GW992349	452	3	90	0.960378	27.8507	4.85797	-	-	-	flavonoid prenyltransferase [Sophora flavescens]
Unigene51356_ARAawvTARAAPEI-1	283	3	90	1.53389	44.4824	4.85797	-	-	-	-
gi|296594794|gb|GW979393.1|GW979393	710	27	800	5.50256	157.603	4.84004	-	-	-	unknown [Medicago truncatula]
gi|339701934|gb|JK196935.1|JK196935	623	2	59	0.464517	13.2463	4.83372	-	-	-	unknown [Glycine max]
gi|298133673|gb|EZ741404.1|	460	23	675	7.23485	205.247	4.82626	-	-	-	-
gi|18072502|emb|AJ311170.1|	761	15	438	2.85211	80.5047	4.81897	-	GO:0043169//cation binding;GO:0030246//carbohydrate binding	-	galactose binding lectin [Arachis hypogaea]
Unigene15799_ARAawvTARAAPEI-1	327	6	175	2.65499	74.8552	4.81732	-	-	-	-
Unigene45623_ARAawvTARAAPEI-1	245	2	58	1.1812	33.1126	4.80906	-	GO:0003676//nucleic acid binding;GO:0016787//hydrolase activity	-	unknown [Glycine max]
gi|339685625|gb|JK180164.1|JK180164	532	2	58	0.543974	15.2492	4.80906	-	-	-	unknown [Glycine max]
Unigene66897_ARAawvTARAAPEI-1	591	6	173	1.46901	40.944	4.80074	-	-	-	-
gi|339693065|gb|JK189029.1|JK189029	345	33	943	13.8406	382.318	4.7878	-	GO:0043169//cation binding	-	metallothionein-like protein [Arachis hypogaea]
Unigene57954_ARAawvTARAAPEI-1	353	2	57	0.819813	22.5856	4.78397	-	-	-	-
gi|298120016|gb|EZ727757.1|	972	7	198	1.04206	28.4925	4.77308	GO:0043231//intracellular membrane-bounded organelle	GO:0001071;GO:0003677//DNA binding	GO:0048437//floral organ development;GO:0010468//regulation of gene expression;GO:0006351//transcription, DNA-dependent	agamous-like 1 protein [Glycine max]
Unigene70590_ARAawvTARAAPEI-1	936	10	282	1.54591	42.141	4.7687	-	-	GO:0019941//modification-dependent protein catabolic process	ubiquitin-protein ligase, putative [Ricinus communis]
Unigene15340_ARAawvTARAAPEI-1	827	4	112	0.699865	18.9428	4.75843	GO:0009536//plastid	GO:0030528//transcription regulator activity;GO:0005488//binding;GO:0016620//oxidoreductase activity, acting on the aldehyde or oxo group of donors, NAD or NADP as acceptor;GO:0001071	GO:0006633//fatty acid biosynthetic process;GO:0006970//response to osmotic stress;GO:0010017//red or far-red light signaling pathway	oxidoreductase, putative [Ricinus communis]
gi|339687010|gb|JK187789.1|JK187789	533	2	55	0.542953	14.4334	4.73243	-	-	-	-
Unigene16222_ARAawvTARAAPEI-1	793	12	328	2.18961	57.8539	4.72366	GO:0043231//intracellular membrane-bounded organelle	GO:0003676//nucleic acid binding	GO:0010468//regulation of gene expression;GO:0006350//transcription	unknown [Glycine max]
gi|339708446|gb|JK204342.1|JK204342	619	4	109	0.935037	24.6302	4.71926	-	-	-	putative polyprotein [Cicer arietinum]
gi|339686087|gb|JK180626.1|JK180626	526	2	54	0.550179	14.3595	4.70596	-	GO:0016407//acetyltransferase activity	GO:0009725//response to hormone stimulus	unknown [Glycine max]
Unigene62846_ARAawvTARAAPEI-1	445	8	214	2.60129	67.2644	4.69254	GO:0043231//intracellular membrane-bounded organelle;GO:0031224//intrinsic to membrane	-	-	unnamed protein product [Vitis vinifera]
Unigene41289_ARAawvTARAAPEI-1	222	3	80	1.95536	50.4044	4.68804	-	-	-	-
gi|298123732|gb|EZ731473.1|	269	15	393	8.06861	204.349	4.66257	GO:0043231//intracellular membrane-bounded organelle;GO:0044444//cytoplasmic part	GO:0004674//protein serine/threonine kinase activity;GO:0032559//adenyl ribonucleotide binding	GO:0048827//phyllome development;GO:0005984//disaccharide metabolic process;GO:0010118//stomatal movement;GO:0006633//fatty acid biosynthetic process;GO:0006970//response to osmotic stress;GO:0009845//seed germination;GO:0006464//protein modification proc	Os03g0610900 [Oryza sativa Japonica Group]
Unigene12272_ARAawvTARAAPEI-1	653	7	183	1.55112	39.1985	4.65942	GO:0043231//intracellular membrane-bounded organelle;GO:0016020//membrane	-	-	unknown [Glycine max]
Unigene41880_ARAawvTARAAPEI-1	225	2	52	1.2862	32.326	4.65152	-	GO:0016903//oxidoreductase activity, acting on the aldehyde or oxo group of donors;GO:0016744	GO:0006772//thiamin metabolic process;GO:0006721//terpenoid metabolic process	1-deoxy-D-xylulose 5-phosphate synthase [Stevia rebaudiana]
Unigene53375_ARAawvTARAAPEI-1	301	3	78	1.44216	36.246	4.65152	-	-	-	6b-interacting protein 2 [Nicotiana tabacum]
Unigene12496_ARAawvTARAAPEI-1	375	4	104	1.54343	38.7913	4.65152	-	-	-	-
gi|339695483|gb|JK197479.1|JK197479	606	6	154	1.43264	35.5451	4.6329	-	-	-	unknown [Medicago truncatula]
Unigene16868_ARAawvTARAAPEI-1	1014	2	51	0.285398	7.035	4.6235	-	GO:0008483//transaminase activity	GO:0006520//cellular amino acid metabolic process	unnamed protein product [Vitis vinifera]
gi|296599249|gb|GW981654.1|GW981654	161	8	204	7.18991	177.23	4.6235	-	-	-	-
Unigene30301_ARAawvTARAAPEI-1	181	2	51	1.59886	39.4115	4.6235	-	-	-	-
gi|298129413|gb|EZ737144.1|	558	24	606	6.22353	151.904	4.60929	-	-	-	predicted protein [Populus trichocarpa]
gi|298136967|gb|EZ744698.1|	383	14	351	5.28919	128.186	4.59905	GO:0005576//extracellular region;GO:0030312//external encapsulating structure	GO:0016798//hydrolase activity, acting on glycosyl bonds;GO:0016758//transferase activity, transferring hexosyl groups	GO:0044042//glucan metabolic process	unknown [Glycine max]
gi|298132640|gb|EZ740371.1|	997	3	75	0.435397	10.522	4.59493	GO:0043231//intracellular membrane-bounded organelle;GO:0016020//membrane	GO:0016651//oxidoreductase activity, acting on NADH or NADPH;GO:0000166//nucleotide binding	GO:0006350//transcription	Flavoprotein wrbA, putative [Ricinus communis]
Unigene65568_ARAawvTARAAPEI-1	530	2	50	0.546026	13.1955	4.59493	GO:0043231//intracellular membrane-bounded organelle	GO:0046914//transition metal ion binding	-	conserved hypothetical protein [Ricinus communis]
gi|298147576|gb|EZ755307.1|	872	2	50	0.331874	8.0202	4.59493	GO:0005618//cell wall;GO:0043231//intracellular membrane-bounded organelle;GO:0005576//extracellular region	GO:0004553//hydrolase activity, hydrolyzing O-glycosyl compounds	GO:0000272//polysaccharide catabolic process	alpha-L-arabinofuranosidase [Medicago truncatula]
gi|298113438|gb|EZ721179.1|	512	130	3221	36.7395	879.939	4.582	-	-	-	-
gi|298114167|gb|EZ721908.1|	397	3	74	1.09343	26.0719	4.57557	GO:0044464//cell part	-	-	hypothetical protein [Vitis vinifera]
gi|298142590|gb|EZ750321.1|	799	3	74	0.543293	12.9544	4.57557	GO:0044464//cell part	-	-	conserved hypothetical protein [Ricinus communis]
gi|298129473|gb|EZ737204.1|	921	22	540	3.45639	82.0098	4.56846	-	-	-	unknown [Glycine max]
Unigene15337_ARAawvTARAAPEI-1	1047	2	49	0.276403	6.54608	4.56579	-	GO:0016491//oxidoreductase activity;GO:0005506//iron ion binding	GO:0008152//metabolic process	cytochrome P450 monooxygenase CYP84A16 [Glycine max]
gi|298125372|gb|EZ733113.1|	872	4	98	0.663748	15.7196	4.56579	GO:0016020//membrane	GO:0046872//metal ion binding;GO:0016491//oxidoreductase activity	-	CYP71A10 [Glycine max]
gi|298149192|gb|EZ756923.1|	817	28	679	4.95902	116.246	4.55099	-	GO:0046914//transition metal ion binding;GO:0016706//oxidoreductase activity, acting on paired donors, with incorporation or reduction of molecular oxygen, 2-oxoglutarate as one donor, and incorporation of one atom each of oxygen into both donors;GO:00167	GO:0008152//metabolic process	gibberellin 2-oxidase [Vigna angularis]
gi|298129662|gb|EZ737393.1|	1525	23	556	2.18232	50.9961	4.54645	-	-	-	unknown [Glycine max]
gi|296601316|gb|GW988045.1|GW988045	608	18	434	4.28379	99.8431	4.5427	-	-	-	-
gi|296582824|gb|GW963988.1|GW963988	476	2	48	0.607971	14.1048	4.53604	-	-	-	predicted protein [Populus trichocarpa]
gi|298113739|gb|EZ721480.1|	658	274	6519	60.2538	1385.76	4.52348	-	-	GO:0009746;GO:0034285	auxin-repressed protein [Arachis hypogaea]
Unigene15554_ARAawvTARAAPEI-1	662	8	189	1.7486	39.9333	4.51332	-	-	-	phosphoprotein phosphatase, putative [Ricinus communis]
gi|339654975|gb|JK158360.1|JK158360	616	2	47	0.469795	10.6721	4.50566	-	GO:0016301//kinase activity	-	LYK4 [Glycine max]
Unigene40799_ARAawvTARAAPEI-1	220	2	47	1.31543	29.8818	4.50566	-	-	-	-
gi|339703441|gb|JK198862.1|JK198862	544	11	258	2.92586	66.3365	4.50287	-	-	-	-
Unigene3921_ARAawvTARAAPEI-1	386	3	70	1.12459	25.3654	4.4954	-	-	-	-
Unigene45078_ARAawvTARAAPEI-1	242	3	70	1.79376	40.4589	4.4954	-	-	-	-
gi|298122331|gb|EZ730072.1|	523	56	1292	15.4934	345.535	4.47911	-	-	-	-
gi|298135383|gb|EZ743114.1|	531	2	46	0.544998	12.117	4.47464	-	-	-	unknown [Glycine max]
gi|339665647|gb|JK163138.1|JK163138	553	2	46	0.523316	11.6349	4.47464	-	GO:0016740//transferase activity	-	UDP-glucosyltransferase, putative [Ricinus communis]
Unigene32057_ARAawvTARAAPEI-1	187	2	46	1.54756	34.4071	4.47464	-	-	-	f-box family protein [Populus trichocarpa]
Unigene36468_ARAawvTARAAPEI-1	202	2	46	1.43264	31.8521	4.47464	-	-	-	-
gi|296574594|gb|GW956857.1|GW956857	652	3	69	0.665784	14.8024	4.47464	GO:0005576//extracellular region;GO:0030312//external encapsulating structure	GO:0004553//hydrolase activity, hydrolyzing O-glycosyl compounds;GO:0016758//transferase activity, transferring hexosyl groups	GO:0044042//glucan metabolic process	unknown [Glycine max]
Unigene3877_ARAawvTARAAPEI-1	497	10	229	2.91141	64.4482	4.46835	-	-	-	-
gi|298147806|gb|EZ755537.1|	914	27	618	4.27442	94.5745	4.46765	-	-	-	hypothetical protein [Vitis vinifera]
Unigene16320_ARAawvTARAAPEI-1	336	5	114	2.15323	47.4567	4.46204	-	-	-	-
gi|298113957|gb|EZ721698.1|	491	187	4232	55.1086	1205.58	4.4513	-	-	-	trypsin protein inhibitor 2 [Cicer arietinum]
gi|339673982|gb|JK170820.1|JK170820	546	33	745	8.74542	190.851	4.44778	-	GO:0004672//protein kinase activity;GO:0032559//adenyl ribonucleotide binding	GO:0006464//protein modification process	stress-induced receptor-like kinase [Glycine max]
Unigene58581_ARAawvTARAAPEI-1	362	23	519	9.19346	200.535	4.4471	-	-	-	-
Unigene1042_ARAawvTARAAPEI-1	1459	28	630	2.77691	60.3972	4.44293	-	-	-	hypothetical protein [Nicotiana tabacum]
Unigene24002_ARAawvTARAAPEI-1	160	2	45	1.80871	39.3391	4.44293	-	-	-	-
gi|339649814|gb|JK148707.1|JK148707	570	8	179	2.03084	43.9248	4.43489	-	GO:0046914//transition metal ion binding	-	unknown [Medicago truncatula]
Unigene5636_ARAawvTARAAPEI-1	586	7	156	1.72846	37.2356	4.42912	-	GO:0003824//catalytic activity	GO:0019725//cellular homeostasis	unnamed protein product [Vitis vinifera]
Unigene52615_ARAawvTARAAPEI-1	294	116	2562	57.0913	1218.89	4.41615	-	-	-	predicted protein [Physcomitrella patens subsp. patens]
Unigene13052_ARAawvTARAAPEI-1	475	3	66	0.913876	19.4349	4.41051	-	GO:0016829//lyase activity	-	glutathione S-transferase GST 16 [Glycine max]
Unigene33672_ARAawvTARAAPEI-1	192	3	66	2.26089	48.0811	4.41051	-	-	-	-
Unigene9801_ARAawvTARAAPEI-1	309	3	65	1.40483	29.423	4.38848	-	-	-	-
Unigene8926_ARAawvTARAAPEI-1	1547	19	411	1.77714	37.1606	4.38614	GO:0044464//cell part	GO:0015291//secondary active transmembrane transporter activity	GO:0003006//reproductive developmental process;GO:0015893//drug transport	predicted protein [Populus trichocarpa]
gi|298135399|gb|EZ743130.1|	424	9	194	3.0714	63.9982	4.38106	-	-	-	-
Unigene64047_ARAawvTARAAPEI-1	477	2	43	0.606696	12.609	4.37734	-	-	-	unknown [Glycine max]
gi|296604891|gb|GW983544.1|GW983544	589	4	86	0.982662	20.4228	4.37734	-	GO:0016491//oxidoreductase activity	-	unknown [Glycine max]
gi|296587056|gb|GW972922.1|GW972922	538	2	43	0.537907	11.1794	4.37734	-	-	-	apyrase [Vigna unguiculata subsp. unguiculata]
Unigene6511_ARAawvTARAAPEI-1	197	2	43	1.46901	30.5305	4.37734	-	-	-	-
Unigene15124_ARAawvTARAAPEI-1	294	4	86	1.96867	40.915	4.37734	-	-	-	-
gi|298142094|gb|EZ749825.1|	1414	10	214	1.02332	21.1688	4.37061	-	-	-	-
Unigene9159_ARAawvTARAAPEI-1	412	3	64	1.05362	21.7277	4.36611	-	GO:0016709//oxidoreductase activity, acting on paired donors, with incorporation or reduction of molecular oxygen, NADH or NADPH as one donor, and incorporation of one atom of oxygen;GO:0005506//iron ion binding	GO:0008152//metabolic process	hypothetical protein [Vitis vinifera]
gi|298140423|gb|EZ748154.1|	1011	18	383	2.57621	52.9882	4.36235	-	GO:0043169//cation binding	GO:0006812//cation transport	unknown [Glycine max]
gi|339688045|gb|JK185080.1|JK185080	575	4	85	1.00659	20.6768	4.36047	-	-	-	-
Unigene59499_ARAawvTARAAPEI-1	377	4	84	1.53525	31.1652	4.34339	GO:0044424//intracellular part	GO:0046914//transition metal ion binding;GO:0016702//oxidoreductase activity, acting on single donors with incorporation of molecular oxygen, incorporation of two atoms of oxygen	GO:0006633//fatty acid biosynthetic process	lipoxygenase [Pisum sativum]
Unigene2074_ARAawvTARAAPEI-1	360	2	42	0.803872	16.3184	4.34339	-	-	-	hypothetical protein [Vitis vinifera]
Unigene22731_ARAawvTARAAPEI-1	156	2	42	1.85509	37.6579	4.34339	-	-	-	-
Unigene28793_ARAawvTARAAPEI-1	176	3	63	2.46643	50.0679	4.34339	-	-	-	-
Unigene66069_ARAawvTARAAPEI-1	552	11	229	2.88345	58.0267	4.33085	GO:0044464//cell part	GO:0030611//arsenate reductase activity;GO:0015036//disulfide oxidoreductase activity	GO:0019725//cellular homeostasis	glutaredoxin [Populus trichocarpa]
gi|339697351|gb|JK195692.1|JK195692	582	3	62	0.745861	14.9005	4.32031	GO:0016020//membrane	GO:0008172//S-methyltransferase activity	-	unknown [Glycine max]
Unigene17142_ARAawvTARAAPEI-1	573	15	310	3.78788	75.6726	4.32031	GO:0043234//protein complex	GO:0016301//kinase activity;GO:0019787//small conjugating protein ligase activity;GO:0032559//adenyl ribonucleotide binding	GO:0032446//protein modification by small protein conjugation	ATP binding protein, putative [Ricinus communis]
Unigene9294_ARAawvTARAAPEI-1	427	2	41	0.677738	13.4304	4.30863	-	GO:0004702//receptor signaling protein serine/threonine kinase activity;GO:0032559//adenyl ribonucleotide binding	GO:0006464//protein modification process	unknown [Glycine max]
gi|296578651|gb|GW964332.1|GW964332	522	8	164	2.21758	43.9446	4.30863	GO:0043231//intracellular membrane-bounded organelle	GO:0004672//protein kinase activity;GO:0032559//adenyl ribonucleotide binding	GO:0006464//protein modification process;GO:0023060	protein kinase [Glycine max]
Unigene70187_ARAawvTARAAPEI-1	873	14	285	2.32046	45.6628	4.29854	-	GO:0008415//acyltransferase activity	GO:0045489//pectin biosynthetic process;GO:0006631//fatty acid metabolic process	hydroxycinnamoyl-CoA shikimate/quinate hydroxycinnamoyl transferase [Coffea arabica]
gi|298132066|gb|EZ739797.1|	683	7	142	1.48299	29.0803	4.29347	GO:0031224//intrinsic to membrane	-	-	amino acid transporter, putative [Ricinus communis]
Unigene18142_ARAawvTARAAPEI-1	745	7	141	1.35957	26.4725	4.28327	-	-	-	unknown [Glycine max]
Unigene58347_ARAawvTARAAPEI-1	359	20	402	8.06111	156.626	4.2802	-	GO:0005488//binding	-	conserved hypothetical protein [Ricinus communis]
gi|339692718|gb|JK192001.1|JK192001	577	4	80	1.0031	19.393	4.273	-	-	-	hypothetical protein [Vitis vinifera]
Unigene22311_ARAawvTARAAPEI-1	155	2	40	1.86706	36.0961	4.273	-	-	-	-
Unigene46713_ARAawvTARAAPEI-1	251	7	139	4.03537	77.4592	4.26266	-	-	-	unknown [Glycine max]
gi|298120133|gb|EZ727874.1|	319	6	119	2.72157	52.1781	4.26093	-	-	-	-
gi|298116563|gb|EZ724304.1|	1086	5	99	0.666192	12.7508	4.2585	-	-	GO:0010468//regulation of gene expression;GO:0009725//response to hormone stimulus;GO:0006970//response to osmotic stress;GO:0048511//rhythmic process;GO:0010038//response to metal ion	MYB transcription factor MYB131 [Glycine max]
Unigene18927_ARAawvTARAAPEI-1	626	3	59	0.693436	13.1829	4.24876	GO:0043231//intracellular membrane-bounded organelle	GO:0003676//nucleic acid binding;GO:0001071	GO:0010468//regulation of gene expression;GO:0006351//transcription, DNA-dependent	conserved hypothetical protein [Ricinus communis]
Unigene21288_ARAawvTARAAPEI-1	152	8	157	7.61563	144.473	4.2457	-	-	-	-
gi|298136968|gb|EZ744699.1|	655	83	1622	18.3357	346.371	4.23959	GO:0005576//extracellular region;GO:0030312//external encapsulating structure	GO:0016798//hydrolase activity, acting on glycosyl bonds;GO:0016758//transferase activity, transferring hexosyl groups	GO:0044042//glucan metabolic process	unknown [Glycine max]
Unigene44094_ARAawvTARAAPEI-1	236	2	39	1.22625	23.1145	4.23648	GO:0009536//plastid	GO:0032561//guanyl ribonucleotide binding	-	unnamed protein product [Vitis vinifera]
Unigene31939_ARAawvTARAAPEI-1	186	2	39	1.55588	29.3281	4.23648	GO:0044464//cell part	GO:0042626//ATPase activity, coupled to transmembrane movement of substances;GO:0032559//adenyl ribonucleotide binding	-	hypothetical protein SORBIDRAFT_02g022870 [Sorghum bicolor]
Unigene39884_ARAawvTARAAPEI-1	216	5	97	3.34947	62.813	4.22906	-	-	-	-
Unigene69211_ARAawvTARAAPEI-1	755	8	155	1.53321	28.7155	4.2272	-	-	-	unnamed protein product [Vitis vinifera]
Unigene18590_ARAawvTARAAPEI-1	848	6	116	1.0238	19.1335	4.22409	-	GO:0008415//acyltransferase activity	GO:0045489//pectin biosynthetic process;GO:0006631//fatty acid metabolic process	Taxadien-5-alpha-ol O-acetyltransferase, putative [Ricinus communis]
gi|296610472|gb|GW992699.1|GW992699	605	7	135	1.67418	31.2112	4.22054	-	-	-	WRKY43 [Glycine max]
gi|298145269|gb|EZ753000.1|	887	5	96	0.815654	15.1384	4.21411	-	-	-	unnamed protein product [Vitis vinifera]
Unigene48929_ARAawvTARAAPEI-1	265	2	38	1.09205	20.0572	4.199	-	GO:0022892	GO:0015031//protein transport	unknown [Picea sitchensis]
gi|298142159|gb|EZ749890.1|	636	4	76	0.910044	16.7143	4.199	GO:0044439//peroxisomal part	GO:0005488//binding	GO:0006979//response to oxidative stress;GO:0044267//cellular protein metabolic process	unknown [Glycine max]
gi|339705470|gb|JK201580.1|JK201580	556	2	38	0.520493	9.55962	4.199	-	GO:0016757//transferase activity, transferring glycosyl groups	-	putative glycosyltransferase [Clitoria ternatea]
Unigene9303_ARAawvTARAAPEI-1	501	4	76	1.15527	21.2182	4.199	-	-	-	hypothetical protein VITISV_024658 [Vitis vinifera]
Unigene29107_ARAawvTARAAPEI-1	177	2	38	1.63499	30.0291	4.199	-	-	-	hypothetical protein VITISV_016361 [Vitis vinifera]
Unigene58105_ARAawvTARAAPEI-1	355	2	38	0.815194	14.9722	4.199	-	-	-	hypothetical protein [Beta vulgaris subsp. vulgaris]
gi|298117087|gb|EZ724828.1|	986	4	76	0.587006	10.7812	4.199	-	-	GO:0010038//response to metal ion	Heat shock 22 kDa protein, mitochondrial; Flags: Precursor
gi|298125092|gb|EZ732833.1|	1632	40	756	3.5465	64.7938	4.19139	-	GO:0003677//DNA binding	GO:0010468//regulation of gene expression;GO:0006350//transcription	agamous-like 1 protein [Glycine max]
gi|298114454|gb|EZ722195.1|	1005	7	132	1.00784	18.3713	4.18811	-	-	-	unnamed protein product [Vitis vinifera]
gi|296573858|gb|GW948111.1|GW948111	563	3	56	0.771032	13.9127	4.17347	GO:0044464//cell part	GO:0005506//iron ion binding;GO:0004497//monooxygenase activity	GO:0008152//metabolic process	Cytochrome P450 82A4; AltName: Full=Cytochrome P450 CP9
Unigene796_ARAawvTARAAPEI-1	289	3	56	1.50205	27.1033	4.17347	-	-	-	-
Unigene22362_ARAawvTARAAPEI-1	155	2	37	1.86706	33.3889	4.16053	-	-	-	-
Unigene47342_ARAawvTARAAPEI-1	255	4	74	2.26976	40.5904	4.16053	-	-	-	-
Unigene59887_ARAawvTARAAPEI-1	384	2	37	0.75363	13.4773	4.16053	GO:0044464//cell part	-	GO:0007047//cellular cell wall organization	hypothetical protein POPTRDRAFT_411151 [Populus trichocarpa]
Unigene66997_ARAawvTARAAPEI-1	596	9	166	2.18502	38.9577	4.15619	-	-	-	-
gi|298119930|gb|EZ727671.1|	1298	39	714	4.3476	76.9405	4.14545	-	-	-	conserved hypothetical protein [Ricinus communis]
gi|296574056|gb|GW956586.1|GW956586	657	6	109	1.32143	23.2056	4.1343	-	GO:0005488//binding	-	unknown [Glycine max]
Unigene13535_ARAawvTARAAPEI-1	647	13	235	2.90736	50.8037	4.12715	-	-	-	-
gi|298147805|gb|EZ755536.1|	851	17	307	2.89054	50.4592	4.12571	-	-	-	conserved hypothetical protein [Ricinus communis]
gi|339706241|gb|JK202351.1|JK202351	560	4	72	1.03355	17.9836	4.121	-	-	-	-
Unigene3069_ARAawvTARAAPEI-1	231	2	36	1.25279	21.7983	4.121	-	-	-	-
Unigene11043_ARAawvTARAAPEI-1	525	13	233	3.58297	62.0767	4.11482	-	GO:0016301//kinase activity	GO:0006464//protein modification process	ATP binding protein, putative [Ricinus communis]
Unigene70683_ARAawvTARAAPEI-1	953	23	410	3.49216	60.1759	4.10699	GO:0044424//intracellular part	GO:0016301//kinase activity	-	with no lysine kinase [Glycine max]
gi|298123292|gb|EZ731033.1|	721	4	71	0.802757	13.7738	4.10082	GO:0044464//cell part	-	-	unknown [Glycine max]
gi|296591755|gb|GW970997.1|GW970997	589	4	71	0.982662	16.8607	4.10082	GO:0009536//plastid	-	GO:0010260//organ senescence;GO:0002252;GO:0009607//response to biotic stimulus	syntaxin, plant, putative [Ricinus communis]
Unigene41503_ARAawvTARAAPEI-1	224	4	71	2.58388	44.3345	4.10082	-	-	-	-
gi|298141480|gb|EZ749211.1|	704	13	230	2.67196	45.6969	4.09613	-	-	-	predicted protein [Populus trichocarpa]
Unigene50498_ARAawvTARAAPEI-1	277	18	317	9.40269	160.07	4.08949	-	-	-	-
gi|298128901|gb|EZ736632.1|	736	2	35	0.393198	6.65154	4.08036	GO:0043231//intracellular membrane-bounded organelle	GO:0016772//transferase activity, transferring phosphorus-containing groups	-	unknown [Glycine max]
Unigene58864_ARAawvTARAAPEI-1	366	10	175	3.95347	66.8788	4.08036	-	GO:0003676//nucleic acid binding	GO:0010468//regulation of gene expression	unknown [Glycine max]
Unigene65758_ARAawvTARAAPEI-1	539	8	140	2.14764	36.3305	4.08036	-	-	-	unknown [Glycine max]
gi|298116124|gb|EZ723865.1|	486	2	35	0.595461	10.0731	4.08036	-	-	-	-
Unigene66727_ARAawvTARAAPEI-1	583	6	104	1.48916	24.9515	4.06655	-	-	-	hypothetical protein [Beta vulgaris subsp. vulgaris]
gi|339674000|gb|JK170838.1|JK170838	580	3	52	0.748433	12.5403	4.06655	-	-	-	-
Unigene67181_ARAawvTARAAPEI-1	605	4	69	0.956674	15.9524	4.0596	-	-	-	-
Unigene7206_ARAawvTARAAPEI-1	437	4	69	1.32446	22.0851	4.0596	-	-	-	-
gi|339700285|gb|JK196118.1|JK196118	609	15	258	3.56397	59.2562	4.05541	GO:0005618//cell wall	GO:0016772//transferase activity, transferring phosphorus-containing groups	-	unknown [Medicago truncatula]
Unigene12799_ARAawvTARAAPEI-1	750	6	103	1.15758	19.2091	4.05261	-	-	-	-
Unigene63865_ARAawvTARAAPEI-1	472	7	120	2.14593	35.5608	4.05061	-	-	-	unnamed protein product [Vitis vinifera]
gi|339706023|gb|JK202133.1|JK202133	564	10	171	2.56555	42.4081	4.047	-	-	-	-
gi|298145624|gb|EZ753355.1|	599	2	34	0.483129	7.93933	4.03854	-	-	-	Octicosapeptide/Phox/Bem1p [Medicago truncatula]
Unigene19394_ARAawvTARAAPEI-1	807	13	221	2.33093	38.3046	4.03854	-	GO:0046872//metal ion binding;GO:0016706//oxidoreductase activity, acting on paired donors, with incorporation or reduction of molecular oxygen, 2-oxoglutarate as one donor, and incorporation of one atom each of oxygen into both donors	-	hypothetical protein VITISV_042886 [Vitis vinifera]
Unigene38243_ARAawvTARAAPEI-1	209	2	34	1.38466	22.7543	4.03854	-	-	-	-
gi|298135522|gb|EZ743253.1|	253	3	51	1.71577	28.1956	4.03854	-	-	-	-
Unigene36248_ARAawvTARAAPEI-1	201	2	34	1.43977	23.66	4.03854	-	-	-	-
Unigene30456_ARAawvTARAAPEI-1	181	2	34	1.59886	26.2744	4.03854	-	-	-	-
Unigene65385_ARAawvTARAAPEI-1	524	19	322	5.24665	85.9521	4.03406	GO:0031410//cytoplasmic vesicle	-	-	unknown [Glycine max]
gi|298122426|gb|EZ730167.1|	697	571	9656	118.539	1937.74	4.03094	-	-	-	unknown [Glycine max]
gi|298150206|gb|EZ757937.1|	716	16	270	3.23345	52.7451	4.02789	-	-	GO:0006970//response to osmotic stress;GO:0009755//hormone-mediated signaling pathway	seed maturation protein PM39 [Glycine max]
Unigene6565_ARAawvTARAAPEI-1	275	7	118	3.6832	60.0179	4.02636	-	-	-	-
Unigene16486_ARAawvTARAAPEI-1	337	5	84	2.14684	34.8643	4.02146	GO:0043231//intracellular membrane-bounded organelle;GO:0044444//cytoplasmic part	GO:0004672//protein kinase activity;GO:0000166//nucleotide binding	GO:0010015//root morphogenesis;GO:0050794//regulation of cellular process;GO:0006464//protein modification process	unknown [Glycine max]
gi|339703515|gb|JK198936.1|JK198936	561	15	252	3.8689	62.8303	4.02146	-	GO:0016757//transferase activity, transferring glycosyl groups	GO:0005975//carbohydrate metabolic process;GO:0006950//response to stress	galactinol synthase [Glycine max]
gi|15991|emb|X62300.1|	1130	5	84	0.640252	10.3976	4.02146	GO:0044424//intracellular part	GO:0016747//transferase activity, transferring acyl groups other than amino-acyl groups	GO:0008152//metabolic process;GO:0050896//response to stimulus	resveratrol synthase [Arachis hypogaea]
gi|298116907|gb|EZ724648.1|	746	199	3338	38.5988	625.863	4.01922	-	-	GO:0009746;GO:0034285	auxin-repressed protein [Arachis hypogaea]
Unigene11519_ARAawvTARAAPEI-1	230	4	67	2.51647	40.7454	4.01716	-	-	-	-
Unigene44743_ARAawvTARAAPEI-1	240	4	67	2.41162	39.0477	4.01716	-	-	-	-
gi|298115824|gb|EZ723565.1|	1375	8	134	0.841873	13.6312	4.01716	GO:0043231//intracellular membrane-bounded organelle	GO:0030528//transcription regulator activity;GO:0003676//nucleic acid binding;GO:0001071	GO:0010468//regulation of gene expression;GO:0006351//transcription, DNA-dependent;GO:0006950//response to stress	dehydration responsive element binding protein [Halimodendron halodendron]
Unigene25118_ARAawvTARAAPEI-1	164	3	50	2.6469	42.644	4.00997	-	GO:0004721//phosphoprotein phosphatase activity	-	hypothetical protein ARALYDRAFT_918384 [Arabidopsis lyrata subsp. lyrata]
Unigene1860_ARAawvTARAAPEI-1	430	11	183	3.70155	59.5271	4.00734	-	-	-	unnamed protein product [Vitis vinifera]
gi|296578876|gb|GW964557.1|GW964557	637	8	132	1.81723	28.9845	3.99547	GO:0043231//intracellular membrane-bounded organelle	-	-	unknown [Glycine max]
Unigene71617_ARAawvTARAAPEI-1	1197	4	66	0.483532	7.71226	3.99547	-	GO:0016679//oxidoreductase activity, acting on diphenols and related substances as donors;GO:0016706//oxidoreductase activity, acting on paired donors, with incorporation or reduction of molecular oxygen, 2-oxoglutarate as one donor, and incorporation of	GO:0009699//phenylpropanoid biosynthetic process;GO:0007568//aging	unknown [Glycine max]
gi|339653363|gb|JK147740.1|JK147740	605	2	33	0.478337	7.6294	3.99547	GO:0044464//cell part	GO:0032559//adenyl ribonucleotide binding;GO:0042623//ATPase activity, coupled	-	P-loop containing nucleoside triphosphate hydrolase-like protein [Arabidopsis thaliana]
Unigene64289_ARAawvTARAAPEI-1	485	2	33	0.596689	9.51708	3.99547	GO:0043231//intracellular membrane-bounded organelle	GO:0016620//oxidoreductase activity, acting on the aldehyde or oxo group of donors, NAD or NADP as acceptor	GO:0006633//fatty acid biosynthetic process;GO:0006970//response to osmotic stress	oxidoreductase, putative [Ricinus communis]
gi|298150386|gb|EZ758117.1|	534	2	33	0.541936	8.64379	3.99547	GO:0016020//membrane	GO:0016301//kinase activity	-	LysM-domain containing receptor-like kinase [Sesbania rostrata]
Unigene15785_ARAawvTARAAPEI-1	535	2	33	0.540923	8.62764	3.99547	-	-	-	hypothetical protein [Vitis vinifera]
Unigene62211_ARAawvTARAAPEI-1	430	2	33	0.673009	10.7344	3.99547	-	GO:0005506//iron ion binding;GO:0003824//catalytic activity;GO:0016209//antioxidant activity	GO:0008152//metabolic process;GO:0006950//response to stress	hypothetical protein [Vitis vinifera]
Unigene45386_ARAawvTARAAPEI-1	243	2	33	1.19092	18.995	3.99547	-	-	-	-
Unigene7899_ARAawvTARAAPEI-1	352	2	33	0.822142	13.113	3.99547	-	-	-	-
Unigene49320_ARAawvTARAAPEI-1	268	2	33	1.07983	17.2231	3.99547	-	-	-	-
gi|298121595|gb|EZ729336.1|	1121	27	445	3.48512	55.5247	3.99385	GO:0016020//membrane;GO:0044444//cytoplasmic part;GO:0043231//intracellular membrane-bounded organelle	-	-	unknown [Glycine max]
Unigene42359_ARAawvTARAAPEI-1	228	19	311	12.0581	190.791	3.98392	-	-	-	unknown [Glycine max]
gi|298126592|gb|EZ734323.1|	420	3	49	1.03355	16.3184	3.98082	-	GO:0004175//endopeptidase activity	GO:0019538//protein metabolic process	cysteine protease-like protein [Arachis hypogaea]
Unigene34525_ARAawvTARAAPEI-1	195	3	49	2.22611	35.1474	3.98082	-	-	-	-
gi|298121003|gb|EZ728744.1|	709	9	147	1.83677	29.0003	3.98082	-	-	-	-
gi|339701860|gb|JK196861.1|JK196861	536	3	49	0.809871	12.7868	3.98082	-	-	-	unknown [Astragalus membranaceus]
Unigene12250_ARAawvTARAAPEI-1	406	3	49	1.06919	16.8811	3.98082	GO:0009536//plastid	GO:0019203//carbohydrate phosphatase activity	GO:0005991//trehalose metabolic process	haloacid dehalogenase-like hydrolase domain-containing protein [Arabidopsis thaliana]
gi|298151143|gb|EZ758874.1|	667	13	212	2.82018	44.4572	3.97856	-	GO:0005488//binding	-	predicted protein [Populus trichocarpa]
Unigene45207_ARAawvTARAAPEI-1	242	5	81	2.98961	46.8168	3.969	-	-	-	-
Unigene44384_ARAawvTARAAPEI-1	238	7	113	4.25579	66.41	3.9639	-	GO:0003824//catalytic activity	-	ATP binding protein, putative [Ricinus communis]
gi|296592162|gb|GW971404.1|GW971404	416	2	32	0.695659	10.7594	3.95108	-	-	GO:0010468//regulation of gene expression	unnamed protein product [Vitis vinifera]
Unigene52952_ARAawvTARAAPEI-1	297	2	32	0.974391	15.0704	3.95108	-	-	-	unnamed protein product [Vitis vinifera]
Unigene41578_ARAawvTARAAPEI-1	224	2	32	1.29194	19.9818	3.95108	GO:0043231//intracellular membrane-bounded organelle	GO:0016709//oxidoreductase activity, acting on paired donors, with incorporation or reduction of molecular oxygen, NADH or NADPH as one donor, and incorporation of one atom of oxygen;GO:0005506//iron ion binding	GO:0009965//leaf morphogenesis;GO:0010073//meristem maintenance;GO:0045927//positive regulation of growth;GO:0008152//metabolic process;GO:0003006//reproductive developmental process;GO:0008283//cell proliferation	unnamed protein product [Vitis vinifera]
Unigene15902_ARAawvTARAAPEI-1	685	3	48	0.63371	9.80127	3.95108	GO:0009536//plastid	-	-	conserved hypothetical protein [Ricinus communis]
Unigene62720_ARAawvTARAAPEI-1	442	3	48	0.982106	15.1898	3.95108	-	-	-	-
Unigene11518_ARAawvTARAAPEI-1	332	2	32	0.871669	13.4817	3.95108	-	-	-	-
gi|339712327|gb|JK206812.1|JK206812	590	2	32	0.490498	7.58629	3.95108	-	GO:0035251//UDP-glucosyltransferase activity	-	UDP-glucosyltransferase, putative [Ricinus communis]
gi|298136114|gb|EZ743845.1|	635	3	48	0.683608	10.573	3.95108	-	GO:0016628//oxidoreductase activity, acting on the CH-CH group of donors, NAD or NADP as acceptor;GO:0032559//adenyl ribonucleotide binding	GO:0009642//response to light intensity;GO:0044267//cellular protein metabolic process;GO:0000302//response to reactive oxygen species	predicted protein [Populus trichocarpa]
Unigene68368_ARAawvTARAAPEI-1	683	15	240	3.17783	49.1499	3.95108	-	-	-	-
Unigene38896_ARAawvTARAAPEI-1	212	3	48	2.0476	31.6692	3.95108	-	-	-	-
gi|298140275|gb|EZ748006.1|	790	14	222	2.56425	39.3059	3.93814	-	GO:0005488//binding	-	unknown [Medicago truncatula]
Unigene28964_ARAawvTARAAPEI-1	176	5	79	4.11071	62.7836	3.93293	-	-	-	-
Unigene64281_ARAawvTARAAPEI-1	485	4	63	1.19338	18.169	3.92836	-	-	-	conserved hypothetical protein [Ricinus communis]
Unigene18436_ARAawvTARAAPEI-1	2994	116	1824	5.60616	85.2128	3.92598	-	GO:0005488//binding	-	predicted protein [Populus trichocarpa]
gi|298123538|gb|EZ731279.1|	690	49	769	10.2756	155.887	3.92321	-	-	-	-
gi|339664495|gb|JK162679.1|JK162679	600	9	141	2.17046	32.87	3.9207	-	-	-	unknown [Glycine max]
Unigene66182_ARAawvTARAAPEI-1	557	9	141	2.33801	35.4075	3.9207	-	GO:0046914//transition metal ion binding	-	hypothetical protein [Vitis vinifera]
Unigene28359_ARAawvTARAAPEI-1	174	6	94	4.98955	75.5632	3.9207	-	-	-	-
Unigene71611_ARAawvTARAAPEI-1	1195	25	390	3.02713	45.6487	3.91455	-	-	-	unknown [Medicago truncatula]
Unigene50676_ARAawvTARAAPEI-1	278	2	31	1.04099	15.5973	3.90527	-	GO:0015926//glucosidase activity;GO:0043167//ion binding	GO:0044238//primary metabolic process	beta-glucosidase D7 [Lotus japonicus]
Unigene21806_ARAawvTARAAPEI-1	154	2	31	1.87918	28.1561	3.90527	-	-	-	-
Unigene33849_ARAawvTARAAPEI-1	193	2	31	1.49945	22.4665	3.90527	-	-	-	putative esterase [Cicer arietinum]
gi|339683181|gb|JK178937.1|JK178937	632	2	31	0.457902	6.86083	3.90527	-	-	-	predicted protein [Populus trichocarpa]
Unigene62927_ARAawvTARAAPEI-1	447	2	31	0.647414	9.70032	3.90527	-	-	GO:0050896//response to stimulus	PR10-1 protein [Medicago truncatula]
Unigene41303_ARAawvTARAAPEI-1	223	2	31	1.29773	19.4441	3.90527	GO:0043231//intracellular membrane-bounded organelle	-	-	pentatricopeptide repeat-containing protein, putative [Ricinus communis]
gi|298114101|gb|EZ721842.1|	511	4	62	1.13266	16.9708	3.90527	GO:0044444//cytoplasmic part;GO:0016020//membrane;GO:0030312//external encapsulating structure	GO:0005515//protein binding;GO:0032559//adenyl ribonucleotide binding	GO:0006952//defense response;GO:0010035//response to inorganic substance;GO:0044267//cellular protein metabolic process	heat shock protein, putative [Ricinus communis]
Unigene67458_ARAawvTARAAPEI-1	621	26	403	6.05817	90.7706	3.90527	-	-	-	conserved hypothetical protein [Ricinus communis]
gi|298125765|gb|EZ733506.1|	345	2	31	0.838823	12.5682	3.90527	-	-	-	-
Unigene54073_ARAawvTARAAPEI-1	307	7	108	3.29928	49.2059	3.89861	-	-	-	-
gi|339702140|gb|JK197141.1|JK197141	586	3	46	0.74077	10.9797	3.88967	-	-	-	unnamed protein product [Vitis vinifera]
Unigene68608_ARAawvTARAAPEI-1	702	6	92	1.23673	18.3308	3.88967	GO:0043231//intracellular membrane-bounded organelle	GO:0003676//nucleic acid binding	GO:0010468//regulation of gene expression	MYB transcription factor MYB92 [Glycine max]
Unigene25054_ARAawvTARAAPEI-1	164	3	46	2.6469	39.2325	3.88967	-	-	-	-
gi|296608026|gb|GW990621.1|GW990621	526	3	46	0.825268	12.2322	3.88967	-	-	-	-
Unigene14987_ARAawvTARAAPEI-1	667	7	107	1.51856	22.4383	3.88519	-	-	-	-
gi|298114276|gb|EZ722017.1|	930	8	122	1.24471	18.3488	3.88181	GO:0016020//membrane;GO:0044444//cytoplasmic part;GO:0043231//intracellular membrane-bounded organelle	-	-	unknown [Glycine max]
Unigene48843_ARAawvTARAAPEI-1	265	8	122	4.36821	64.394	3.88181	-	-	-	-
Unigene18382_ARAawvTARAAPEI-1	658	9	136	1.97914	28.9098	3.86861	-	-	-	unknown [Glycine max]
gi|339681098|gb|JK178518.1|JK178518	589	2	30	0.491331	7.12423	3.85797	GO:0016020//membrane	GO:0016763//transferase activity, transferring pentosyl groups	GO:0055086//nucleobase, nucleoside and nucleotide metabolic process	unknown [Glycine max]
Unigene9435_ARAawvTARAAPEI-1	337	2	30	0.858736	12.4515	3.85797	-	GO:0003824//catalytic activity	GO:0009064//glutamine family amino acid metabolic process	Gamma-glutamyl-gamma-aminobutyrate hydrolase, putative [Ricinus communis]
gi|296591287|gb|GW974209.1|GW974209	333	2	30	0.869051	12.6011	3.85797	-	GO:0004497//monooxygenase activity;GO:0005506//iron ion binding	-	cytochrome P450, putative [Ricinus communis]
Unigene21839_ARAawvTARAAPEI-1	154	2	30	1.87918	27.2479	3.85797	-	-	-	-
Unigene46267_ARAawvTARAAPEI-1	248	4	60	2.33382	33.8401	3.85797	-	-	-	-
gi|298136302|gb|EZ744033.1|	875	6	90	0.992208	14.3869	3.85797	-	GO:0001071	GO:0009566//fertilization	transcription factor CCAAT [Lotus japonicus]
Unigene43810_ARAawvTARAAPEI-1	235	2	30	1.23146	17.856	3.85797	-	-	-	-
Unigene4084_ARAawvTARAAPEI-1	304	4	60	1.90391	27.6064	3.85797	-	-	-	-
Unigene61528_ARAawvTARAAPEI-1	415	2	30	0.697335	10.1113	3.85797	-	-	-	-
Unigene51418_ARAawvTARAAPEI-1	284	2	30	1.01899	14.7752	3.85797	-	-	-	-
Unigene64142_ARAawvTARAAPEI-1	480	35	524	10.5508	152.694	3.85522	-	-	-	-
Unigene7584_ARAawvTARAAPEI-1	355	16	239	6.52156	94.1676	3.85194	-	-	-	-
gi|296593867|gb|GW978926.1|GW978926	173	15	224	12.546	181.106	3.85154	-	-	-	predicted protein [Micromonas pusilla CCMP1545]
Unigene38866_ARAawvTARAAPEI-1	212	184	2744	125.586	1810.42	3.84958	-	-	-	predicted protein [Micromonas pusilla CCMP1545]
gi|298132306|gb|EZ740037.1|	603	86	1282	20.6367	297.374	3.84899	-	-	-	-
gi|298145365|gb|EZ753096.1|	809	35	521	6.26007	90.0785	3.84693	GO:0044464//cell part	GO:0004175//endopeptidase activity	GO:0019538//protein metabolic process	predicted protein [Populus trichocarpa]
Unigene42557_ARAawvTARAAPEI-1	229	6	89	3.79119	54.3609	3.84185	-	-	-	retrotransposon protein, putative, Ty3-gypsy subclass [Oryza sativa Japonica Group]
gi|298147418|gb|EZ755149.1|	580	6	89	1.49687	21.4632	3.84185	-	-	-	-
gi|298147505|gb|EZ755236.1|	1475	155	2291	15.2054	217.253	3.83671	GO:0043231//intracellular membrane-bounded organelle	GO:0005488//binding	-	FUS-interacting serine-arginine-rich protein 1, putative [Ricinus communis]
Unigene70738_ARAawvTARAAPEI-1	964	8	118	1.20081	17.1213	3.83372	-	-	GO:0010468//regulation of gene expression	hypothetical protein [Vitis vinifera]
Unigene57842_ARAawvTARAAPEI-1	352	8	117	3.28857	46.4916	3.82144	-	-	-	-
gi|298127205|gb|EZ734936.1|	605	5	73	1.19584	16.8772	3.81897	GO:0043231//intracellular membrane-bounded organelle;GO:0031090//organelle membrane	GO:0005488//binding;GO:0019787//small conjugating protein ligase activity	GO:0006810//transport;GO:0006511//ubiquitin-dependent protein catabolic process;GO:0009725//response to hormone stimulus;GO:0032446//protein modification by small protein conjugation;GO:0006950//response to stress;GO:0051649//establishment of localization	unknown [Glycine max]
Unigene66378_ARAawvTARAAPEI-1	566	15	219	3.83473	54.1202	3.81897	-	-	-	hypothetical protein RCOM_1617200 [Ricinus communis]
gi|339680459|gb|JK174063.1|JK174063	573	7	102	1.76768	24.8987	3.81615	-	-	-	-
Unigene32526_ARAawvTARAAPEI-1	188	16	233	12.3146	173.352	3.81526	-	-	-	-
Unigene19276_ARAawvTARAAPEI-1	682	18	262	3.81898	53.7339	3.81457	-	-	-	predicted protein [Populus trichocarpa]
Unigene6636_ARAawvTARAAPEI-1	214	2	29	1.35231	18.9547	3.80906	-	-	-	-
Unigene68205_ARAawvTARAAPEI-1	671	6	87	1.29386	18.1355	3.80906	GO:0044444//cytoplasmic part;GO:0016020//membrane	GO:0016763//transferase activity, transferring pentosyl groups;GO:0015103//inorganic anion transmembrane transporter activity	GO:0043096//purine base salvage	unknown [Glycine max]
gi|296597872|gb|GW977977.1|GW977977	412	2	29	0.702413	9.84538	3.80906	-	GO:0016772//transferase activity, transferring phosphorus-containing groups	-	unknown [Glycine max]
Unigene1140_ARAawvTARAAPEI-1	256	2	29	1.13045	15.8449	3.80906	-	-	-	unknown [Glycine max]
gi|298132028|gb|EZ739759.1|	435	2	29	0.665274	9.32482	3.80906	-	GO:0046914//transition metal ion binding	-	predicted protein [Populus trichocarpa]
Unigene11460_ARAawvTARAAPEI-1	451	2	29	0.641672	8.99401	3.80906	-	-	-	Nodulin, putative [Ricinus communis]
Unigene45960_ARAawvTARAAPEI-1	247	2	29	1.17164	16.4223	3.80906	-	-	-	conserved hypothetical protein [Ricinus communis]
gi|339695135|gb|JK190579.1|JK190579	557	2	29	0.519558	7.2824	3.80906	-	-	-	bel1 homeotic protein, putative [Ricinus communis]
Unigene58796_ARAawvTARAAPEI-1	366	2	29	0.790694	11.0828	3.80906	GO:0031224//intrinsic to membrane	GO:0043169//cation binding;GO:0015662//ATPase activity, coupled to transmembrane movement of ions, phosphorylative mechanism;GO:0032559//adenyl ribonucleotide binding	GO:0006818//hydrogen transport;GO:0009206;GO:0006811//ion transport	autoinhibited H+ ATPase [Populus trichocarpa]
Unigene38261_ARAawvTARAAPEI-1	209	6	87	4.15398	58.2244	3.80906	-	-	-	-
Unigene61997_ARAawvTARAAPEI-1	424	4	58	1.36507	19.1335	3.80906	-	GO:0004674//protein serine/threonine kinase activity;GO:0000166//nucleotide binding	-	serine/threonine kinase-like protein [Glycine max]
gi|298136657|gb|EZ744388.1|	674	4	58	0.858736	12.0365	3.80906	-	GO:0016491//oxidoreductase activity;GO:0005506//iron ion binding	GO:0048878//chemical homeostasis;GO:0016129	cytochrome P450 enzyme [Pisum sativum]
gi|339701813|gb|JK196814.1|JK196814	547	5	72	1.32264	18.411	3.79907	-	-	-	unknown [Glycine max]
Unigene18744_ARAawvTARAAPEI-1	545	8	115	2.12399	29.5143	3.79657	-	-	-	-
Unigene44599_ARAawvTARAAPEI-1	239	3	43	1.81628	25.1653	3.79238	-	-	-	unknown [Glycine max]
gi|339688624|gb|JK185659.1|JK185659	608	3	43	0.713965	9.89228	3.79238	GO:0044464//cell part	-	GO:0009056//catabolic process	unknown [Glycine max]
gi|298147506|gb|EZ755237.1|	557	9	129	2.33801	32.3941	3.79238	GO:0043231//intracellular membrane-bounded organelle	GO:0003676//nucleic acid binding	GO:0006396//RNA processing	RNA recognition motif-containing protein [Arabidopsis thaliana]
gi|339712423|gb|JK206908.1|JK206908	571	3	43	0.760229	10.5333	3.79238	-	-	-	-
Unigene13508_ARAawvTARAAPEI-1	233	3	43	1.86305	25.8133	3.79238	-	-	-	-
gi|298119902|gb|EZ727643.1|	966	9	129	1.34811	18.6786	3.79238	GO:0043231//intracellular membrane-bounded organelle	GO:0003677//DNA binding;GO:0001071;GO:0005515//protein binding	GO:0048856//anatomical structure development;GO:0010468//regulation of gene expression;GO:0006351//transcription, DNA-dependent	MADS-box transcription factor [Arachis hypogaea]
Unigene66628_ARAawvTARAAPEI-1	578	10	143	2.50341	34.6051	3.78902	-	-	-	-
gi|298119097|gb|EZ726838.1|	1439	7	100	0.703877	9.7201	3.78758	-	-	-	CM0216.360.nc [Lotus japonicus]
gi|298117869|gb|EZ725610.1|	809	15	214	2.68289	36.9996	3.78565	-	-	-	hypothetical protein [Vitis vinifera]
gi|298123431|gb|EZ731172.1|	875	151	2153	24.9706	344.166	3.7848	GO:0000785//chromatin;GO:0043231//intracellular membrane-bounded organelle	GO:0003676//nucleic acid binding	GO:0006950//response to stress;GO:0034728	unknown [Glycine max]
Unigene4584_ARAawvTARAAPEI-1	444	4	57	1.30358	17.9566	3.78397	-	-	-	-
gi|298114616|gb|EZ722357.1|	981	167	2378	24.6324	339.058	3.7829	-	GO:0003824//catalytic activity	-	putative phosphatase [Glycine max]
gi|339670475|gb|JK168525.1|JK168525	471	15	213	4.60818	63.2544	3.77889	-	-	-	unknown [Glycine max]
Unigene65904_ARAawvTARAAPEI-1	545	11	156	2.92049	40.0368	3.77705	GO:0043231//intracellular membrane-bounded organelle;GO:0044444//cytoplasmic part	GO:0004674//protein serine/threonine kinase activity;GO:0032559//adenyl ribonucleotide binding	GO:0051726//regulation of cell cycle;GO:0010015//root morphogenesis;GO:0006464//protein modification process	unknown [Glycine max]
gi|298132748|gb|EZ740479.1|	737	6	85	1.17799	16.1318	3.7755	GO:0043231//intracellular membrane-bounded organelle	GO:0003676//nucleic acid binding;GO:0046983//protein dimerization activity	GO:0006351//transcription, DNA-dependent	bZIP transcription factor bZIP62 [Glycine max]
gi|296575503|gb|GW957776.1|GW957776	513	16	226	4.51297	61.6202	3.77125	-	-	-	-
Unigene61972_ARAawvTARAAPEI-1	424	10	141	3.41267	46.5141	3.7687	-	-	-	predicted protein [Populus trichocarpa]
gi|339702206|gb|JK197207.1|JK197207	562	12	169	3.08962	42.0612	3.76699	-	-	-	-
Unigene52959_ARAawvTARAAPEI-1	297	18	253	8.76952	119.15	3.76414	-	-	-	-
gi|296609817|gb|GW989468.1|GW989468	379	3	42	1.14536	15.5004	3.75843	-	-	-	-
gi|339664989|gb|JK165693.1|JK165693	562	2	28	0.514936	6.96873	3.75843	-	-	-	unknown [Glycine max]
Unigene62740_ARAawvTARAAPEI-1	442	2	28	0.654738	8.86069	3.75843	-	-	-	unknown [Glycine max]
Unigene4858_ARAawvTARAAPEI-1	281	2	28	1.02987	13.9375	3.75843	-	GO:0000166//nucleotide binding	-	unknown [Cicer arietinum]
Unigene34988_ARAawvTARAAPEI-1	197	8	112	5.87602	79.5213	3.75843	-	-	-	transcriptional factor NAC11 [Glycine max]
gi|60651748|gb|AY826726.1|	1170	3	42	0.371018	5.02106	3.75843	GO:0044424//intracellular part	GO:0016747//transferase activity, transferring acyl groups other than amino-acyl groups	GO:0009699//phenylpropanoid biosynthetic process;GO:0050896//response to stimulus	stilbene synthase [Arachis hypogaea]
Unigene46390_ARAawvTARAAPEI-1	249	2	28	1.16222	15.7286	3.75843	-	-	-	-
Unigene34430_ARAawvTARAAPEI-1	195	4	56	2.96814	40.1685	3.75843	-	-	-	-
gi|339710851|gb|JK205811.1|JK205811	576	2	28	0.50242	6.79935	3.75843	-	-	-	-
Unigene41319_ARAawvTARAAPEI-1	223	7	98	4.54206	61.4685	3.75843	-	-	-	-
Unigene46847_ARAawvTARAAPEI-1	252	7	98	4.01936	54.3948	3.75843	-	-	-	-
Unigene31055_ARAawvTARAAPEI-1	183	2	28	1.58139	21.4012	3.75843	-	-	-	-
Unigene32319_ARAawvTARAAPEI-1	188	2	28	1.53933	20.832	3.75843	-	-	-	-
Unigene18814_ARAawvTARAAPEI-1	542	15	209	4.00453	53.936	3.75154	GO:0031410//cytoplasmic vesicle	-	-	unknown [Glycine max]
gi|339710730|gb|JK208290.1|JK208290	610	5	69	1.18604	15.8216	3.73767	-	-	-	conserved hypothetical protein [Ricinus communis]
gi|339687584|gb|JK184827.1|JK184827	582	4	55	0.994481	13.2182	3.73243	-	-	-	hypothetical protein [Vitis vinifera]
Unigene62319_ARAawvTARAAPEI-1	432	17	233	5.6941	75.4404	3.7278	GO:0043234//protein complex	GO:0004871//signal transducer activity;GO:0004672//protein kinase activity;GO:0019787//small conjugating protein ligase activity;GO:0032559//adenyl ribonucleotide binding	GO:0050896//response to stimulus;GO:0032446//protein modification by small protein conjugation	ATP binding protein, putative [Ricinus communis]
Unigene63833_ARAawvTARAAPEI-1	471	29	397	8.90916	117.897	3.72609	-	-	-	-
Unigene55041_ARAawvTARAAPEI-1	318	3	41	1.36507	18.0339	3.72366	-	GO:0016740//transferase activity	-	unknown [Glycine max]
Unigene78_ARAawvTARAAPEI-1	214	3	41	2.02846	26.798	3.72366	-	-	-	-
gi|298115285|gb|EZ723026.1|	1274	8	109	0.908615	11.9671	3.71926	-	GO:0016757//transferase activity, transferring glycosyl groups	-	predicted protein [Populus trichocarpa]
Unigene31293_ARAawvTARAAPEI-1	184	5	68	3.93198	51.6919	3.71661	-	-	-	-
Unigene56576_ARAawvTARAAPEI-1	335	5	68	2.15966	28.392	3.71661	-	-	-	-
Unigene69140_ARAawvTARAAPEI-1	749	65	883	12.5572	164.896	3.71498	GO:0043231//intracellular membrane-bounded organelle	GO:0016817//hydrolase activity, acting on acid anhydrides;GO:0032559//adenyl ribonucleotide binding	GO:0010468//regulation of gene expression	unnamed protein product [Vitis vinifera]
Unigene14062_ARAawvTARAAPEI-1	875	12	163	1.98442	26.0562	3.71484	-	GO:0016829//lyase activity	-	hypothetical protein [Vitis vinifera]
gi|298124342|gb|EZ732083.1|	834	42	569	7.2869	95.4285	3.71104	-	-	-	unknown [Glycine max]
gi|298117275|gb|EZ725016.1|	1494	4	54	0.387408	5.05563	3.70596	-	GO:0060089//molecular transducer activity	GO:0009314//response to radiation	unknown [Glycine max]
Unigene6943_ARAawvTARAAPEI-1	686	6	81	1.26557	16.5155	3.70596	-	GO:0004175//endopeptidase activity	GO:0009725//response to hormone stimulus;GO:0010101;GO:0008152//metabolic process	Peptidase S8 and S53, subtilisin, kexin, sedolisin [Medicago truncatula]
Unigene53528_ARAawvTARAAPEI-1	302	2	27	0.958258	12.5051	3.70596	-	GO:0016741//transferase activity, transferring one-carbon groups;GO:0046914//transition metal ion binding;GO:0016706//oxidoreductase activity, acting on paired donors, with incorporation or reduction of molecular oxygen, 2-oxoglutarate as one donor, and i	GO:0008152//metabolic process	unnamed protein product [Vitis vinifera]
gi|296577754|gb|GW959990.1|GW959990	619	2	27	0.467519	6.10105	3.70596	-	GO:0046914//transition metal ion binding;GO:0003723//RNA binding	GO:0006396//RNA processing;GO:0008283//cell proliferation	step II splicing factor slu7, putative [Ricinus communis]
gi|298149251|gb|EZ756982.1|	502	2	27	0.576482	7.52301	3.70596	-	GO:0004672//protein kinase activity	GO:0043170	putative LysM receptor kinase [Arachis diogoi]
Unigene48141_ARAawvTARAAPEI-1	260	2	27	1.11305	14.5252	3.70596	-	-	-	predicted protein [Populus trichocarpa]
Unigene52673_ARAawvTARAAPEI-1	295	2	27	0.980997	12.8019	3.70596	GO:0009528//plastid inner membrane;GO:0044423	GO:0016741//transferase activity, transferring one-carbon groups	-	hypothetical protein [Vitis vinifera]
Unigene25893_ARAawvTARAAPEI-1	166	2	27	1.74334	22.7503	3.70596	-	-	-	-
gi|339709199|gb|JK207591.1|JK207591	582	14	188	3.48068	45.1821	3.69831	-	-	-	-
Unigene14172_ARAawvTARAAPEI-1	566	7	94	1.78954	23.2297	3.69831	-	-	-	-
Unigene51829_ARAawvTARAAPEI-1	287	5	67	2.52085	32.6531	3.69524	-	-	-	-
gi|296577341|gb|GW959577.1|GW959577	676	23	307	4.92312	63.5219	3.68961	-	GO:0016814//hydrolase activity, acting on carbon-nitrogen (but not peptide) bonds, in cyclic amidines	GO:0009127//purine nucleoside monophosphate biosynthetic process	unknown [Glycine max]
Unigene6907_ARAawvTARAAPEI-1	401	3	40	1.08252	13.9523	3.68804	-	-	-	-
gi|339695173|gb|JK190617.1|JK190617	532	3	40	0.815961	10.5167	3.68804	-	-	-	unknown [Glycine max]
Unigene66310_ARAawvTARAAPEI-1	563	6	80	1.54206	19.8753	3.68804	-	GO:0016747//transferase activity, transferring acyl groups other than amino-acyl groups	-	similar to F21J9.9 [Vitis vinifera]
Unigene57266_ARAawvTARAAPEI-1	344	9	120	3.78568	48.7927	3.68804	-	-	GO:0010468//regulation of gene expression;GO:0006350//transcription	AP2/ERF domain-containing transcription factor [Populus trichocarpa]
Unigene65890_ARAawvTARAAPEI-1	544	11	146	2.92586	37.5393	3.68147	GO:0043231//intracellular membrane-bounded organelle	GO:0005488//binding	-	conserved hypothetical protein [Ricinus communis]
Unigene63763_ARAawvTARAAPEI-1	469	4	53	1.23409	15.8065	3.679	-	GO:0008194//UDP-glycosyltransferase activity;GO:0016758//transferase activity, transferring hexosyl groups	-	JHL06B08.4 [Jatropha curcas]
Unigene58613_ARAawvTARAAPEI-1	363	4	53	1.59446	20.4221	3.679	-	-	-	-
Unigene13130_ARAawvTARAAPEI-1	235	8	106	4.92586	63.0913	3.679	-	-	-	-
Unigene43344_ARAawvTARAAPEI-1	233	4	53	2.48407	31.8164	3.679	-	-	-	-
gi|339692600|gb|JK191883.1|JK191883	342	4	53	1.69236	21.6761	3.679	-	GO:0016814//hydrolase activity, acting on carbon-nitrogen (but not peptide) bonds, in cyclic amidines	GO:0009127//purine nucleoside monophosphate biosynthetic process	unknown [Glycine max]
Unigene13352_ARAawvTARAAPEI-1	375	4	53	1.54343	19.7686	3.679	GO:0043231//intracellular membrane-bounded organelle	GO:0003676//nucleic acid binding;GO:0001071	GO:0010468//regulation of gene expression	syringolide-induced protein 1-3-1B [Glycine max]
Unigene37246_ARAawvTARAAPEI-1	205	4	53	2.82336	36.1621	3.679	-	-	-	-
gi|298115492|gb|EZ723233.1|	792	23	304	4.20206	53.6884	3.67544	GO:0044464//cell part	-	-	unknown [Glycine max]
gi|298122702|gb|EZ730443.1|	1418	71	936	7.24505	92.3276	3.67169	-	-	-	unknown [Glycine max]
gi|296575185|gb|GW957458.1|GW957458	715	6	79	1.21424	15.4544	3.66989	-	-	-	-
Unigene3182_ARAawvTARAAPEI-1	401	7	92	2.52588	32.0904	3.66728	-	-	-	-
Unigene70199_ARAawvTARAAPEI-1	874	9	118	1.49001	18.8844	3.66379	GO:0031981//nuclear lumen	-	-	hypothetical protein [Vitis vinifera]
Unigene56781_ARAawvTARAAPEI-1	338	10	131	4.28098	54.2109	3.66257	-	-	-	-
gi|339684739|gb|JK179663.1|JK179663	609	2	26	0.475195	5.97156	3.65152	GO:0043231//intracellular membrane-bounded organelle	GO:0003677//DNA binding;GO:0001071	GO:0010468//regulation of gene expression	WRKY43 [Glycine max]
gi|339656415|gb|JK156384.1|JK156384	533	4	52	1.08591	13.6461	3.65152	-	-	-	unknown [Glycine max]
gi|339694940|gb|JK190384.1|JK190384	526	2	26	0.550179	6.91384	3.65152	-	-	-	predicted protein [Populus trichocarpa]
Unigene61361_ARAawvTARAAPEI-1	411	2	26	0.704122	8.84837	3.65152	GO:0043231//intracellular membrane-bounded organelle	GO:0031559//oxidosqualene cyclase activity	GO:0016104//triterpenoid biosynthetic process;GO:0009668;GO:0048229//gametophyte development;GO:0006350//transcription	lanosterol synthase [Lotus japonicus]
Unigene45249_ARAawvTARAAPEI-1	243	2	26	1.19092	14.9658	3.65152	-	-	-	JHL20J20.10 [Jatropha curcas]
Unigene10762_ARAawvTARAAPEI-1	346	4	52	1.6728	21.0213	3.65152	-	GO:0005488//binding	-	hypothetical protein OsJ_26949 [Oryza sativa Japonica Group]
Unigene12868_ARAawvTARAAPEI-1	331	4	52	1.7486	21.9739	3.65152	-	-	-	hypothetical protein [Vitis vinifera]
Unigene3121_ARAawvTARAAPEI-1	387	2	26	0.747788	9.39711	3.65152	GO:0043231//intracellular membrane-bounded organelle	GO:0003676//nucleic acid binding;GO:0001071	GO:0010468//regulation of gene expression;GO:0006351//transcription, DNA-dependent	DREB1C [Gossypium hirsutum]
gi|339696182|gb|JK197858.1|JK197858	480	2	26	0.602904	7.57642	3.65152	-	-	GO:0006810//transport	conserved hypothetical protein [Ricinus communis]
Unigene57161_ARAawvTARAAPEI-1	343	3	39	1.26557	15.9038	3.65152	-	-	-	-
Unigene11081_ARAawvTARAAPEI-1	276	2	26	1.04853	13.1764	3.65152	-	-	-	-
Unigene58829_ARAawvTARAAPEI-1	366	2	26	0.790694	9.93628	3.65152	-	-	-	-
Unigene8122_ARAawvTARAAPEI-1	232	2	26	1.24739	15.6753	3.65152	-	-	-	-
gi|339681574|gb|JK181244.1|JK181244	644	3	39	0.674054	8.47053	3.65152	-	-	-	-
Unigene42174_ARAawvTARAAPEI-1	227	2	26	1.27486	16.0206	3.65152	-	-	-	-
Unigene38892_ARAawvTARAAPEI-1	212	3	39	2.0476	25.7312	3.65152	-	-	-	-
gi|296576237|gb|GW958473.1|GW958473	639	30	389	6.79329	85.1492	3.64781	-	-	-	unnamed protein product [Vitis vinifera]
Unigene18377_ARAawvTARAAPEI-1	755	20	259	3.83303	47.9827	3.64596	GO:0044424//intracellular part	GO:0005319//lipid transporter activity;GO:0008289//lipid binding	GO:0006869//lipid transport	unknown [Glycine max]
Unigene23646_ARAawvTARAAPEI-1	159	8	103	7.28035	90.6091	3.63758	-	-	-	-
Unigene70083_ARAawvTARAAPEI-1	859	60	771	10.1069	125.543	3.63477	-	GO:0005488//binding	-	hypothetical protein isoform 2 [Vitis vinifera]
Unigene17590_ARAawvTARAAPEI-1	368	6	77	2.35919	29.2668	3.6329	-	-	GO:0010468//regulation of gene expression	hypothetical protein [Vitis vinifera]
gi|339679381|gb|JK176990.1|JK176990	568	6	77	1.52849	18.9616	3.6329	-	-	-	-
Unigene68668_ARAawvTARAAPEI-1	706	10	128	2.04953	25.3593	3.62915	-	-	-	unknown [Glycine max]
Unigene4202_ARAawvTARAAPEI-1	681	5	64	1.06239	13.1451	3.62915	-	-	-	hypothetical protein VITISV_034615 [Vitis vinifera]
gi|298124058|gb|EZ731799.1|	768	5	64	0.942038	11.656	3.62915	-	GO:0031406//carboxylic acid binding	-	hypothetical protein [Vitis vinifera]
gi|339706930|gb|JK203040.1|JK203040	530	7	89	1.91109	23.488	3.61945	-	-	-	-
gi|339685947|gb|JK180486.1|JK180486	622	3	38	0.697896	8.54525	3.61404	-	GO:0004702//receptor signaling protein serine/threonine kinase activity;GO:0032559//adenyl ribonucleotide binding	GO:0009648//photoperiodism;GO:0006464//protein modification process	WNK1 [Glycine max]
gi|298130768|gb|EZ738499.1|	714	3	38	0.607971	7.44418	3.61404	-	GO:0003824//catalytic activity;GO:0005488//binding	-	unnamed protein product [Vitis vinifera]
gi|296581262|gb|GW962598.1|GW962598	403	3	38	1.07715	13.189	3.61404	-	-	-	-
Unigene44947_ARAawvTARAAPEI-1	241	3	38	1.80121	22.0546	3.61404	-	-	-	-
Unigene45994_ARAawvTARAAPEI-1	247	3	38	1.75745	21.5188	3.61404	-	-	-	OSJNBa0009K15.17 [Oryza sativa Japonica Group]
gi|296598834|gb|GW981239.1|GW981239	349	3	38	1.24381	15.2296	3.61404	-	-	-	-
gi|298117169|gb|EZ724910.1|	721	40	506	8.02757	98.1628	3.61214	-	-	-	specific tissue protein 2 [Cicer arietinum]
Unigene67188_ARAawvTARAAPEI-1	605	19	239	4.5442	55.2553	3.60401	-	-	-	-
Unigene65327_ARAawvTARAAPEI-1	521	14	176	3.88821	47.2505	3.60315	-	-	-	-
Unigene14661_ARAawvTARAAPEI-1	465	13	163	4.04529	49.0305	3.59936	-	-	-	-
Unigene55980_ARAawvTARAAPEI-1	328	2	25	0.882299	10.661	3.59493	GO:0043231//intracellular membrane-bounded organelle;GO:0016020//membrane	GO:0016491//oxidoreductase activity;GO:0004674//protein serine/threonine kinase activity;GO:0000166//nucleotide binding	GO:0008152//metabolic process	Serine/threonine-protein kinase PBS1, putative [Ricinus communis]
gi|296606825|gb|GW980700.1|GW980700	482	2	25	0.600403	7.25479	3.59493	-	GO:0016787//hydrolase activity	GO:0044238//primary metabolic process	unknown [Glycine max]
Unigene1511_ARAawvTARAAPEI-1	458	4	50	1.26373	15.2699	3.59493	-	-	GO:0042742//defense response to bacterium;GO:0010033//response to organic substance	putative Hs1pro-1 homolog [Pisum sativum]
gi|296573760|gb|GW956468.1|GW956468	474	2	25	0.610536	7.37723	3.59493	-	-	-	putative Bet v I family protein [Cicer arietinum]
gi|296592934|gb|GW978150.1|GW978150	571	4	50	1.01364	12.248	3.59493	GO:0016020//membrane	-	-	predicted protein [Populus trichocarpa]
Unigene36672_ARAawvTARAAPEI-1	203	2	25	1.42559	17.2257	3.59493	-	-	-	hypothetical protein VITISV_034881 [Vitis vinifera]
gi|339709038|gb|JK204934.1|JK204934	554	2	25	0.522372	6.31193	3.59493	-	-	-	-
Unigene31977_ARAawvTARAAPEI-1	187	8	100	6.19025	74.798	3.59493	-	-	-	-
gi|339666213|gb|JK163704.1|JK163704	469	2	25	0.617045	7.45588	3.59493	-	-	-	-
gi|339713498|gb|JK208698.1|JK208698	531	4	50	1.09	13.1707	3.59493	-	-	-	-
Unigene20196_ARAawvTARAAPEI-1	150	2	25	1.92929	23.3121	3.59493	-	-	-	-
Unigene52992_ARAawvTARAAPEI-1	297	4	50	1.94878	23.5475	3.59493	-	-	-	-
Unigene20892_ARAawvTARAAPEI-1	151	2	25	1.91652	23.1577	3.59493	-	-	-	-
Unigene52188_ARAawvTARAAPEI-1	290	258	3219	128.73	1552.58	3.59224	-	-	-	-
Unigene5584_ARAawvTARAAPEI-1	531	18	224	4.90498	59.0045	3.58851	GO:0044464//cell part	GO:0035251//UDP-glucosyltransferase activity;GO:0019203//carbohydrate phosphatase activity	GO:0005991//trehalose metabolic process	hypothetical protein ARALYDRAFT_889930 [Arabidopsis lyrata subsp. lyrata]
Unigene7881_ARAawvTARAAPEI-1	257	7	87	3.94116	47.3498	3.58666	-	-	-	-
gi|298131086|gb|EZ738817.1|	755	5	62	0.958258	11.4862	3.58334	-	GO:0003824//catalytic activity	-	unknown [Glycine max]
gi|298135842|gb|EZ743573.1|	446	8	99	2.59546	31.0479	3.58043	-	-	-	-
gi|298120346|gb|EZ728087.1|	1395	22	272	2.28196	27.2726	3.57911	-	GO:0043169//cation binding;GO:0019842//vitamin binding;GO:0016641//oxidoreductase activity, acting on the CH-NH2 group of donors, oxygen as acceptor	GO:0003006//reproductive developmental process;GO:0006555//methionine metabolic process	ACC oxidase [Vigna radiata]
Unigene19537_ARAawvTARAAPEI-1	974	74	913	10.9934	131.112	3.57609	GO:0044464//cell part	-	-	unknown [Glycine max]
Unigene46299_ARAawvTARAAPEI-1	248	6	74	3.50073	41.7361	3.57557	-	GO:0035251//UDP-glucosyltransferase activity	-	unknown [Glycine max]
Unigene51765_ARAawvTARAAPEI-1	287	6	74	3.02502	36.0646	3.57557	-	-	-	-
gi|296591936|gb|GW971178.1|GW971178	519	3	37	0.836399	9.97163	3.57557	-	-	-	-
Unigene52574_ARAawvTARAAPEI-1	294	3	37	1.4765	17.603	3.57557	-	-	-	-
Unigene72346_ARAawvTARAAPEI-1	1802	79	973	6.34354	75.5248	3.57359	GO:0043231//intracellular membrane-bounded organelle	GO:0004030//aldehyde dehydrogenase [NAD(P)+] activity	GO:0008152//metabolic process	hypothetical protein [Vitis vinifera]
gi|339671841|gb|JK172254.1|JK172254	544	40	492	10.6395	126.502	3.57166	-	-	-	-
Unigene17297_ARAawvTARAAPEI-1	373	10	123	3.87928	46.1241	3.57166	-	-	-	-
gi|298138516|gb|EZ746247.1|	729	34	417	6.74856	80.0093	3.56752	-	-	-	-
gi|296591807|gb|GW971049.1|GW971049	463	8	98	2.50016	29.6058	3.56579	GO:0005576//extracellular region;GO:0030312//external encapsulating structure	GO:0016798//hydrolase activity, acting on glycosyl bonds;GO:0016758//transferase activity, transferring hexosyl groups	GO:0044042//glucan metabolic process	unknown [Glycine max]
Unigene63489_ARAawvTARAAPEI-1	461	4	49	1.25551	14.8671	3.56579	-	-	-	NAC domain protein [Glycine max]
gi|339670314|gb|JK168364.1|JK168364	454	13	159	4.14331	48.9861	3.56352	-	-	-	-
gi|298134583|gb|EZ742314.1|	843	50	611	8.58227	101.378	3.56225	-	-	-	unknown [Glycine max]
Unigene61150_ARAawvTARAAPEI-1	407	5	61	1.7776	20.9637	3.55988	-	-	-	phosphoprotein phosphatase, putative [Ricinus communis]
Unigene10721_ARAawvTARAAPEI-1	370	11	134	4.3018	50.6565	3.55773	-	-	-	-
Unigene5449_ARAawvTARAAPEI-1	1800	6	73	0.482323	5.6726	3.55594	GO:0000325//plant-type vacuole;GO:0031090//organelle membrane	GO:0005488//binding;GO:0015368//calcium:cation antiporter activity	GO:0051707//response to other organism;GO:0010038//response to metal ion;GO:0015672//monovalent inorganic cation transport;GO:0006875//cellular metal ion homeostasis;GO:0030005;GO:0030001//metal ion transport;GO:0044237//cellular metabolic process	Vacuolar cation/proton exchanger 1a, putative [Ricinus communis]
Unigene17215_ARAawvTARAAPEI-1	378	7	85	2.67957	31.4528	3.55311	GO:0031410//cytoplasmic vesicle	-	-	unknown [Medicago truncatula]
Unigene48435_ARAawvTARAAPEI-1	262	2	24	1.10456	12.8127	3.53604	GO:0009532//plastid stroma	GO:0016160//amylase activity;GO:0043167//ion binding	GO:0005982//starch metabolic process;GO:0006950//response to stress;GO:0000023//maltose metabolic process	beta-amylase [Glycine max]
Unigene2600_ARAawvTARAAPEI-1	209	2	24	1.38466	16.0619	3.53604	-	-	-	-
Unigene25176_ARAawvTARAAPEI-1	164	2	24	1.7646	20.4691	3.53604	-	-	-	-
gi|339704516|gb|JK199937.1|JK199937	493	5	60	1.46752	17.023	3.53604	GO:0043231//intracellular membrane-bounded organelle	GO:0004702//receptor signaling protein serine/threonine kinase activity;GO:0032559//adenyl ribonucleotide binding	GO:0009648//photoperiodism;GO:0006464//protein modification process	with no lysine kinase [Glycine max]
gi|296588938|gb|GW973332.1|GW973332	448	2	24	0.645969	7.49316	3.53604	-	GO:0016712//oxidoreductase activity, acting on paired donors, with incorporation or reduction of molecular oxygen, reduced flavin or flavoprotein as one donor, and incorporation of one atom of oxygen;GO:0005506//iron ion binding	GO:0008152//metabolic process	unnamed protein product [Vitis vinifera]
gi|296587261|gb|GW969492.1|GW969492	611	2	24	0.47364	5.49417	3.53604	-	GO:0005488//binding;GO:0004672//protein kinase activity	-	serine/threonine kinase-like protein [Glycine max]
gi|296578322|gb|GW961059.1|GW961059	493	3	36	0.880509	10.2138	3.53604	GO:0044464//cell part	GO:0016787//hydrolase activity	-	predicted protein [Populus trichocarpa]
Unigene13273_ARAawvTARAAPEI-1	301	2	24	0.961442	11.1526	3.53604	-	-	-	Pleckstrin homology (PH) domain-containing protein [Arabidopsis thaliana]
gi|298117347|gb|EZ725088.1|	731	2	24	0.395888	4.59225	3.53604	-	GO:0005488//binding;GO:0004672//protein kinase activity	-	plasma membrane receptor-like kinase [Medicago truncatula]
Unigene11489_ARAawvTARAAPEI-1	518	2	24	0.558676	6.48057	3.53604	GO:0043234//protein complex	GO:0019787//small conjugating protein ligase activity	GO:0009743//response to carbohydrate stimulus;GO:0032446//protein modification by small protein conjugation	hypothetical protein [Vitis vinifera]
Unigene37740_ARAawvTARAAPEI-1	207	3	36	2.09706	24.3256	3.53604	-	-	-	-
Unigene29933_ARAawvTARAAPEI-1	179	5	60	4.04182	46.8846	3.53604	-	-	-	-
Unigene44276_ARAawvTARAAPEI-1	237	2	24	1.22107	14.1643	3.53604	-	-	-	-
Unigene45004_ARAawvTARAAPEI-1	241	3	36	1.80121	20.8938	3.53604	-	-	-	-
Unigene8701_ARAawvTARAAPEI-1	232	2	24	1.24739	14.4695	3.53604	-	-	-	-
Unigene13234_ARAawvTARAAPEI-1	231	2	24	1.25279	14.5322	3.53604	-	-	-	-
Unigene64692_ARAawvTARAAPEI-1	498	31	371	9.00724	104.202	3.53215	GO:0005618//cell wall	GO:0016772//transferase activity, transferring phosphorus-containing groups	-	unknown [Medicago truncatula]
gi|298125652|gb|EZ733393.1|	1242	104	1241	12.1163	139.76	3.52792	-	-	-	unknown [Glycine max]
gi|298119850|gb|EZ727591.1|	1652	482	5706	42.2179	483.118	3.51645	GO:0043231//intracellular membrane-bounded organelle;GO:0044444//cytoplasmic part	GO:0004674//protein serine/threonine kinase activity;GO:0032559//adenyl ribonucleotide binding	GO:0048827//phyllome development;GO:0006952//defense response;GO:0005984//disaccharide metabolic process;GO:0010118//stomatal movement;GO:0006633//fatty acid biosynthetic process;GO:0006800//oxygen and reactive oxygen species metabolic process;GO:0006641/	Serine/threonine-protein kinase SAPK10, putative [Ricinus communis]
gi|298116332|gb|EZ724073.1|	1226	58	682	6.84537	77.8082	3.50672	-	-	-	pathogenesis-induced protein [Arachis hypogaea]
gi|339651086|gb|JK149139.1|JK149139	593	8	94	1.95207	22.172	3.50566	-	-	-	-
gi|339691813|gb|JK191096.1|JK191096	574	8	94	2.01668	22.9059	3.50566	-	-	-	unknown [Glycine max]
Unigene70559_ARAawvTARAAPEI-1	931	59	692	9.16984	103.965	3.50306	-	-	-	conserved hypothetical protein [Ricinus communis]
Unigene52150_ARAawvTARAAPEI-1	290	14	164	6.98537	79.1002	3.50127	-	-	-	-
Unigene63244_ARAawvTARAAPEI-1	454	10	117	3.18716	36.0464	3.49951	-	-	-	Helix-loop-helix DNA-binding [Medicago truncatula]
Unigene49232_ARAawvTARAAPEI-1	267	329	3839	178.297	2011.12	3.49565	-	GO:0046914//transition metal ion binding	-	unnamed protein product [Vitis vinifera]
Unigene70546_ARAawvTARAAPEI-1	929	9	105	1.4018	15.809	3.4954	-	GO:0016798//hydrolase activity, acting on glycosyl bonds	GO:0006950//response to stress	putative allergen Pru du 2.01B [Prunus dulcis x Prunus persica]
gi|298143957|gb|EZ751688.1|	826	6	70	1.05107	11.8536	3.4954	-	-	-	hypothetical protein RCOM_1264330 [Ricinus communis]
Unigene17600_ARAawvTARAAPEI-1	393	3	35	1.10456	12.4568	3.4954	-	-	-	-
Unigene4802_ARAawvTARAAPEI-1	258	3	35	1.68252	18.9749	3.4954	-	-	-	-
Unigene26377_ARAawvTARAAPEI-1	168	3	35	2.58388	29.1401	3.4954	-	-	-	-
Unigene10760_ARAawvTARAAPEI-1	1182	23	268	2.81559	31.7139	3.4936	GO:0044424//intracellular part	GO:0046914//transition metal ion binding;GO:0016701//oxidoreductase activity, acting on single donors with incorporation of molecular oxygen	GO:0006020//inositol metabolic process	unknown [Glycine max]
Unigene68820_ARAawvTARAAPEI-1	719	8	93	1.60998	18.092	3.49023	-	GO:0005488//binding	-	unknown [Medicago truncatula]
gi|298150249|gb|EZ757980.1|	1052	13	151	1.78808	20.0767	3.48904	-	-	-	-
Unigene16477_ARAawvTARAAPEI-1	539	28	325	7.51673	84.3386	3.48802	-	-	-	-
Unigene60789_ARAawvTARAAPEI-1	400	20	232	7.23485	81.1259	3.48713	GO:0043231//intracellular membrane-bounded organelle	-	-	hypothetical protein [Vitis vinifera]
gi|298144005|gb|EZ751736.1|	1368	10	116	1.05773	11.8605	3.48713	-	GO:0016628//oxidoreductase activity, acting on the CH-CH group of donors, NAD or NADP as acceptor;GO:0032559//adenyl ribonucleotide binding	GO:0008152//metabolic process;GO:0050896//response to stimulus	Heat shock 70 kDa protein
Unigene51424_ARAawvTARAAPEI-1	284	5	58	2.54748	28.5655	3.48713	-	-	-	-
gi|298140044|gb|EZ747775.1|	1288	228	2641	25.6141	286.803	3.48505	-	-	-	unknown [Glycine max]
gi|298115899|gb|EZ723640.1|	1515	31	359	2.9608	33.1447	3.48472	GO:0043231//intracellular membrane-bounded organelle	-	-	Os03g0113500 [Oryza sativa Japonica Group]
gi|298114222|gb|EZ721963.1|	762	30	347	5.69673	63.6951	3.48298	-	-	-	unknown [Glycine max]
gi|296575468|gb|GW957741.1|GW957741	406	9	104	3.20757	35.8294	3.48159	-	-	-	unknown [Glycine max]
gi|298123810|gb|EZ731551.1|	853	51	589	8.65129	96.5824	3.48077	-	GO:0004871//signal transducer activity;GO:0005488//binding	GO:0009755//hormone-mediated signaling pathway	pathogenesis-induced protein [Arachis hypogaea]
gi|296578372|gb|GW961109.1|GW961109	370	2	23	0.782146	8.69477	3.47464	GO:0044464//cell part	GO:0046914//transition metal ion binding;GO:0001071	GO:0010468//regulation of gene expression	zinc finger protein, putative [Ricinus communis]
gi|298137400|gb|EZ745131.1|	624	2	23	0.463772	5.15555	3.47464	-	-	-	unnamed protein product [Vitis vinifera]
Unigene52340_ARAawvTARAAPEI-1	292	2	23	0.991075	11.0173	3.47464	GO:0043234//protein complex;GO:0043231//intracellular membrane-bounded organelle;GO:0016020//membrane	GO:0004871//signal transducer activity;GO:0004672//protein kinase activity;GO:0019787//small conjugating protein ligase activity;GO:0032559//adenyl ribonucleotide binding	GO:0050896//response to stimulus;GO:0032446//protein modification by small protein conjugation	unnamed protein product [Vitis vinifera]
gi|296603514|gb|GW988877.1|GW988877	587	2	23	0.493005	5.48052	3.47464	-	GO:0003676//nucleic acid binding;GO:0001071	GO:0010468//regulation of gene expression;GO:0032501//multicellular organismal process	unknown [Glycine max]
gi|339661001|gb|JK154250.1|JK154250	596	2	23	0.48556	5.39776	3.47464	-	-	-	putative RNA-directed DNA polymerase [Arachis hypogaea]
gi|339682040|gb|JK181710.1|JK181710	602	2	23	0.480721	5.34396	3.47464	-	-	-	Protein of unknown function DUF584 [Medicago truncatula]
Unigene64040_ARAawvTARAAPEI-1	477	6	69	1.82009	20.2331	3.47464	-	GO:0004713//protein tyrosine kinase activity;GO:0032559//adenyl ribonucleotide binding	GO:0006464//protein modification process	protein kinase family protein [Glycine max]
Unigene61902_ARAawvTARAAPEI-1	422	2	23	0.685768	7.62337	3.47464	GO:0044444//cytoplasmic part	GO:0016755;GO:0046914//transition metal ion binding;GO:0016616//oxidoreductase activity, acting on the CH-OH group of donors, NAD or NADP as acceptor	GO:0010038//response to metal ion;GO:0052482;GO:0043043//peptide biosynthetic process;GO:0002376//immune system process;GO:0019762//glucosinolate catabolic process;GO:0009699//phenylpropanoid biosynthetic process	predicted protein [Populus trichocarpa]
Unigene16114_ARAawvTARAAPEI-1	599	2	23	0.483129	5.37072	3.47464	-	-	-	hypothetical protein [Vitis vinifera]
Unigene40248_ARAawvTARAAPEI-1	218	2	23	1.3275	14.7572	3.47464	-	-	-	hypothetical protein [Vitis vinifera]
Unigene39481_ARAawvTARAAPEI-1	214	2	23	1.35231	15.033	3.47464	-	-	-	-
Unigene31278_ARAawvTARAAPEI-1	184	2	23	1.57279	17.484	3.47464	-	-	-	-
Unigene31282_ARAawvTARAAPEI-1	184	2	23	1.57279	17.484	3.47464	-	-	-	-
Unigene13594_ARAawvTARAAPEI-1	425	6	69	2.04278	22.7087	3.47464	-	-	-	-
Unigene21601_ARAawvTARAAPEI-1	153	2	23	1.89146	21.0266	3.47464	-	-	-	-
Unigene46194_ARAawvTARAAPEI-1	248	2	23	1.16691	12.972	3.47464	-	-	-	-
Unigene35768_ARAawvTARAAPEI-1	200	6	69	4.34091	48.2559	3.47464	-	-	-	-
gi|339688379|gb|JK185414.1|JK185414	544	2	23	0.531974	5.91372	3.47464	-	-	-	-
Unigene537_ARAawvTARAAPEI-1	187	4	46	3.09512	34.4071	3.47464	-	-	-	-
Unigene43624_ARAawvTARAAPEI-1	234	2	23	1.23673	13.7481	3.47464	-	-	-	-
Unigene7782_ARAawvTARAAPEI-1	299	4	46	1.93575	21.5188	3.47464	-	-	-	-
Unigene24334_ARAawvTARAAPEI-1	162	2	23	1.78638	19.8584	3.47464	GO:0044464//cell part	GO:0003723//RNA binding;GO:0032559//adenyl ribonucleotide binding;GO:0042623//ATPase activity, coupled	-	predicted protein [Populus trichocarpa]
Unigene44445_ARAawvTARAAPEI-1	238	2	23	1.21594	13.5171	3.47464	-	GO:0016787//hydrolase activity;GO:0000166//nucleotide binding	-	cc-nbs-lrr resistance protein [Populus trichocarpa]
Unigene49630_ARAawvTARAAPEI-1	270	4	46	2.14366	23.8301	3.47464	-	-	-	-
Unigene32987_ARAawvTARAAPEI-1	190	2	23	1.52313	16.9319	3.47464	-	-	-	-
Unigene46999_ARAawvTARAAPEI-1	253	2	23	1.14385	12.7157	3.47464	-	-	-	-
Unigene69694_ARAawvTARAAPEI-1	809	30	344	5.36577	59.476	3.47045	-	-	-	bZIP protein [Glycine max]
gi|339709645|gb|JK208037.1|JK208037	570	325	3707	82.5027	909.661	3.46282	-	GO:0046914//transition metal ion binding	-	unknown [Glycine max]
gi|339659807|gb|JK153582.1|JK153582	460	5	57	1.57279	17.332	3.46204	-	-	-	unknown [Glycine max]
Unigene1253_ARAawvTARAAPEI-1	264	5	57	2.74047	30.1997	3.46204	-	-	-	-
gi|148767768|gb|EF620775.1|	1182	8	91	0.979337	10.7685	3.45887	GO:0044424//intracellular part	GO:0016747//transferase activity, transferring acyl groups other than amino-acyl groups	GO:0009699//phenylpropanoid biosynthetic process;GO:0050896//response to stimulus	stilbene synthase [Arachis hypogaea]
gi|298123023|gb|EZ730764.1|	893	6	68	0.972208	10.651	3.45358	GO:0031410//cytoplasmic vesicle	-	-	cold induced plasma membrane protein [Jatropha curcas]
Unigene59406_ARAawvTARAAPEI-1	375	3	34	1.15758	12.6818	3.45358	-	-	-	-
Unigene8089_ARAawvTARAAPEI-1	590	3	34	0.735747	8.06044	3.45358	-	-	-	-
Unigene46399_ARAawvTARAAPEI-1	249	3	34	1.74334	19.099	3.45358	-	-	-	-
gi|339673767|gb|JK170605.1|JK170605	635	15	170	3.41804	37.4461	3.45358	-	-	-	-
Unigene65020_ARAawvTARAAPEI-1	510	45	509	12.7674	139.598	3.45074	GO:0044464//cell part	-	-	unknown [Glycine max]
Unigene13143_ARAawvTARAAPEI-1	392	7	79	2.58388	28.1886	3.4475	-	-	-	-
Unigene56636_ARAawvTARAAPEI-1	336	4	45	1.72258	18.7329	3.44293	-	-	-	unnamed protein product [Vitis vinifera]
gi|339686900|gb|JK184455.1|JK184455	584	4	45	0.991075	10.7778	3.44293	-	-	-	predicted protein [Populus trichocarpa]
Unigene33370_ARAawvTARAAPEI-1	191	4	45	3.0303	32.9542	3.44293	-	-	-	-
Unigene32069_ARAawvTARAAPEI-1	187	4	45	3.09512	33.6591	3.44293	-	-	-	-
gi|298113268|gb|EZ721009.1|	498	4	45	1.16222	12.6391	3.44293	-	-	-	-
Unigene9220_ARAawvTARAAPEI-1	497	4	45	1.16456	12.6645	3.44293	-	-	-	-
Unigene58688_ARAawvTARAAPEI-1	364	4	45	1.59008	17.2919	3.44293	-	-	-	-
Unigene66851_ARAawvTARAAPEI-1	588	35	393	8.61292	93.4861	3.44018	GO:0043231//intracellular membrane-bounded organelle	GO:0030528//transcription regulator activity;GO:0003676//nucleic acid binding;GO:0001071;GO:0016491//oxidoreductase activity	GO:0009725//response to hormone stimulus;GO:0009813//flavonoid biosynthetic process;GO:0009414//response to water deprivation;GO:0023033;GO:0009743//response to carbohydrate stimulus;GO:0045449//regulation of transcription;GO:0034599//cellular response to	predicted protein [Populus trichocarpa]
Unigene9729_ARAawvTARAAPEI-1	248	14	157	8.16838	88.5482	3.43834	GO:0031090//organelle membrane	-	-	predicted protein [Populus trichocarpa]
gi|339711764|gb|JK203753.1|JK203753	574	34	381	8.5709	92.8421	3.43726	-	-	-	unknown [Glycine max]
gi|339713568|gb|JK208768.1|JK208768	551	5	56	1.31304	14.2157	3.4365	-	GO:0005488//binding;GO:0016491//oxidoreductase activity	-	hypothetical protein [Vitis vinifera]
Unigene36316_ARAawvTARAAPEI-1	202	5	56	3.58161	38.7765	3.4365	-	-	-	-
Unigene61795_ARAawvTARAAPEI-1	420	5	56	1.72258	18.6496	3.4365	-	-	-	hypothetical protein MtrDRAFT_AC149129g23v2 [Medicago truncatula]
gi|298127124|gb|EZ734855.1|	1695	675	7554	57.6227	623.36	3.43536	GO:0043231//intracellular membrane-bounded organelle;GO:0031461//cullin-RING ubiquitin ligase complex	GO:0005488//binding;GO:0019787//small conjugating protein ligase activity	GO:0043161//proteasomal ubiquitin-dependent protein catabolic process;GO:0032446//protein modification by small protein conjugation;GO:0009408//response to heat;GO:0048522//positive regulation of cellular process;GO:0009733//response to auxin stimulus;GO:	unknown [Medicago truncatula]
gi|339677657|gb|JK176054.1|JK176054	565	170	1901	43.5372	470.615	3.43423	-	-	-	unknown [Medicago truncatula]
gi|298127915|gb|EZ735646.1|	1277	45	500	5.09895	54.766	3.42501	-	GO:0016628//oxidoreductase activity, acting on the CH-CH group of donors, NAD or NADP as acceptor;GO:0032559//adenyl ribonucleotide binding	GO:0008152//metabolic process;GO:0050896//response to stimulus	70 kDa heat shock cognate protein 1 [Vigna radiata]
Unigene66823_ARAawvTARAAPEI-1	587	12	133	2.95803	31.6917	3.4214	-	-	GO:0010467//gene expression;GO:0009987//cellular process	unknown [Glycine max]
Unigene17618_ARAawvTARAAPEI-1	395	12	133	4.39586	47.0962	3.4214	-	-	-	-
gi|339695115|gb|JK190559.1|JK190559	557	19	210	4.9358	52.7346	3.41739	GO:0043231//intracellular membrane-bounded organelle	-	GO:0050896//response to stimulus	DnaJ-like protein [Phaseolus vulgaris]
Unigene31447_ARAawvTARAAPEI-1	185	2	22	1.56429	16.6335	3.41051	-	-	-	RNA-directed DNA polymerase (Reverse transcriptase); Zinc finger, CCHC-type; Peptidase aspartic, active site; Retrotransposon gag protein [Medicago truncatula]
gi|339684911|gb|JK179835.1|JK179835	491	4	44	1.17879	12.5344	3.41051	GO:0043231//intracellular membrane-bounded organelle	-	-	Protein of unknown function DUF679 [Medicago truncatula]
gi|298141738|gb|EZ749469.1|	931	14	154	2.17589	23.1368	3.41051	-	-	-	nucleic acid binding protein, putative [Ricinus communis]
Unigene5515_ARAawvTARAAPEI-1	244	2	22	1.18604	12.6114	3.41051	GO:0044464//cell part	-	-	hypothetical protein SORBIDRAFT_01g016140 [Sorghum bicolor]
gi|339685385|gb|JK183637.1|JK183637	553	2	22	0.523316	5.56454	3.41051	-	GO:0046872//metal ion binding;GO:0016491//oxidoreductase activity	-	Cytochrome P450 71D8; AltName: Full=Cytochrome P450 CP7
gi|68161355|gb|DQ068249.1|	2826	4	44	0.204808	2.17777	3.41051	GO:0044424//intracellular part	GO:0046914//transition metal ion binding;GO:0016702//oxidoreductase activity, acting on single donors with incorporation of molecular oxygen, incorporation of two atoms of oxygen	GO:0006633//fatty acid biosynthetic process	13-lipoxygenase [Arachis hypogaea]
Unigene25949_ARAawvTARAAPEI-1	167	3	33	2.59935	27.6394	3.41051	-	-	-	(-)-a-terpineol synthase [Vitis vinifera]
Unigene47623_ARAawvTARAAPEI-1	256	2	22	1.13045	12.0203	3.41051	-	-	-	-
Unigene51577_ARAawvTARAAPEI-1	285	2	22	1.01542	10.7972	3.41051	-	-	-	-
Unigene38574_ARAawvTARAAPEI-1	210	2	22	1.37807	14.6533	3.41051	-	-	-	-
Unigene3161_ARAawvTARAAPEI-1	241	4	44	2.40161	25.5369	3.41051	-	-	-	-
gi|296592881|gb|GW978097.1|GW978097	512	2	22	0.565223	6.01014	3.41051	-	-	-	-
Unigene6652_ARAawvTARAAPEI-1	642	4	44	0.901539	9.58626	3.41051	-	-	-	unknown [Glycine max]
Unigene4747_ARAawvTARAAPEI-1	374	2	22	0.773781	8.22778	3.41051	-	GO:0046914//transition metal ion binding;GO:0016706//oxidoreductase activity, acting on paired donors, with incorporation or reduction of molecular oxygen, 2-oxoglutarate as one donor, and incorporation of one atom each of oxygen into both donors;GO:00167	GO:0008152//metabolic process	unknown [Glycine max]
Unigene14476_ARAawvTARAAPEI-1	424	2	22	0.682533	7.25753	3.41051	-	GO:0035251//UDP-glucosyltransferase activity	-	UDP-glucosyltransferase, putative [Ricinus communis]
Unigene37098_ARAawvTARAAPEI-1	205	2	22	1.41168	15.0107	3.41051	GO:0043231//intracellular membrane-bounded organelle	GO:0003676//nucleic acid binding	GO:0010468//regulation of gene expression	predicted protein [Populus trichocarpa]
gi|296607013|gb|GW980888.1|GW980888	436	2	22	0.663748	7.05778	3.41051	-	-	GO:0050896//response to stimulus	PR10-1 protein [Medicago truncatula]
gi|339713788|gb|JK208988.1|JK208988	543	7	77	1.86534	19.8346	3.41051	GO:0043231//intracellular membrane-bounded organelle	GO:0030528//transcription regulator activity;GO:0003676//nucleic acid binding;GO:0001071	GO:0010468//regulation of gene expression;GO:0009725//response to hormone stimulus;GO:0006950//response to stress	NAC-like transcription factor [Arachis hypogaea]
gi|298132869|gb|EZ740600.1|	459	2	22	0.630488	6.70412	3.41051	GO:0043231//intracellular membrane-bounded organelle	-	-	hypothetical protein [Vitis vinifera]
Unigene24534_ARAawvTARAAPEI-1	162	3	33	2.67957	28.4925	3.41051	-	-	-	-
gi|296609807|gb|GW989458.1|GW989458	437	2	22	0.662229	7.04163	3.41051	-	-	-	-
gi|296604321|gb|GW982974.1|GW982974	524	2	22	0.552279	5.8725	3.41051	-	-	-	-
gi|339694044|gb|JK189488.1|JK189488	577	2	22	0.501549	5.33309	3.41051	-	-	-	-
gi|339712664|gb|JK207149.1|JK207149	643	2	22	0.450068	4.78568	3.41051	-	-	-	-
gi|339695942|gb|JK197722.1|JK197722	602	2	22	0.480721	5.11161	3.41051	-	-	-	-
Unigene27038_ARAawvTARAAPEI-1	170	3	33	2.55348	27.1517	3.41051	-	-	-	-
Unigene52737_ARAawvTARAAPEI-1	295	2	22	0.980997	10.4312	3.41051	-	-	-	-
Unigene4538_ARAawvTARAAPEI-1	264	2	22	1.09619	11.656	3.41051	-	-	-	-
gi|298143510|gb|EZ751241.1|	756	36	395	6.89033	73.0814	3.40686	-	-	-	unknown [Glycine max]
Unigene9880_ARAawvTARAAPEI-1	974	34	372	5.05102	53.4215	3.40277	GO:0009536//plastid	GO:0046872//metal ion binding;GO:0010333	GO:0006644//phospholipid metabolic process;GO:0009646//response to absence of light;GO:0006950//response to stress;GO:0008299//isoprenoid biosynthetic process	beta-ocimene synthase [Phaseolus lunatus]
gi|296603683|gb|GW986108.1|GW986108	501	6	65	1.7329	18.1471	3.38848	GO:0043231//intracellular membrane-bounded organelle	GO:0032559//adenyl ribonucleotide binding;GO:0019829//cation-transporting ATPase activity	-	hypothetical protein isoform 2 [Vitis vinifera]
gi|298128281|gb|EZ736012.1|	223	6	65	3.89319	40.77	3.38848	-	-	-	-
Unigene2693_ARAawvTARAAPEI-1	260	6	65	3.33916	34.9681	3.38848	-	-	-	CM0216.380.nc [Lotus japonicus]
Unigene386_ARAawvTARAAPEI-1	558	22	238	5.7049	59.6588	3.38646	-	GO:0016757//transferase activity, transferring glycosyl groups	GO:0005975//carbohydrate metabolic process;GO:0000302//response to reactive oxygen species;GO:0009642//response to light intensity	galactinol synthase [Ammopiptanthus mongolicus]
Unigene54282_ARAawvTARAAPEI-1	310	5	54	2.33382	24.3649	3.38403	-	-	-	-
gi|339690463|gb|JK183922.1|JK183922	554	15	162	3.91779	40.9013	3.38403	-	-	-	-
gi|339670790|gb|JK168840.1|JK168840	573	13	140	3.28283	34.1747	3.37992	-	-	-	conserved hypothetical protein [Ricinus communis]
gi|296586205|gb|GW965907.1|GW965907	327	4	43	1.76999	18.393	3.37734	-	GO:0030246//carbohydrate binding	-	putative glucose-specific lectin [Sesbania bispinosa]
Unigene42099_ARAawvTARAAPEI-1	226	4	43	2.56101	26.6129	3.37734	-	-	-	-
Unigene43715_ARAawvTARAAPEI-1	234	55	589	34.01	352.072	3.37184	-	-	-	-
Unigene69711_ARAawvTARAAPEI-1	811	17	182	3.03311	31.3893	3.37141	-	-	-	-
Unigene3658_ARAawvTARAAPEI-1	609	20	214	4.75195	49.1505	3.37061	-	GO:0046914//transition metal ion binding	-	RING-H2 finger protein [Glycine max]
Unigene72081_ARAawvTARAAPEI-1	1460	53	567	5.2527	54.3203	3.37036	GO:0031410//cytoplasmic vesicle	GO:0016209//antioxidant activity;GO:0005506//iron ion binding;GO:0003824//catalytic activity	GO:0006950//response to stress;GO:0008152//metabolic process	unknown [Glycine max]
Unigene50436_ARAawvTARAAPEI-1	276	3	32	1.57279	16.2171	3.36611	-	-	-	-
Unigene57589_ARAawvTARAAPEI-1	348	3	32	1.24739	12.8618	3.36611	-	GO:0003824//catalytic activity	-	unnamed protein product [Vitis vinifera]
gi|298119368|gb|EZ727109.1|	809	3	32	0.536577	5.53265	3.36611	GO:0043231//intracellular membrane-bounded organelle;GO:0031461//cullin-RING ubiquitin ligase complex	GO:0005488//binding;GO:0019787//small conjugating protein ligase activity	GO:0043161//proteasomal ubiquitin-dependent protein catabolic process;GO:0032446//protein modification by small protein conjugation;GO:0009408//response to heat;GO:0048522//positive regulation of cellular process;GO:0009733//response to auxin stimulus;GO:	unknown [Medicago truncatula]
Unigene15946_ARAawvTARAAPEI-1	650	36	384	8.01399	82.6323	3.36611	-	GO:0005488//binding;GO:0003824//catalytic activity	GO:0008152//metabolic process	unknown [Glycine max]
gi|339708260|gb|JK204156.1|JK204156	564	3	32	0.769665	7.93602	3.36611	-	-	-	unknown [Glycine max]
Unigene50228_ARAawvTARAAPEI-1	275	6	64	3.15703	32.5521	3.36611	GO:0043231//intracellular membrane-bounded organelle	GO:0003677//DNA binding;GO:0001071	GO:0006351//transcription, DNA-dependent	predicted protein [Populus trichocarpa]
gi|339688963|gb|JK188494.1|JK188494	535	3	32	0.811385	8.36619	3.36611	GO:0044464//cell part	GO:0046914//transition metal ion binding	-	hypothetical protein [Vitis vinifera]
Unigene53108_ARAawvTARAAPEI-1	298	3	32	1.45668	15.0198	3.36611	-	GO:0016491//oxidoreductase activity;GO:0005506//iron ion binding	GO:0008152//metabolic process	Cytochrome P450 82A2; AltName: Full=Cytochrome P450 CP4
Unigene65743_ARAawvTARAAPEI-1	538	3	32	0.806861	8.31954	3.36611	-	-	-	-
Unigene61334_ARAawvTARAAPEI-1	411	8	85	2.81649	28.9274	3.36047	-	-	-	unnamed protein product [Vitis vinifera]
Unigene24702_ARAawvTARAAPEI-1	163	13	138	11.5403	118.419	3.35916	-	-	-	-
Unigene10540_ARAawvTARAAPEI-1	735	31	329	6.10287	62.6095	3.35882	-	-	-	-
gi|296573694|gb|GW948036.1|GW948036	419	5	53	1.72669	17.6927	3.35707	-	-	-	unnamed protein product [Vitis vinifera]
gi|298115267|gb|EZ723008.1|	1309	20	212	2.2108	22.6531	3.35707	-	GO:0016747//transferase activity, transferring acyl groups other than amino-acyl groups	GO:0008152//metabolic process	unknown [Medicago truncatula]
Unigene27081_ARAawvTARAAPEI-1	170	5	53	4.25579	43.6072	3.35707	-	GO:0005488//binding;GO:0003824//catalytic activity	GO:0009312//oligosaccharide biosynthetic process;GO:0003006//reproductive developmental process;GO:0009740//gibberellic acid mediated signaling pathway	TPA: putative GID1-like gibberellin receptor [Medicago truncatula]
Unigene60854_ARAawvTARAAPEI-1	402	5	53	1.79971	18.4409	3.35707	-	GO:0016758//transferase activity, transferring hexosyl groups	-	Chain A, Crystal Structure Of Medicago Truncatula Ugt71g1
Unigene912_ARAawvTARAAPEI-1	708	17	180	3.47436	35.5608	3.35547	-	-	-	cc-nbs-lrr resistance protein [Populus trichocarpa]
Unigene43244_ARAawvTARAAPEI-1	232	7	74	4.36586	44.6144	3.35317	-	-	-	-
Unigene15250_ARAawvTARAAPEI-1	306	9	95	4.25579	43.4244	3.35101	GO:0044464//cell part	-	-	unknown [Glycine max]
gi|298133445|gb|EZ741176.1|	1390	495	5204	51.5288	523.666	3.3452	GO:0005618//cell wall	-	-	unknown [Populus trichocarpa x Populus deltoides]
Unigene69751_ARAawvTARAAPEI-1	816	45	473	7.97961	81.0779	3.34492	GO:0005618//cell wall	GO:0016772//transferase activity, transferring phosphorus-containing groups	-	unknown [Glycine max]
Unigene24237_ARAawvTARAAPEI-1	161	2	21	1.79748	18.2442	3.34339	-	-	-	unnamed protein product [Vitis vinifera]
gi|296587706|gb|GW969937.1|GW969937	322	2	21	0.898739	9.12211	3.34339	-	-	-	predicted protein [Populus trichocarpa]
Unigene47905_ARAawvTARAAPEI-1	258	2	21	1.12168	11.385	3.34339	-	-	-	hypothetical protein [Vitis vinifera]
Unigene22804_ARAawvTARAAPEI-1	157	2	21	1.84327	18.709	3.34339	-	-	-	hypothetical protein [Vitis vinifera]
Unigene13674_ARAawvTARAAPEI-1	273	2	21	1.06005	10.7594	3.34339	GO:0009536//plastid	GO:0003677//DNA binding	GO:0006281//DNA repair	DNA repair protein Rad4 [Medicago truncatula]
Unigene24143_ARAawvTARAAPEI-1	161	2	21	1.79748	18.2442	3.34339	-	-	-	cysteine-rich protein [Glycine max]
Unigene22207_ARAawvTARAAPEI-1	155	2	21	1.86706	18.9504	3.34339	GO:0009532//plastid stroma	GO:0019829//cation-transporting ATPase activity;GO:0032559//adenyl ribonucleotide binding	GO:0006811//ion transport;GO:0030003//cellular cation homeostasis	arsenical pump-driving atpase, putative [Ricinus communis]
Unigene49586_ARAawvTARAAPEI-1	270	2	21	1.07183	10.879	3.34339	-	GO:0046872//metal ion binding;GO:0016160//amylase activity	GO:0044238//primary metabolic process	alpha-amylase [Vigna angularis]
Unigene45151_ARAawvTARAAPEI-1	242	2	21	1.19584	12.1377	3.34339	-	-	-	-
gi|298130302|gb|EZ738033.1|	469	4	42	1.23409	12.5259	3.34339	-	-	-	-
Unigene22790_ARAawvTARAAPEI-1	157	2	21	1.84327	18.709	3.34339	-	-	-	-
Unigene44090_ARAawvTARAAPEI-1	236	4	42	2.45249	24.8925	3.34339	-	-	-	-
Unigene25159_ARAawvTARAAPEI-1	164	2	21	1.7646	17.9105	3.34339	-	-	-	-
Unigene9767_ARAawvTARAAPEI-1	475	6	63	1.82775	18.5515	3.34339	-	-	-	-
Unigene9086_ARAawvTARAAPEI-1	221	2	21	1.30948	13.291	3.34339	-	-	-	-
Unigene12688_ARAawvTARAAPEI-1	215	6	63	4.03806	40.9858	3.34339	-	-	-	-
Unigene30284_ARAawvTARAAPEI-1	181	2	21	1.59886	16.2283	3.34339	-	-	-	-
Unigene34831_ARAawvTARAAPEI-1	196	2	21	1.4765	14.9863	3.34339	-	-	-	-
Unigene30289_ARAawvTARAAPEI-1	181	2	21	1.59886	16.2283	3.34339	-	-	-	-
Unigene49639_ARAawvTARAAPEI-1	270	2	21	1.07183	10.879	3.34339	-	-	-	-
gi|339664569|gb|JK162753.1|JK162753	548	2	21	0.528091	5.36007	3.34339	-	GO:0043566//structure-specific DNA binding;GO:0017111//nucleoside-triphosphatase activity;GO:0032559//adenyl ribonucleotide binding	GO:0022403;GO:0006281//DNA repair	X-ray repair cross complementing protein 3, xrcc3, putative [Ricinus communis]
Unigene53320_ARAawvTARAAPEI-1	300	4	42	1.92929	19.5821	3.34339	-	-	-	hypothetical protein [Beta vulgaris subsp. vulgaris]
Unigene21287_ARAawvTARAAPEI-1	152	2	21	1.90391	19.3245	3.34339	-	-	-	-
gi|296609400|gb|GW991995.1|GW991995	469	11	115	3.39375	34.297	3.33713	-	GO:0016788//hydrolase activity, acting on ester bonds	-	putative esterase [Cicer arietinum]
gi|298116276|gb|EZ724017.1|	919	191	1995	30.073	303.64	3.33582	-	-	GO:0050896//response to stimulus	Ara h 8 allergen isoform [Arachis hypogaea]
Unigene19257_ARAawvTARAAPEI-1	1763	137	1428	11.2442	113.294	3.33282	GO:0043231//intracellular membrane-bounded organelle	GO:0035251//UDP-glucosyltransferase activity;GO:0019203//carbohydrate phosphatase activity	GO:0005991//trehalose metabolic process	trehalose-6-phosphate synthase, putative [Ricinus communis]
gi|298136807|gb|EZ744538.1|	1168	38	396	4.70761	47.4225	3.3325	-	GO:0003824//catalytic activity	GO:0008152//metabolic process	unknown [Medicago truncatula]
gi|298131993|gb|EZ739724.1|	727	5	52	0.995165	10.0046	3.32959	-	GO:0003676//nucleic acid binding	GO:0006259//DNA metabolic process	polyprotein [Glycine max]
gi|298113365|gb|EZ721106.1|	1446	113	1174	11.3076	113.562	3.32811	GO:0005622//intracellular	GO:0003676//nucleic acid binding	GO:0006350//transcription	WRKY24 [Glycine max]
Unigene1242_ARAawvTARAAPEI-1	1472	199	2064	19.5616	196.125	3.32568	-	GO:0005506//iron ion binding;GO:0004497//monooxygenase activity	GO:0008152//metabolic process;GO:0048608//reproductive structure development	cytochrome P450 monooxygenase CYP78A29 [Medicago truncatula]
Unigene13380_ARAawvTARAAPEI-1	1616	60	622	5.37241	53.837	3.32496	-	GO:0016765//transferase activity, transferring alkyl or aryl (other than methyl) groups	GO:0009069//serine family amino acid metabolic process;GO:0000097//sulfur amino acid biosynthetic process	cysteine synthase [Glycine max]
gi|339710457|gb|JK205521.1|JK205521	604	57	590	13.6552	136.63	3.32276	GO:0043231//intracellular membrane-bounded organelle	GO:0030528//transcription regulator activity;GO:0001071;GO:0003677//DNA binding	GO:0010468//regulation of gene expression;GO:0009755//hormone-mediated signaling pathway;GO:0006351//transcription, DNA-dependent;GO:0006950//response to stress	unknown [Glycine max]
Unigene5302_ARAawvTARAAPEI-1	488	69	714	20.4592	204.649	3.32233	GO:0043231//intracellular membrane-bounded organelle	GO:0003677//DNA binding;GO:0001071;GO:0005515//protein binding	GO:0006351//transcription, DNA-dependent	unnamed protein product [Vitis vinifera]
gi|298117257|gb|EZ724998.1|	1087	52	538	6.92203	69.2284	3.3221	-	-	-	-
Unigene57784_ARAawvTARAAPEI-1	351	3	31	1.23673	12.3534	3.32031	-	GO:0005488//binding	-	unknown [Glycine max]
gi|296609272|gb|GW991867.1|GW991867	576	3	31	0.75363	7.52785	3.32031	-	-	-	predicted protein [Populus trichocarpa]
Unigene55832_ARAawvTARAAPEI-1	327	6	62	2.65499	26.5201	3.32031	GO:0044424//intracellular part	GO:0046914//transition metal ion binding;GO:0016702//oxidoreductase activity, acting on single donors with incorporation of molecular oxygen, incorporation of two atoms of oxygen	GO:0006633//fatty acid biosynthetic process	lipoxygenase [Pisum sativum]
gi|298132641|gb|EZ740372.1|	859	3	31	0.505345	5.04778	3.32031	GO:0043231//intracellular membrane-bounded organelle;GO:0016020//membrane	GO:0016651//oxidoreductase activity, acting on NADH or NADPH;GO:0000166//nucleotide binding	GO:0006350//transcription	Flavoprotein wrbA, putative [Ricinus communis]
Unigene5576_ARAawvTARAAPEI-1	213	3	31	2.03799	20.357	3.32031	-	-	-	-
gi|298138710|gb|EZ746441.1|	606	6	62	1.43264	14.3104	3.32031	-	-	-	-
gi|296607414|gb|GW990009.1|GW990009	505	3	31	0.859586	8.58622	3.32031	GO:0005576//extracellular region	GO:0046914//transition metal ion binding	-	germin-like protein subfamily 1 member 1 precursor [Arachis hypogaea]
gi|296581649|gb|GW962858.1|GW962858	355	3	31	1.22279	12.2142	3.32031	-	-	-	-
Unigene2644_ARAawvTARAAPEI-1	1174	39	402	4.8068	47.8949	3.31672	GO:0031410//cytoplasmic vesicle	-	-	unknown [Glycine max]
gi|298115750|gb|EZ723491.1|	1363	29	298	3.07866	30.581	3.31226	-	GO:0016655//oxidoreductase activity, acting on NADH or NADPH, quinone or similar compound as acceptor;GO:0046914//transition metal ion binding	GO:0008152//metabolic process	hypothetical protein VITISV_008189 [Vitis vinifera]
gi|298116585|gb|EZ724326.1|	1519	500	5127	47.629	472.104	3.30919	-	-	-	unknown [Glycine max]
gi|339697354|gb|JK195695.1|JK195695	573	20	205	5.05051	50.0416	3.30863	-	-	-	unknown [Glycine max]
gi|298146888|gb|EZ754619.1|	568	4	41	1.01899	10.0964	3.30863	-	-	-	Chain U, Homology Model For The Spinach Chloroplast 30s Subunit Fitted To 9.4a Cryo-Em Map Of The 70s Chlororibosome.
gi|298115742|gb|EZ723483.1|	739	9	92	1.76221	17.4131	3.30471	-	-	-	unknown [Glycine max]
Unigene62150_ARAawvTARAAPEI-1	428	14	143	4.73308	46.733	3.30359	GO:0043231//intracellular membrane-bounded organelle	GO:0001071;GO:0003677//DNA binding	GO:0006952//defense response;GO:0009725//response to hormone stimulus;GO:0023033;GO:0009743//response to carbohydrate stimulus;GO:0006355//regulation of transcription, DNA-dependent	unknown [Glycine max]
Unigene55067_ARAawvTARAAPEI-1	318	5	51	2.27511	22.4324	3.30157	GO:0031224//intrinsic to membrane;GO:0043231//intracellular membrane-bounded organelle	GO:0032561//guanyl ribonucleotide binding;GO:0003824//catalytic activity	GO:0007010//cytoskeleton organization;GO:0009913//epidermal cell differentiation;GO:0048193//Golgi vesicle transport;GO:0009826//unidimensional cell growth;GO:0042546//cell wall biogenesis	Protein SEY1, putative [Ricinus communis]
Unigene3296_ARAawvTARAAPEI-1	988	10	102	1.46454	14.4403	3.30157	-	GO:0004674//protein serine/threonine kinase activity;GO:0000166//nucleotide binding	GO:0006952//defense response;GO:0009987//cellular process	protein kinase [Phaseolus vulgaris]
Unigene4675_ARAawvTARAAPEI-1	250	5	51	2.89394	28.534	3.30157	-	-	-	-
Unigene67853_ARAawvTARAAPEI-1	644	31	314	6.96523	68.1986	3.2915	-	GO:0016706//oxidoreductase activity, acting on paired donors, with incorporation or reduction of molecular oxygen, 2-oxoglutarate as one donor, and incorporation of one atom each of oxygen into both donors;GO:0016701//oxidoreductase activity, acting on si	GO:0008152//metabolic process	Leucoanthocyanidin dioxygenase, putative [Ricinus communis]
gi|296579409|gb|GW961455.1|GW961455	552	8	81	2.09706	20.5247	3.29093	GO:0043231//intracellular membrane-bounded organelle	GO:0003677//DNA binding;GO:0001071;GO:0005515//protein binding	GO:0006351//transcription, DNA-dependent	Ocs element-binding factor, putative [Ricinus communis]
gi|339706285|gb|JK202395.1|JK202395	559	10	101	2.5885	25.2721	3.28736	-	-	-	-
gi|298133812|gb|EZ741543.1|	770	14	141	2.63085	25.613	3.28327	GO:0009536//plastid	-	-	unnamed protein product [Vitis vinifera]
gi|296601257|gb|GW987986.1|GW987986	381	107	1076	40.6367	395.02	3.28107	-	GO:0005529//sugar binding	-	putative lectin precursor [Arachis hypogaea]
Unigene43970_ARAawvTARAAPEI-1	236	234	2342	143.471	1388.05	3.27424	-	-	-	-
Unigene59866_ARAawvTARAAPEI-1	384	3	30	1.13045	10.9275	3.273	GO:0043231//intracellular membrane-bounded organelle	GO:0042802//identical protein binding;GO:0003676//nucleic acid binding;GO:0001071;GO:0046983//protein dimerization activity	GO:0010260//organ senescence;GO:0010468//regulation of gene expression;GO:0006970//response to osmotic stress	hypothetical protein [Vitis vinifera]
Unigene44464_ARAawvTARAAPEI-1	238	3	30	1.82391	17.631	3.273	-	-	-	-
gi|298125803|gb|EZ733544.1|	918	2	20	0.315244	3.04733	3.273	-	-	GO:0006810//transport	unknown [Glycine max]
Unigene19223_ARAawvTARAAPEI-1	668	4	40	0.866449	8.37559	3.273	-	-	-	unknown [Glycine max]
gi|339689762|gb|JK186164.1|JK186164	606	2	20	0.477548	4.61625	3.273	-	-	-	uncharacterized protein [Arabidopsis thaliana]
Unigene50406_ARAawvTARAAPEI-1	276	2	20	1.04853	10.1357	3.273	-	-	-	predicted protein [Populus trichocarpa]
Unigene57441_ARAawvTARAAPEI-1	346	2	20	0.836399	8.0851	3.273	-	-	GO:0042742//defense response to bacterium;GO:0010033//response to organic substance	predicted protein [Populus trichocarpa]
Unigene4758_ARAawvTARAAPEI-1	309	5	50	2.34138	22.6331	3.273	GO:0031224//intrinsic to membrane	GO:0042626//ATPase activity, coupled to transmembrane movement of substances;GO:0016628//oxidoreductase activity, acting on the CH-CH group of donors, NAD or NADP as acceptor;GO:0032559//adenyl ribonucleotide binding	GO:0009607//response to biotic stimulus;GO:0006810//transport;GO:0008152//metabolic process	multidrug resistance protein ABC transporter family [Populus trichocarpa]
gi|298113853|gb|EZ721594.1|	1114	13	130	1.68856	16.3226	3.273	GO:0044424//intracellular part	GO:0046914//transition metal ion binding;GO:0016702//oxidoreductase activity, acting on single donors with incorporation of molecular oxygen, incorporation of two atoms of oxygen	GO:0006633//fatty acid biosynthetic process	lipoxygenase 1 [Arachis hypogaea]
gi|298115877|gb|EZ723618.1|	966	3	30	0.44937	4.34386	3.273	-	-	-	late elongated hypocotyl and circadian clock associated-1-like protein 2 [Glycine max]
Unigene45558_ARAawvTARAAPEI-1	244	2	20	1.18604	11.4649	3.273	-	-	-	hypothetical protein MtrDRAFT_AC173289g24v1 [Medicago truncatula]
Unigene50460_ARAawvTARAAPEI-1	276	4	40	2.09706	20.2713	3.273	GO:0009536//plastid	GO:0019203//carbohydrate phosphatase activity	GO:0005991//trehalose metabolic process	hypothetical protein [Vitis vinifera]
gi|296606874|gb|GW980749.1|GW980749	538	2	20	0.537907	5.19971	3.273	-	-	-	hypothetical protein [Vitis vinifera]
Unigene66200_ARAawvTARAAPEI-1	558	3	30	0.777941	7.52002	3.273	-	GO:0046872//metal ion binding;GO:0016831//carboxy-lyase activity;GO:0019842//vitamin binding	GO:0006950//response to stress	hypothetical protein [Vitis vinifera]
Unigene7152_ARAawvTARAAPEI-1	234	2	20	1.23673	11.9549	3.273	GO:0044464//cell part	GO:0015932//nucleobase, nucleoside, nucleotide and nucleic acid transmembrane transporter activity	GO:0051234//establishment of localization	equilibrative nucleoside transporter [Populus trichocarpa]
Unigene41566_ARAawvTARAAPEI-1	224	8	80	5.16775	49.9544	3.273	GO:0043231//intracellular membrane-bounded organelle	GO:0003676//nucleic acid binding;GO:0016279//protein-lysine N-methyltransferase activity	GO:0040029//regulation of gene expression, epigenetic;GO:0003006//reproductive developmental process	enhancer of zeste, ezh, putative [Ricinus communis]
gi|298124868|gb|EZ732609.1|	1157	3	30	0.375187	3.62677	3.273	-	GO:0016740//transferase activity	-	anthocyanin acyltransferase [Phaseolus vulgaris]
Unigene51550_ARAawvTARAAPEI-1	285	2	20	1.01542	9.8156	3.273	-	-	-	-
Unigene54200_ARAawvTARAAPEI-1	309	6	60	2.80965	27.1597	3.273	-	-	-	-
Unigene40876_ARAawvTARAAPEI-1	220	3	30	1.97314	19.0735	3.273	-	-	-	-
gi|296578351|gb|GW961088.1|GW961088	303	3	30	1.43264	13.8487	3.273	-	-	-	-
Unigene24965_ARAawvTARAAPEI-1	163	4	40	3.55085	34.3245	3.273	-	-	-	-
Unigene67278_ARAawvTARAAPEI-1	610	3	30	0.711625	6.87897	3.273	-	-	-	-
Unigene56878_ARAawvTARAAPEI-1	339	3	30	1.2805	12.3781	3.273	-	-	-	-
gi|296589703|gb|GW970417.1|GW970417	571	2	20	0.50682	4.89921	3.273	-	-	-	-
Unigene10918_ARAawvTARAAPEI-1	257	2	20	1.12605	10.885	3.273	-	-	-	-
Unigene21221_ARAawvTARAAPEI-1	152	5	50	4.75977	46.0106	3.273	-	-	-	-
Unigene40110_ARAawvTARAAPEI-1	217	2	20	1.33361	12.8915	3.273	-	-	-	-
Unigene23317_ARAawvTARAAPEI-1	158	2	20	1.83161	17.7054	3.273	-	-	-	-
Unigene15296_ARAawvTARAAPEI-1	480	16	160	4.82323	46.6241	3.273	-	-	-	-
Unigene40884_ARAawvTARAAPEI-1	220	2	20	1.31543	12.7157	3.273	-	-	-	-
Unigene27761_ARAawvTARAAPEI-1	172	2	20	1.68252	16.2642	3.273	-	-	-	-
Unigene39501_ARAawvTARAAPEI-1	214	2	20	1.35231	13.0722	3.273	-	-	-	-
gi|339697196|gb|JK195537.1|JK195537	561	9	90	2.32134	22.4394	3.273	-	-	-	-
Unigene47514_ARAawvTARAAPEI-1	256	4	40	2.26089	21.855	3.273	GO:0044464//cell part	-	GO:0006810//transport	nitrate and chloride transporter [Glycine max]
Unigene36786_ARAawvTARAAPEI-1	204	2	20	1.4186	13.713	3.273	-	-	-	-
gi|298144710|gb|EZ752441.1|	1149	144	1438	18.1344	175.053	3.271	-	-	-	hypothetical protein [Vitis vinifera]
Unigene68143_ARAawvTARAAPEI-1	666	39	389	8.47325	81.6972	3.2693	GO:0016020//membrane;GO:0005576//extracellular region;GO:0005618//cell wall	GO:0030246//carbohydrate binding	-	unnamed protein product [Vitis vinifera]
Unigene61561_ARAawvTARAAPEI-1	415	64	637	22.3147	214.696	3.26622	-	GO:0016491//oxidoreductase activity;GO:0005506//iron ion binding	GO:0008152//metabolic process;GO:0048608//reproductive structure development	cytochrome P450 monooxygenase CYP78A29 [Medicago truncatula]
gi|298114206|gb|EZ721947.1|	1109	12	119	1.5657	15.0088	3.26093	-	-	GO:0010468//regulation of gene expression	unknown [Glycine max]
gi|296583435|gb|GW967793.1|GW967793	568	10	99	2.54748	24.3792	3.2585	GO:0009536//plastid	GO:0030528//transcription regulator activity;GO:0001071;GO:0003677//DNA binding	GO:0042742//defense response to bacterium;GO:0009743//response to carbohydrate stimulus;GO:0010468//regulation of gene expression;GO:0010260//organ senescence;GO:0006350//transcription;GO:0010557//positive regulation of macromolecule biosynthetic process	WRKY20 [Glycine max]
Unigene31407_ARAawvTARAAPEI-1	184	10	99	7.86397	75.2574	3.2585	-	-	-	-
Unigene16553_ARAawvTARAAPEI-1	887	19	188	3.09948	29.646	3.25774	-	-	-	protein with unknown function [Ricinus communis]
gi|296597600|gb|GW977705.1|GW977705	674	52	514	11.1636	106.668	3.25626	-	-	-	hypothetical protein [Vitis vinifera]
gi|339668246|gb|JK161643.1|JK161643	567	34	336	8.67672	82.8873	3.25593	GO:0044424//intracellular part	GO:0043169//cation binding;GO:0005515//protein binding;GO:0032559//adenyl ribonucleotide binding	GO:0006950//response to stress;GO:0044267//cellular protein metabolic process	unknown [Medicago truncatula]
gi|298115389|gb|EZ723130.1|	1213	361	3560	43.0632	410.507	3.25288	-	-	-	unknown [Glycine max]
gi|339706055|gb|JK202165.1|JK202165	552	7	69	1.83493	17.484	3.25224	-	GO:0008238//exopeptidase activity	GO:0048364//root development;GO:0010075//regulation of meristem growth;GO:0009909//regulation of flower development;GO:0008152//metabolic process	Transferrin receptor protein, putative [Ricinus communis]
Unigene47773_ARAawvTARAAPEI-1	257	35	345	19.7058	187.766	3.25224	-	GO:0005488//binding;GO:0004871//signal transducer activity;GO:0003824//catalytic activity	GO:0009312//oligosaccharide biosynthetic process;GO:0003006//reproductive developmental process;GO:0009740//gibberellic acid mediated signaling pathway	TPA: putative GID1-like gibberellin receptor [Medicago truncatula]
gi|296578694|gb|GW964375.1|GW964375	553	27	266	7.06477	67.2804	3.25147	-	GO:0030246//carbohydrate binding	-	Mannose/glucose-binding lectin precursor [Arachis hypogaea]
Unigene70221_ARAawvTARAAPEI-1	879	46	453	7.57231	72.0844	3.25088	GO:0043231//intracellular membrane-bounded organelle	GO:0046914//transition metal ion binding	GO:0023033;GO:0010468//regulation of gene expression;GO:0010260//organ senescence	unknown [Glycine max]
Unigene63701_ARAawvTARAAPEI-1	467	13	128	4.02797	38.3376	3.25064	-	-	-	unknown [Glycine max]
Unigene10890_ARAawvTARAAPEI-1	977	13	128	1.92534	18.3251	3.25064	-	-	-	hypothetical protein [Vitis vinifera]
Unigene12399_ARAawvTARAAPEI-1	660	6	59	1.31543	12.5037	3.24876	-	-	-	-
gi|296600392|gb|GW982061.1|GW982061	580	6	59	1.49687	14.2284	3.24876	-	-	-	hypothetical protein MtrDRAFT_AC167711g28v2 [Medicago truncatula]
Unigene7002_ARAawvTARAAPEI-1	175	6	59	4.96104	47.1569	3.24876	-	-	-	-
Unigene47389_ARAawvTARAAPEI-1	255	6	59	3.40464	32.3626	3.24876	-	-	-	-
gi|298148145|gb|EZ755876.1|	649	6	59	1.33772	12.7157	3.24876	GO:0044424//intracellular part	GO:0046914//transition metal ion binding;GO:0016701//oxidoreductase activity, acting on single donors with incorporation of molecular oxygen	GO:0019852//L-ascorbic acid metabolic process;GO:0006020//inositol metabolic process	unknown [Glycine max]
Unigene68319_ARAawvTARAAPEI-1	679	16	157	3.40965	32.3416	3.2457	-	-	GO:0009743//response to carbohydrate stimulus;GO:0006350//transcription	unknown [Glycine max]
Unigene15050_ARAawvTARAAPEI-1	325	5	49	2.22611	21.0884	3.24386	-	-	-	-
gi|298139911|gb|EZ747642.1|	311	5	49	2.32632	22.0378	3.24386	-	-	-	unknown [Glycine max]
gi|298123224|gb|EZ730965.1|	656	5	49	1.10287	10.4478	3.24386	GO:0005777//peroxisome	GO:0016747//transferase activity, transferring acyl groups other than amino-acyl groups;GO:0046912//transferase activity, transferring acyl groups, acyl groups converted into alkyl on transfer	GO:0009062//fatty acid catabolic process;GO:0009060//aerobic respiration;GO:0044262//cellular carbohydrate metabolic process	citrate synthase [Medicago sativa]
Unigene53811_ARAawvTARAAPEI-1	305	5	49	2.37208	22.4713	3.24386	-	-	-	-
gi|298115107|gb|EZ722848.1|	931	226	2212	35.1252	332.328	3.24203	-	-	-	unknown [Glycine max]
gi|298125207|gb|EZ732948.1|	798	57	557	10.3355	97.6302	3.23972	-	-	-	hypothetical protein [Vitis vinifera]
gi|339706106|gb|JK202216.1|JK202216	531	87	850	23.7074	223.901	3.23945	-	-	-	basic leucine zipper transcription factor [Populus trichocarpa x Populus deltoides]
Unigene44_ARAawvTARAAPEI-1	410	13	127	4.58795	43.3263	3.23932	-	-	-	-
gi|296605822|gb|GW986321.1|GW986321	611	64	625	15.1565	143.077	3.23879	GO:0044464//cell part	GO:0016787//hydrolase activity	-	hypothetical protein [Vitis vinifera]
Unigene15972_ARAawvTARAAPEI-1	359	8	78	3.22445	30.3901	3.23648	-	-	-	unknown [Glycine max]
Unigene46943_ARAawvTARAAPEI-1	252	4	39	2.29678	21.6469	3.23648	-	GO:0032559//adenyl ribonucleotide binding;GO:0042623//ATPase activity, coupled	-	P-loop containing nucleoside triphosphate hydrolase-like protein [Arabidopsis thaliana]
Unigene46903_ARAawvTARAAPEI-1	252	4	39	2.29678	21.6469	3.23648	GO:0044464//cell part	GO:0016787//hydrolase activity;GO:0005488//binding	GO:0006810//transport	hypothetical protein VITISV_043972 [Vitis vinifera]
gi|296587822|gb|GW966328.1|GW966328	390	4	39	1.48407	13.9872	3.23648	GO:0043231//intracellular membrane-bounded organelle;GO:0044444//cytoplasmic part	GO:0004674//protein serine/threonine kinase activity;GO:0032559//adenyl ribonucleotide binding	GO:0051726//regulation of cell cycle;GO:0010015//root morphogenesis;GO:0006464//protein modification process	predicted protein [Populus trichocarpa]
Unigene43407_ARAawvTARAAPEI-1	233	4	39	2.48407	23.4121	3.23648	-	-	-	-
Unigene54016_ARAawvTARAAPEI-1	307	4	39	1.8853	17.7688	3.23648	-	-	-	-
gi|298115263|gb|EZ723004.1|	279	38	368	19.7078	184.491	3.22671	-	-	-	-
Unigene9085_ARAawvTARAAPEI-1	222	3	29	1.95536	18.2716	3.22409	-	-	-	-
Unigene22636_ARAawvTARAAPEI-1	156	3	29	2.78263	26.0019	3.22409	-	-	-	-
Unigene50798_ARAawvTARAAPEI-1	279	3	29	1.55588	14.5387	3.22409	-	GO:0004437//inositol or phosphatidylinositol phosphatase activity	-	unknown [Medicago truncatula]
gi|298114822|gb|EZ722563.1|	1072	3	29	0.404936	3.78386	3.22409	-	GO:0016740//transferase activity	-	unknown [Medicago truncatula]
gi|296581167|gb|GW962503.1|GW962503	289	3	29	1.50205	14.0356	3.22409	GO:0043231//intracellular membrane-bounded organelle	GO:0003677//DNA binding;GO:0001071;GO:0035251//UDP-glucosyltransferase activity	GO:0006351//transcription, DNA-dependent	UDP-glucosyltransferase, putative [Ricinus communis]
Unigene46890_ARAawvTARAAPEI-1	252	3	29	1.72258	16.0964	3.22409	-	GO:0016628//oxidoreductase activity, acting on the CH-CH group of donors, NAD or NADP as acceptor;GO:0032559//adenyl ribonucleotide binding	GO:0009642//response to light intensity;GO:0044267//cellular protein metabolic process;GO:0000302//response to reactive oxygen species	predicted protein [Populus trichocarpa]
Unigene56994_ARAawvTARAAPEI-1	341	3	29	1.27299	11.8953	3.22409	-	-	-	hypothetical protein VITISV_034881 [Vitis vinifera]
gi|339696065|gb|JK194517.1|JK194517	583	3	29	0.744582	6.95763	3.22409	GO:0044464//cell part	GO:0046914//transition metal ion binding	-	hypothetical protein VITISV_008933 [Vitis vinifera]
gi|296580791|gb|GW962101.1|GW962101	632	3	29	0.686853	6.41819	3.22409	-	-	-	hypothetical protein [Vitis vinifera]
Unigene63407_ARAawvTARAAPEI-1	459	12	116	3.78293	35.349	3.22409	-	-	-	Helix-loop-helix DNA-binding [Medicago truncatula]
Unigene54778_ARAawvTARAAPEI-1	315	6	58	2.75613	25.7543	3.22409	-	-	GO:0010468//regulation of gene expression	Chitin-inducible gibberellin-responsive protein, putative [Ricinus communis]
Unigene50264_ARAawvTARAAPEI-1	275	9	87	4.73554	44.2505	3.22409	-	-	-	-
gi|296586472|gb|GW972614.1|GW972614	368	3	29	1.1796	11.0225	3.22409	-	-	-	-
Unigene36038_ARAawvTARAAPEI-1	201	3	29	2.15966	20.1806	3.22409	-	-	-	-
gi|298123263|gb|EZ731004.1|	806	3	29	0.538574	5.03263	3.22409	-	-	-	-
gi|339666795|gb|JK161032.1|JK161032	572	6	58	1.5178	14.1829	3.22409	-	-	-	-
Unigene43923_ARAawvTARAAPEI-1	235	3	29	1.8472	17.2608	3.22409	-	-	-	-
gi|298123514|gb|EZ731255.1|	1129	80	772	10.2531	95.6434	3.2216	-	GO:0016740//transferase activity	-	protein kinase [Glycine max]
Unigene16111_ARAawvTARAAPEI-1	1178	45	434	5.52747	51.5319	3.22077	-	GO:0046872//metal ion binding	-	wound-inducible P450 hydroxylase [Pisum sativum]
Unigene603_ARAawvTARAAPEI-1	695	14	135	2.91476	27.1694	3.22054	-	GO:0005506//iron ion binding;GO:0004497//monooxygenase activity	-	hypothetical protein [Vitis vinifera]
Unigene58915_ARAawvTARAAPEI-1	367	32	308	12.6166	117.386	3.21786	-	GO:0003824//catalytic activity	GO:0008152//metabolic process	alcohol dehydrogenase [Camellia sinensis]
Unigene62135_ARAawvTARAAPEI-1	427	8	77	2.71095	25.2229	3.21786	GO:0043231//intracellular membrane-bounded organelle	GO:0005488//binding;GO:0004672//protein kinase activity	-	protein kinase [Glycine max]
gi|296588547|gb|GW972941.1|GW972941	696	13	125	2.70267	25.1207	3.21642	-	-	GO:0009725//response to hormone stimulus	SAUR family protein [Populus trichocarpa]
gi|339694304|gb|JK189748.1|JK189748	616	13	125	3.05367	28.3832	3.21642	-	-	-	conserved hypothetical protein [Ricinus communis]
Unigene11631_ARAawvTARAAPEI-1	607	10	96	2.38381	22.1215	3.21411	GO:0009536//plastid	-	GO:0010260//organ senescence;GO:0002252;GO:0009607//response to biotic stimulus	syntaxin, plant, putative [Ricinus communis]
Unigene57996_ARAawvTARAAPEI-1	354	5	48	2.04374	18.9657	3.21411	GO:0031224//intrinsic to membrane;GO:0043231//intracellular membrane-bounded organelle	GO:0015075//ion transmembrane transporter activity	GO:0006810//transport	predicted protein [Populus trichocarpa]
gi|296577651|gb|GW959887.1|GW959887	558	5	48	1.29657	12.032	3.21411	-	-	-	predicted protein [Populus trichocarpa]
Unigene49185_ARAawvTARAAPEI-1	267	5	48	2.70968	25.1456	3.21411	-	-	-	-
Unigene2559_ARAawvTARAAPEI-1	914	22	211	3.48286	32.29	3.21274	-	GO:0005488//binding	-	predicted protein [Populus trichocarpa]
Unigene70645_ARAawvTARAAPEI-1	945	9	86	1.37807	12.7291	3.20742	GO:0043231//intracellular membrane-bounded organelle	GO:0001071	GO:0010038//response to metal ion;GO:0009725//response to hormone stimulus;GO:0009743//response to carbohydrate stimulus;GO:0051553;GO:0006351//transcription, DNA-dependent	MYB transcription factor MYB139 [Glycine max]
gi|339675870|gb|JK174431.1|JK174431	585	8	76	1.97876	18.1714	3.199	GO:0015935//small ribosomal subunit;GO:0016020//membrane;GO:0009536//plastid	GO:0005198//structural molecule activity	GO:0006970//response to osmotic stress;GO:0010467//gene expression	unknown [Picea sitchensis]
gi|339710841|gb|JK205801.1|JK205801	582	10	95	2.4862	22.8314	3.199	-	-	GO:0006350//transcription;GO:0006950//response to stress;GO:0010033//response to organic substance	unknown [Glycine max]
Unigene13985_ARAawvTARAAPEI-1	483	6	57	1.79748	16.5067	3.199	-	-	-	unknown [Glycine max]
Unigene40324_ARAawvTARAAPEI-1	218	8	76	5.30998	48.7628	3.199	GO:0009532//plastid stroma;GO:0005576//extracellular region;GO:0016020//membrane	GO:0046914//transition metal ion binding;GO:0042277//peptide binding;GO:0004601//peroxidase activity;GO:0016765//transferase activity, transferring alkyl or aryl (other than methyl) groups	GO:0006952//defense response;GO:0009404//toxin metabolic process;GO:0010038//response to metal ion	unknown [Glycine max]
gi|298126974|gb|EZ734705.1|	789	4	38	0.733572	6.73656	3.199	-	GO:0046914//transition metal ion binding	-	predicted protein [Populus trichocarpa]
Unigene773_ARAawvTARAAPEI-1	242	4	38	2.39169	21.9634	3.199	GO:0043231//intracellular membrane-bounded organelle	-	-	hypothetical protein [Vitis vinifera]
Unigene52508_ARAawvTARAAPEI-1	293	4	38	1.97539	18.1404	3.199	-	GO:0016787//hydrolase activity	-	cell wall invertase [Clivia miniata]
Unigene56827_ARAawvTARAAPEI-1	339	6	57	2.56101	23.5184	3.199	-	-	-	-
Unigene6187_ARAawvTARAAPEI-1	277	4	38	2.08949	19.1883	3.199	-	-	-	-
Unigene44350_ARAawvTARAAPEI-1	238	4	38	2.43188	22.3326	3.199	-	-	-	-
Unigene65556_ARAawvTARAAPEI-1	530	4	38	1.09205	10.0286	3.199	-	-	-	-
Unigene14583_ARAawvTARAAPEI-1	368	9	85	3.53879	32.3075	3.19054	-	-	-	-
gi|296591682|gb|GW970924.1|GW970924	575	7	66	1.76153	16.0549	3.18811	-	GO:0016701//oxidoreductase activity, acting on single donors with incorporation of molecular oxygen;GO:0016706//oxidoreductase activity, acting on paired donors, with incorporation or reduction of molecular oxygen, 2-oxoglutarate as one donor, and incorpo	GO:0008152//metabolic process	unknown [Glycine max]
Unigene50686_ARAawvTARAAPEI-1	278	7	66	3.64345	33.2071	3.18811	-	-	-	-
Unigene67504_ARAawvTARAAPEI-1	624	51	480	11.8262	107.594	3.18554	GO:0044464//cell part	GO:0004175//endopeptidase activity	GO:0019538//protein metabolic process	predicted protein [Populus trichocarpa]
gi|339667847|gb|JK164604.1|JK164604	557	5	47	1.2989	11.8025	3.18374	-	-	-	-
gi|339689033|gb|JK188564.1|JK188564	530	5	47	1.36507	12.4038	3.18374	GO:0005618//cell wall	GO:0030234//enzyme regulator activity;GO:0004091//carboxylesterase activity	GO:0071555	hypothetical protein [Vitis vinifera]
Unigene5549_ARAawvTARAAPEI-1	280	5	47	2.58388	23.4786	3.18374	-	-	-	-
gi|298116503|gb|EZ724244.1|	540	13	122	3.48345	31.6008	3.18137	-	-	-	-
Unigene14813_ARAawvTARAAPEI-1	278	8	75	4.16394	37.7353	3.17989	-	GO:0003824//catalytic activity	GO:0008152//metabolic process	Os10g0419100 [Oryza sativa Japonica Group]
gi|298116575|gb|EZ724316.1|	944	11	103	1.68609	15.2615	3.17814	-	-	-	predicted protein [Populus trichocarpa]
gi|296593956|gb|GW975335.1|GW975335	398	3	28	1.09068	9.84026	3.17347	-	GO:0035251//UDP-glucosyltransferase activity	-	UDP-glucosyltransferase, putative [Ricinus communis]
Unigene30420_ARAawvTARAAPEI-1	181	3	28	2.39829	21.6377	3.17347	GO:0043231//intracellular membrane-bounded organelle	GO:0016866//intramolecular transferase activity;GO:0003676//nucleic acid binding;GO:0016787//hydrolase activity	GO:0009451//RNA modification	ribosomal pseudouridine synthase, putative [Ricinus communis]
gi|296599267|gb|GW981672.1|GW981672	386	6	56	2.24918	20.2924	3.17347	-	-	-	predicted protein [Populus trichocarpa]
Unigene3852_ARAawvTARAAPEI-1	276	3	28	1.57279	14.1899	3.17347	-	-	-	-
Unigene33799_ARAawvTARAAPEI-1	193	3	28	2.24918	20.2924	3.17347	-	-	-	-
gi|298116794|gb|EZ724535.1|	1120	3	28	0.387581	3.49681	3.17347	-	GO:0030528//transcription regulator activity	-	WRKY domain class transcription factor [Malus x domestica]
gi|339711632|gb|JK206592.1|JK206592	560	3	28	0.775163	6.99362	3.17347	-	-	GO:0002252	unknown [Glycine max]
gi|339677972|gb|JK176369.1|JK176369	565	3	28	0.768303	6.93172	3.17347	GO:0043231//intracellular membrane-bounded organelle	GO:0003676//nucleic acid binding	GO:0010468//regulation of gene expression	predicted protein [Populus trichocarpa]
Unigene46845_ARAawvTARAAPEI-1	252	3	28	1.72258	15.5414	3.17347	-	GO:0019787//small conjugating protein ligase activity	GO:0009743//response to carbohydrate stimulus;GO:0032446//protein modification by small protein conjugation	predicted protein [Populus trichocarpa]
gi|339666275|gb|JK163766.1|JK163766	603	3	28	0.719886	6.4949	3.17347	GO:0016020//membrane	GO:0005275//amine transmembrane transporter activity	GO:0015837//amine transport	amino acid transporter, putative [Ricinus communis]
Unigene54337_ARAawvTARAAPEI-1	310	6	56	2.80059	25.2673	3.17347	-	-	-	-
Unigene43341_ARAawvTARAAPEI-1	233	6	56	3.7261	33.6174	3.17347	-	-	-	-
gi|339683053|gb|JK178809.1|JK178809	415	26	242	9.06535	81.5641	3.1695	-	-	-	transcription factor [Lycoris longituba]
gi|298113872|gb|EZ721613.1|	709	13	121	2.65312	23.871	3.1695	-	-	-	-
Unigene13895_ARAawvTARAAPEI-1	389	13	121	4.83563	43.5078	3.1695	-	-	-	-
Unigene59125_ARAawvTARAAPEI-1	370	10	93	3.91073	35.1571	3.16831	-	GO:0003824//catalytic activity	GO:0009064//glutamine family amino acid metabolic process	Gamma-glutamyl-gamma-aminobutyrate hydrolase, putative [Ricinus communis]
Unigene18484_ARAawvTARAAPEI-1	457	28	260	8.86546	79.5772	3.16609	-	-	-	predicted protein [Populus trichocarpa]
gi|339649510|gb|JK148403.1|JK148403	559	7	65	1.81195	16.2642	3.16609	-	-	-	Protein FRIGIDA, putative [Ricinus communis]
Unigene53895_ARAawvTARAAPEI-1	305	4	37	1.89767	16.9681	3.16053	-	-	-	-
Unigene52553_ARAawvTARAAPEI-1	293	8	74	3.95077	35.3261	3.16053	-	-	-	-
Unigene41885_ARAawvTARAAPEI-1	225	4	37	2.57239	23.0012	3.16053	-	-	-	-
Unigene40315_ARAawvTARAAPEI-1	218	4	37	2.65499	23.7398	3.16053	-	-	-	-
gi|298148734|gb|EZ756465.1|	1449	104	958	10.3854	92.476	3.15452	-	-	GO:0006350//transcription	hypothetical protein [Vitis vinifera]
Unigene49269_ARAawvTARAAPEI-1	267	5	46	2.70968	24.0979	3.15271	-	-	-	hypothetical protein [Vitis vinifera]
Unigene34609_ARAawvTARAAPEI-1	196	5	46	3.69125	32.8272	3.15271	-	-	-	-
gi|339679870|gb|JK177449.1|JK177449	583	10	92	2.48194	22.0725	3.15271	-	-	-	-
Unigene15515_ARAawvTARAAPEI-1	805	12	110	2.15697	19.113	3.14747	GO:0009536//plastid	GO:0004672//protein kinase activity;GO:0032559//adenyl ribonucleotide binding	GO:0006464//protein modification process	unnamed protein product [Vitis vinifera]
Unigene51410_ARAawvTARAAPEI-1	284	6	55	3.05698	27.0879	3.14747	-	-	-	Retrotransposon gag protein, , putative [Medicago truncatula]
Unigene48512_ARAawvTARAAPEI-1	262	6	55	3.31367	29.3625	3.14747	-	-	-	-
gi|298125597|gb|EZ733338.1|	832	263	2402	45.7396	403.814	3.14218	GO:0044424//intracellular part	GO:0043169//cation binding;GO:0005515//protein binding;GO:0032559//adenyl ribonucleotide binding	GO:0006950//response to stress;GO:0044267//cellular protein metabolic process	unknown [Glycine max]
gi|298115349|gb|EZ723090.1|	970	71	648	10.5912	93.4405	3.14118	GO:0043231//intracellular membrane-bounded organelle	GO:0005515//protein binding	GO:0044267//cellular protein metabolic process;GO:0050896//response to stimulus	unknown [Glycine max]
Unigene18760_ARAawvTARAAPEI-1	522	17	155	4.71235	41.533	3.13974	-	-	-	RNA binding protein, putative [Ricinus communis]
Unigene66496_ARAawvTARAAPEI-1	571	34	310	8.61593	75.9377	3.13974	-	GO:0003824//catalytic activity	-	Glycoside hydrolase, family 5; Ricin B-related lectin [Medicago truncatula]
gi|298125607|gb|EZ733348.1|	1014	19	173	2.71129	23.8638	3.13778	-	-	-	unknown [Glycine max]
Unigene52823_ARAawvTARAAPEI-1	296	180	1636	87.9914	773.078	3.13518	-	-	-	-
gi|298147568|gb|EZ755299.1|	734	81	736	15.9679	140.253	3.13479	GO:0043234//protein complex	GO:0005515//protein binding	GO:0044267//cellular protein metabolic process	unnamed protein product [Vitis vinifera]
Unigene5554_ARAawvTARAAPEI-1	1015	78	708	11.1196	97.5661	3.13328	-	-	-	-
Unigene43769_ARAawvTARAAPEI-1	235	17	154	10.4674	91.661	3.1304	-	-	-	-
Unigene71791_ARAawvTARAAPEI-1	1274	82	742	9.31331	81.4641	3.1288	-	-	GO:0009987//cellular process	hypothetical protein [Vitis vinifera]
Unigene53645_ARAawvTARAAPEI-1	303	3	27	1.43264	12.4639	3.121	GO:0009536//plastid	-	-	pentatricopeptide repeat-containing protein, putative [Ricinus communis]
Unigene59099_ARAawvTARAAPEI-1	370	5	45	1.95536	17.0115	3.121	GO:0005618//cell wall	GO:0030234//enzyme regulator activity;GO:0004091//carboxylesterase activity	GO:0071555;GO:0045229//external encapsulating structure organization	unnamed protein product [Vitis vinifera]
gi|298126039|gb|EZ733770.1|	254	3	27	1.70902	14.8683	3.121	-	GO:0043169//cation binding	GO:0006812//cation transport	unknown [Glycine max]
Unigene1446_ARAawvTARAAPEI-1	160	4	36	3.61743	31.4713	3.121	GO:0016020//membrane	-	GO:0009416//response to light stimulus;GO:0009902//chloroplast relocation	unknown [Glycine max]
Unigene52006_ARAawvTARAAPEI-1	289	6	54	3.00409	26.1353	3.121	-	-	-	Rpp4 candidate 3 [Glycine max]
gi|298134559|gb|EZ742290.1|	866	15	135	2.5063	21.8046	3.121	GO:0005622//intracellular	-	-	predicted protein [Populus trichocarpa]
gi|339658376|gb|JK160026.1|JK160026	524	3	27	0.828418	7.20716	3.121	GO:0044444//cytoplasmic part	GO:0005488//binding;GO:0016772//transferase activity, transferring phosphorus-containing groups	GO:0044237//cellular metabolic process	predicted protein [Populus trichocarpa]
Unigene27592_ARAawvTARAAPEI-1	172	6	54	5.04757	43.9134	3.121	-	GO:0032559//adenyl ribonucleotide binding;GO:0042623//ATPase activity, coupled	-	predicted protein [Hordeum vulgare subsp. vulgare]
Unigene14334_ARAawvTARAAPEI-1	266	3	27	1.63192	14.1976	3.121	-	-	-	hypothetical protein, partial [Vitis vinifera]
gi|339692907|gb|JK192190.1|JK192190	587	3	27	0.739508	6.43365	3.121	-	GO:0004497//monooxygenase activity;GO:0005506//iron ion binding	-	cytochrome P450 [Populus trichocarpa]
Unigene46407_ARAawvTARAAPEI-1	249	3	27	1.74334	15.1669	3.121	GO:0031410//cytoplasmic vesicle	GO:0016491//oxidoreductase activity;GO:0005506//iron ion binding	GO:0008152//metabolic process	cytochrome P450 [Populus trichocarpa]
Unigene36621_ARAawvTARAAPEI-1	203	3	27	2.13838	18.6037	3.121	-	-	-	conserved hypothetical protein [Ricinus communis]
Unigene60479_ARAawvTARAAPEI-1	395	36	324	13.1876	114.731	3.121	-	GO:0016628//oxidoreductase activity, acting on the CH-CH group of donors, NAD or NADP as acceptor;GO:0032559//adenyl ribonucleotide binding	GO:0008152//metabolic process;GO:0050896//response to stimulus	70 kDa heat shock cognate protein 1 [Vigna radiata]
Unigene29037_ARAawvTARAAPEI-1	177	4	36	3.26999	28.4486	3.121	-	-	-	-
gi|296589464|gb|GW970178.1|GW970178	393	3	27	1.10456	9.60955	3.121	-	-	-	-
Unigene48188_ARAawvTARAAPEI-1	260	7	63	3.89569	33.8921	3.121	-	-	-	-
gi|296594684|gb|GW979375.1|GW979375	723	3	27	0.600403	5.22345	3.121	-	-	-	-
Unigene325_ARAawvTARAAPEI-1	177	3	27	2.45249	21.3365	3.121	-	-	-	-
Unigene14955_ARAawvTARAAPEI-1	435	3	27	0.99791	8.68173	3.121	-	-	-	-
Unigene39869_ARAawvTARAAPEI-1	216	4	36	2.67957	23.3121	3.121	-	-	-	-
gi|339677038|gb|JK175435.1|JK175435	510	3	27	0.851159	7.405	3.121	-	-	-	-
Unigene48499_ARAawvTARAAPEI-1	262	3	27	1.65684	14.4143	3.121	-	-	-	-
Unigene21480_ARAawvTARAAPEI-1	153	6	54	5.67439	49.3667	3.121	-	-	-	-
Unigene57622_ARAawvTARAAPEI-1	349	3	27	1.24381	10.8211	3.121	GO:0043231//intracellular membrane-bounded organelle	GO:0003676//nucleic acid binding;GO:0001071	GO:0010468//regulation of gene expression;GO:0006351//transcription, DNA-dependent	r2r3-myb transcription factor, putative [Ricinus communis]
Unigene43640_ARAawvTARAAPEI-1	234	4	36	2.47345	21.5188	3.121	-	GO:0004702//receptor signaling protein serine/threonine kinase activity;GO:0032559//adenyl ribonucleotide binding	GO:0006464//protein modification process	Mitogen-activated protein kinase kinase kinase, putative [Ricinus communis]
Unigene34195_ARAawvTARAAPEI-1	194	3	27	2.23758	19.4668	3.121	-	-	-	-
gi|298117210|gb|EZ724951.1|	779	145	1304	26.9333	234.138	3.11989	GO:0000785//chromatin;GO:0043231//intracellular membrane-bounded organelle	GO:0031490//chromatin DNA binding	GO:0006950//response to stress;GO:0034728	unknown [Glycine max]
gi|298129210|gb|EZ736941.1|	869	69	620	11.4892	99.7938	3.11868	GO:0043234//protein complex	GO:0016251//general RNA polymerase II transcription factor activity	GO:0006355//regulation of transcription, DNA-dependent	unknown [Glycine max]
gi|339680793|gb|JK178213.1|JK178213	565	32	286	8.19523	70.8026	3.11095	-	-	-	lateral organ boundaries domain protein [Caragana korshinskii]
gi|298115060|gb|EZ722801.1|	998	31	277	4.4946	38.8223	3.11062	-	GO:0016628//oxidoreductase activity, acting on the CH-CH group of donors, NAD or NADP as acceptor;GO:0032559//adenyl ribonucleotide binding	GO:0008152//metabolic process;GO:0050896//response to stimulus	70 kDa heat shock cognate protein 1 [Vigna radiata]
gi|298114553|gb|EZ722294.1|	1008	49	437	7.03388	60.6391	3.10785	-	-	-	unknown [Glycine max]
gi|298115942|gb|EZ723683.1|	722	81	720	16.2333	139.485	3.10308	-	-	-	hypothetical protein isoform 1 [Vitis vinifera]
gi|298127177|gb|EZ734908.1|	745	17	151	3.30181	28.35	3.10202	GO:0043231//intracellular membrane-bounded organelle;GO:0031090//organelle membrane	GO:0005488//binding;GO:0019787//small conjugating protein ligase activity	GO:0006511//ubiquitin-dependent protein catabolic process;GO:0009725//response to hormone stimulus;GO:0046903//secretion;GO:0032446//protein modification by small protein conjugation;GO:0006886//intracellular protein transport;GO:0006950//response to stre	unknown [Glycine max]
gi|298148530|gb|EZ756261.1|	1546	62	550	5.80286	49.7605	3.10017	-	GO:0016787//hydrolase activity	-	PAD4 [Glycine max]
Unigene10908_ARAawvTARAAPEI-1	676	37	328	7.91981	67.867	3.09917	GO:0031224//intrinsic to membrane	GO:0016628//oxidoreductase activity, acting on the CH-CH group of donors, NAD or NADP as acceptor;GO:0005356	GO:0006810//transport;GO:0008152//metabolic process	sugar transporter, putative [Ricinus communis]
gi|339663831|gb|JK165375.1|JK165375	612	7	62	1.65503	14.1701	3.09792	-	-	-	-
Unigene53758_ARAawvTARAAPEI-1	304	7	62	3.33184	28.5266	3.09792	-	-	-	-
Unigene5422_ARAawvTARAAPEI-1	1324	20	177	2.18576	18.6989	3.09675	-	GO:0016491//oxidoreductase activity;GO:0005506//iron ion binding	-	CYP83D1p [Glycine max]
Unigene55565_ARAawvTARAAPEI-1	323	13	115	5.82372	49.7997	3.09613	-	-	-	-
gi|298116433|gb|EZ724174.1|	613	6	53	1.41628	12.0934	3.09403	-	-	-	-
Unigene65121_ARAawvTARAAPEI-1	513	6	53	1.69236	14.4507	3.09403	GO:0043231//intracellular membrane-bounded organelle;GO:0015629//actin cytoskeleton	GO:0008092//cytoskeletal protein binding;GO:0017111//nucleoside-triphosphatase activity;GO:0032559//adenyl ribonucleotide binding	GO:0051640//organelle localization;GO:0040007//growth;GO:0048608//reproductive structure development;GO:0007275//multicellular organismal development;GO:0030029//actin filament-based process	Strong similarity to F22O13.22 gi|3063460 myosin homolog from A. thaliana BAC gb|AC003981 [Arabidopsis thaliana]
gi|298147451|gb|EZ755182.1|	756	12	106	2.29678	19.6117	3.09403	GO:0044424//intracellular part	GO:0004611//phosphoenolpyruvate carboxykinase activity	GO:0071704;GO:0009060//aerobic respiration	phosphoenolpyruvate carboxylase [Arachis hypogaea]
gi|339671349|gb|JK169399.1|JK169399	598	11	97	2.66165	22.6883	3.09156	-	-	-	unknown [Glycine max]
gi|339705527|gb|JK201637.1|JK201637	562	11	97	2.83215	24.1417	3.09156	-	GO:0016747//transferase activity, transferring acyl groups other than amino-acyl groups	-	Salutaridinol 7-O-acetyltransferase, putative [Ricinus communis]
Unigene64794_ARAawvTARAAPEI-1	501	11	97	3.17698	27.0811	3.09156	GO:0031224//intrinsic to membrane;GO:0043231//intracellular membrane-bounded organelle	GO:0032561//guanyl ribonucleotide binding;GO:0003824//catalytic activity	-	root hair defective 3 GTP-binding family protein [Arabidopsis lyrata subsp. lyrata]
gi|339670708|gb|JK168758.1|JK168758	492	5	44	1.4705	12.5089	3.08858	-	-	-	-
Unigene30179_ARAawvTARAAPEI-1	180	5	44	4.01936	34.191	3.08858	-	-	-	hypothetical protein [Vitis vinifera]
Unigene68793_ARAawvTARAAPEI-1	717	10	88	2.01809	17.167	3.08858	GO:0043231//intracellular membrane-bounded organelle	GO:0005488//binding	GO:0006605//protein targeting	cold-regulated protein [Glycine max]
gi|339665422|gb|JK166126.1|JK166126	533	5	44	1.35738	11.5467	3.08858	-	-	-	-
Unigene17019_ARAawvTARAAPEI-1	393	5	44	1.84093	15.66	3.08858	-	-	-	-
Unigene62880_ARAawvTARAAPEI-1	446	5	44	1.62216	13.7991	3.08858	-	GO:0030246//carbohydrate binding;GO:0004702//receptor signaling protein serine/threonine kinase activity;GO:0004713//protein tyrosine kinase activity;GO:0032559//adenyl ribonucleotide binding	GO:0006464//protein modification process;GO:0008037//cell recognition	predicted protein [Populus trichocarpa]
gi|339671756|gb|JK172169.1|JK172169	585	19	167	4.69956	39.9294	3.08685	-	-	-	-
gi|339700742|gb|JK196575.1|JK196575	607	14	123	3.33733	28.3432	3.08623	GO:0044464//cell part	-	-	phosphate transporter 2 [Lupinus albus]
gi|296574429|gb|GW956781.1|GW956781	682	9	79	1.90949	16.2022	3.08493	-	-	-	-
Unigene66332_ARAawvTARAAPEI-1	564	8	70	2.05244	17.36	3.08036	GO:0043231//intracellular membrane-bounded organelle	GO:0005488//binding	-	predicted protein [Populus trichocarpa]
Unigene59770_ARAawvTARAAPEI-1	382	8	70	3.0303	25.6311	3.08036	-	GO:0005515//protein binding	-	hypothetical protein ARALYDRAFT_896083 [Arabidopsis lyrata subsp. lyrata]
gi|339660876|gb|JK154126.1|JK154126	561	4	35	1.03171	8.72644	3.08036	-	-	-	-
gi|339705221|gb|JK201331.1|JK201331	540	4	35	1.07183	9.0658	3.08036	-	-	-	-
Unigene65467_ARAawvTARAAPEI-1	526	4	35	1.10036	9.30709	3.08036	GO:0043231//intracellular membrane-bounded organelle	GO:0003824//catalytic activity	-	predicted protein [Populus trichocarpa]
Unigene66571_ARAawvTARAAPEI-1	575	16	140	4.02635	34.0559	3.08036	-	-	-	hypothetical protein [Vitis vinifera]
Unigene368_ARAawvTARAAPEI-1	301	16	140	7.69154	65.0569	3.08036	GO:0015630//microtubule cytoskeleton	GO:0003774//motor activity;GO:0032559//adenyl ribonucleotide binding	GO:0007017//microtubule-based process	ATP binding protein, putative [Ricinus communis]
Unigene2243_ARAawvTARAAPEI-1	331	4	35	1.7486	14.7901	3.08036	GO:0031224//intrinsic to membrane	GO:0015116//sulfate transmembrane transporter activity;GO:0032559//adenyl ribonucleotide binding;GO:0019829//cation-transporting ATPase activity	-	abc transporter, putative [Ricinus communis]
gi|339704677|gb|JK200787.1|JK200787	565	4	35	1.0244	8.66466	3.08036	-	-	-	-
Unigene39812_ARAawvTARAAPEI-1	216	4	35	2.67957	22.6645	3.08036	-	-	-	-
Unigene41894_ARAawvTARAAPEI-1	225	4	35	2.57239	21.7579	3.08036	-	-	-	-
gi|296594124|gb|GW979091.1|GW979091	366	4	35	1.58139	13.3758	3.08036	-	-	-	-
Unigene18836_ARAawvTARAAPEI-1	1382	87	757	9.109	76.616	3.07228	GO:0043231//intracellular membrane-bounded organelle	GO:0030528//transcription regulator activity;GO:0001071	GO:0009725//response to hormone stimulus;GO:0006950//response to stress	NAC-like transcription factor [Arachis hypogaea]
Unigene27559_ARAawvTARAAPEI-1	172	3	26	2.52378	21.1435	3.06655	GO:0044464//cell part	GO:0003676//nucleic acid binding;GO:0003909//DNA ligase activity;GO:0032559//adenyl ribonucleotide binding	GO:0010212//response to ionizing radiation;GO:0006281//DNA repair	unnamed protein product [Vitis vinifera]
Unigene40827_ARAawvTARAAPEI-1	220	3	26	1.97314	16.5304	3.06655	-	-	-	-
Unigene25726_ARAawvTARAAPEI-1	166	3	26	2.61501	21.9077	3.06655	-	-	-	-
Unigene24870_ARAawvTARAAPEI-1	163	3	26	2.66314	22.3109	3.06655	-	GO:0016788//hydrolase activity, acting on ester bonds	-	unknown [Medicago truncatula]
gi|339687364|gb|JK184711.1|JK184711	593	3	26	0.732025	6.13268	3.06655	-	GO:0016491//oxidoreductase activity	GO:0008152//metabolic process	unknown [Glycine max]
gi|339705635|gb|JK201745.1|JK201745	536	12	104	3.23949	27.1394	3.06655	-	GO:0003676//nucleic acid binding	GO:0010468//regulation of gene expression	unknown [Glycine max]
Unigene59271_ARAawvTARAAPEI-1	373	3	26	1.16378	9.74981	3.06655	GO:0016020//membrane	GO:0005515//protein binding;GO:0016740//transferase activity	-	predicted protein [Populus trichocarpa]
gi|298144343|gb|EZ752074.1|	564	6	52	1.53933	12.896	3.06655	GO:0043231//intracellular membrane-bounded organelle	GO:0005488//binding	-	predicted protein [Populus trichocarpa]
Unigene49229_ARAawvTARAAPEI-1	267	3	26	1.62581	13.6205	3.06655	GO:0005618//cell wall	GO:0030234//enzyme regulator activity;GO:0004091//carboxylesterase activity	GO:0071555	Pectinesterase-2 precursor, putative [Ricinus communis]
Unigene66849_ARAawvTARAAPEI-1	588	12	104	2.953	24.7393	3.06655	-	-	-	-
Unigene19690_ARAawvTARAAPEI-1	150	3	26	2.89394	24.2445	3.06655	-	-	-	-
Unigene57580_ARAawvTARAAPEI-1	348	15	130	6.23694	52.2511	3.06655	-	-	-	-
gi|298139274|gb|EZ747005.1|	818	3	26	0.530674	4.44582	3.06655	-	-	-	-
gi|339689392|gb|JK188923.1|JK188923	507	3	26	0.856195	7.17294	3.06655	-	-	-	-
Unigene9702_ARAawvTARAAPEI-1	348	3	26	1.24739	10.4502	3.06655	-	-	-	-
Unigene14514_ARAawvTARAAPEI-1	443	3	26	0.979889	8.20921	3.06655	-	-	-	-
Unigene36335_ARAawvTARAAPEI-1	202	3	26	2.14897	18.0034	3.06655	-	-	-	-
Unigene51094_ARAawvTARAAPEI-1	282	3	26	1.53933	12.896	3.06655	-	-	-	-
Unigene54216_ARAawvTARAAPEI-1	309	3	26	1.40483	11.7692	3.06655	-	-	-	-
Unigene522_ARAawvTARAAPEI-1	1561	26	225	2.41007	20.161	3.06442	GO:0044464//cell part	GO:0004175//endopeptidase activity	GO:0016485//protein processing	seed maturation protein PM40 [Glycine max]
gi|298116208|gb|EZ723949.1|	1115	46	398	5.96956	49.9275	3.06414	-	GO:0016491//oxidoreductase activity	GO:0008152//metabolic process	unknown [Populus trichocarpa x Populus deltoides]
gi|298118235|gb|EZ725976.1|	1180	667	5771	81.7906	684.07	3.06414	GO:0016020//membrane;GO:0044444//cytoplasmic part;GO:0043231//intracellular membrane-bounded organelle	-	-	unknown [Glycine max]
gi|296575842|gb|GW958115.1|GW958115	617	101	873	23.6862	197.907	3.0627	-	-	-	-
gi|298137067|gb|EZ744798.1|	818	72	622	12.7362	106.358	3.06192	GO:0043231//intracellular membrane-bounded organelle	GO:0005515//protein binding	GO:0050896//response to stimulus	unknown [Glycine max]
Unigene17533_ARAawvTARAAPEI-1	969	36	311	5.37574	44.8919	3.06192	-	-	-	conserved hypothetical protein [Ricinus communis]
Unigene70515_ARAawvTARAAPEI-1	925	8	69	1.25143	10.4337	3.0596	-	GO:0017111//nucleoside-triphosphatase activity;GO:0032559//adenyl ribonucleotide binding	-	unknown [Glycine max]
gi|298134645|gb|EZ742376.1|	936	8	69	1.23673	10.3111	3.0596	GO:0043231//intracellular membrane-bounded organelle	-	-	predicted protein [Populus trichocarpa]
gi|296583777|gb|GW968135.1|GW968135	528	214	1843	58.6461	488.229	3.05745	-	GO:0019787//small conjugating protein ligase activity	GO:0070646;GO:0019941//modification-dependent protein catabolic process	ubiquitin-protein ligase [Solanum nigrum]
Unigene26309_ARAawvTARAAPEI-1	168	5	43	4.30646	35.8007	3.05541	-	-	-	-
gi|296599844|gb|GW984457.1|GW984457	482	25	215	7.50503	62.3912	3.05541	-	-	-	-
Unigene12851_ARAawvTARAAPEI-1	464	5	43	1.55923	12.9623	3.05541	-	-	-	-
Unigene62568_ARAawvTARAAPEI-1	438	12	103	3.9643	32.8923	3.05261	-	-	-	-
gi|298123775|gb|EZ731516.1|	1081	134	1149	17.9365	148.671	3.05115	GO:0044464//cell part	-	-	unknown [Glycine max]
Unigene31676_ARAawvTARAAPEI-1	185	7	60	5.47502	45.364	3.05061	GO:0031224//intrinsic to membrane	GO:0032561//guanyl ribonucleotide binding;GO:0003824//catalytic activity	-	unnamed protein product [Vitis vinifera]
Unigene48011_ARAawvTARAAPEI-1	259	7	60	3.91073	32.4029	3.05061	-	-	-	RNA-directed DNA polymerase (Reverse transcriptase); Polynucleotidyl transferase, Ribonuclease H fold [Medicago truncatula]
Unigene14808_ARAawvTARAAPEI-1	289	16	137	8.01091	66.3062	3.04911	-	-	-	-
gi|298116090|gb|EZ723831.1|	885	9	77	1.47149	12.1697	3.04794	-	GO:0043169//cation binding	GO:0006812//cation transport	unknown [Glycine max]
gi|298115567|gb|EZ723308.1|	704	11	94	2.26089	18.6761	3.04623	-	-	GO:0050896//response to stimulus	pathogenesis-related protein 10 [Glycine max]
gi|196196275|gb|EU860093.1|	1223	33	281	3.90433	32.1375	3.04111	-	-	-	pathogenesis-induced protein [Arachis hypogaea]
Unigene63674_ARAawvTARAAPEI-1	466	4	34	1.24203	10.2053	3.03854	-	GO:0016740//transferase activity	-	glutathione S-transferase GST 16 [Glycine max]
Unigene8207_ARAawvTARAAPEI-1	843	36	306	6.17923	50.7722	3.03854	-	GO:0005488//binding;GO:0004871//signal transducer activity;GO:0003824//catalytic activity	GO:0009312//oligosaccharide biosynthetic process;GO:0003006//reproductive developmental process;GO:0009740//gibberellic acid mediated signaling pathway	gibberellin receptor [Galega orientalis]
Unigene59422_ARAawvTARAAPEI-1	375	6	51	2.31515	19.0226	3.03854	-	-	-	-
Unigene22574_ARAawvTARAAPEI-1	156	4	34	3.71018	30.485	3.03854	-	-	-	-
gi|300517458|gb|HO115710.1|HO115710	616	20	170	4.69795	38.6011	3.03854	-	-	-	-
Unigene10133_ARAawvTARAAPEI-1	204	4	34	2.8372	23.3121	3.03854	-	-	-	-
Unigene53871_ARAawvTARAAPEI-1	305	10	85	4.74416	38.9808	3.03854	GO:0016020//membrane;GO:0043231//intracellular membrane-bounded organelle	GO:0000166//nucleotide binding	-	root hair defective 3 GTP-binding family protein [Arabidopsis lyrata subsp. lyrata]
Unigene6367_ARAawvTARAAPEI-1	358	4	34	1.61673	13.284	3.03854	-	GO:0003676//nucleic acid binding;GO:0046914//transition metal ion binding	-	predicted protein [Populus trichocarpa]
gi|298116079|gb|EZ723820.1|	1006	10	85	1.43834	11.8182	3.03854	-	-	-	hypothetical protein MtrDRAFT_AC149129g40v2 [Medicago truncatula]
Unigene60716_ARAawvTARAAPEI-1	399	6	51	2.17589	17.8784	3.03854	-	GO:0016413//O-acetyltransferase activity	-	Anthranilate N-benzoyltransferase protein, putative [Ricinus communis]
Unigene59231_ARAawvTARAAPEI-1	372	6	51	2.33382	19.176	3.03854	GO:0044424//intracellular part	GO:0016812//hydrolase activity, acting on carbon-nitrogen (but not peptide) bonds, in cyclic amides	GO:0006749//glutathione metabolic process	5-oxoprolinase, putative [Ricinus communis]
Unigene9762_ARAawvTARAAPEI-1	308	6	51	2.81877	23.1607	3.03854	-	-	-	-
Unigene71822_ARAawvTARAAPEI-1	1286	185	1572	20.8157	170.979	3.03808	-	GO:0016405//CoA-ligase activity	-	AMP dependent ligase, putative [Ricinus communis]
gi|298127461|gb|EZ735192.1|	1358	38	321	4.04896	33.0626	3.02958	-	GO:0016491//oxidoreductase activity	-	unknown [Glycine max]
gi|298114343|gb|EZ722084.1|	844	92	776	15.7727	128.603	3.02743	-	-	-	pathogenesis-related class 10 protein [Arachis hypogaea]
Unigene16608_ARAawvTARAAPEI-1	358	5	42	2.02091	16.4096	3.02146	GO:0043231//intracellular membrane-bounded organelle;GO:0016020//membrane	GO:0004702//receptor signaling protein serine/threonine kinase activity;GO:0016628//oxidoreductase activity, acting on the CH-CH group of donors, NAD or NADP as acceptor;GO:0032559//adenyl ribonucleotide binding	GO:0006464//protein modification process;GO:0007167//enzyme linked receptor protein signaling pathway	unnamed protein product [Vitis vinifera]
Unigene38248_ARAawvTARAAPEI-1	209	5	42	3.46165	28.1083	3.02146	-	GO:0005488//binding	-	hypothetical protein OsJ_35606 [Oryza sativa Japonica Group]
gi|298114328|gb|EZ722069.1|	1665	1401	11763	121.754	988.179	3.0208	GO:0044424//intracellular part	GO:0043169//cation binding;GO:0005515//protein binding;GO:0008168//methyltransferase activity;GO:0032559//adenyl ribonucleotide binding	GO:0008213;GO:0006950//response to stress;GO:0006730//one-carbon metabolic process	unknown [Glycine max]
Unigene66165_ARAawvTARAAPEI-1	557	61	511	15.8465	128.321	3.01752	-	-	-	CM0216.530.nc [Lotus japonicus]
Unigene65509_ARAawvTARAAPEI-1	528	8	67	2.19238	17.7489	3.01716	GO:0043231//intracellular membrane-bounded organelle	GO:0003677//DNA binding;GO:0001071;GO:0046983//protein dimerization activity	GO:0006351//transcription, DNA-dependent	predicted protein [Populus trichocarpa]
gi|298146655|gb|EZ754386.1|	544	8	67	2.1279	17.2269	3.01716	-	-	-	-
Unigene51985_ARAawvTARAAPEI-1	289	8	67	4.00545	32.4271	3.01716	-	-	-	-
gi|298130313|gb|EZ738044.1|	880	11	92	1.80871	14.623	3.01521	-	-	-	-
Unigene1405_ARAawvTARAAPEI-1	288	14	117	7.03388	56.8231	3.01409	-	-	-	unknown [Glycine max]
gi|298114862|gb|EZ722603.1|	1172	53	442	6.54347	52.7505	3.01106	-	-	-	pathogenesis-induced protein [Arachis hypogaea]
Unigene61159_ARAawvTARAAPEI-1	408	3	25	1.06395	8.57061	3.00997	-	-	-	unnamed protein product [Vitis vinifera]
gi|339710812|gb|JK208372.1|JK208372	583	3	25	0.744582	5.99795	3.00997	-	GO:0030554//adenyl nucleotide binding;GO:0003824//catalytic activity	GO:0008152//metabolic process	unknown [Glycine max]
gi|296579938|gb|GW964928.1|GW964928	473	3	25	0.91774	7.39283	3.00997	GO:0005618//cell wall	GO:0030234//enzyme regulator activity;GO:0004091//carboxylesterase activity	GO:0071555	predicted protein [Populus trichocarpa]
Unigene70230_ARAawvTARAAPEI-1	880	21	175	3.453	27.8155	3.00997	-	-	-	hypothetical protein [Vitis vinifera]
Unigene68898_ARAawvTARAAPEI-1	725	9	75	1.79624	14.4695	3.00997	-	GO:0003677//DNA binding	GO:0006350//transcription	Heat shock factor protein HSF30, putative [Ricinus communis]
Unigene68189_ARAawvTARAAPEI-1	670	18	150	3.88738	31.3147	3.00997	-	-	-	conserved hypothetical protein [Ricinus communis]
Unigene37686_ARAawvTARAAPEI-1	207	3	25	2.09706	16.8928	3.00997	GO:0044424//intracellular part	GO:0060089//molecular transducer activity	GO:0010468//regulation of gene expression;GO:0009639//response to red or far red light	Chitin-inducible gibberellin-responsive protein, putative [Ricinus communis]
Unigene48056_ARAawvTARAAPEI-1	259	3	25	1.67603	13.5012	3.00997	-	-	-	-
Unigene43451_ARAawvTARAAPEI-1	233	3	25	1.86305	15.0078	3.00997	-	-	-	-
gi|339675488|gb|JK177865.1|JK177865	562	3	25	0.772404	6.22208	3.00997	-	-	-	-
gi|339704932|gb|JK201042.1|JK201042	565	3	25	0.768303	6.18904	3.00997	-	-	-	-
gi|339659350|gb|JK156695.1|JK156695	595	3	25	0.729565	5.87699	3.00997	GO:0016020//membrane	GO:0046872//metal ion binding	-	zinc ion binding protein [Trifolium repens]
gi|298137568|gb|EZ745299.1|	680	3	25	0.638369	5.14236	3.00997	GO:0000325//plant-type vacuole;GO:0031224//intrinsic to membrane	GO:0016628//oxidoreductase activity, acting on the CH-CH group of donors, NAD or NADP as acceptor;GO:0005365//myo-inositol transmembrane transporter activity	GO:0015791//polyol transport;GO:0008152//metabolic process	unknown [Medicago truncatula]
Unigene55863_ARAawvTARAAPEI-1	327	3	25	1.3275	10.6936	3.00997	-	-	-	unknown [Glycine max]
gi|312832782|gb|GW391726.1|GW391726	2038	3	25	0.212999	1.7158	3.00997	-	-	-	predicted protein [Populus trichocarpa]
Unigene45342_ARAawvTARAAPEI-1	243	3	25	1.78638	14.3902	3.00997	-	-	-	hypothetical protein [Vitis vinifera]
Unigene30299_ARAawvTARAAPEI-1	181	3	25	2.39829	19.3194	3.00997	-	-	-	-
gi|339700509|gb|JK196342.1|JK196342	545	21	175	5.57548	44.9131	3.00997	-	-	-	-
Unigene11070_ARAawvTARAAPEI-1	197	3	25	2.20351	17.7503	3.00997	-	-	-	-
Unigene14889_ARAawvTARAAPEI-1	291	3	25	1.49172	12.0165	3.00997	-	-	-	-
Unigene62852_ARAawvTARAAPEI-1	445	6	50	1.95097	15.716	3.00997	-	-	-	-
gi|298132305|gb|EZ740036.1|	571	122	1015	30.916	248.635	3.0076	-	-	-	-
gi|218137971|gb|FJ475061.1|	1369	58	482	6.13033	49.2465	3.00598	-	GO:0004175//endopeptidase activity	GO:0019538//protein metabolic process	cysteine protease-like protein [Arachis hypogaea]
Unigene55611_ARAawvTARAAPEI-1	324	17	141	7.59213	60.8704	3.00316	-	-	-	Nucleic acid-binding, OB-fold [Medicago truncatula]
gi|296595047|gb|GW979554.1|GW979554	700	7	58	1.44697	11.5894	3.0017	GO:0009534//chloroplast thylakoid	-	-	unknown [Glycine max]
Unigene18784_ARAawvTARAAPEI-1	516	11	91	3.08463	24.6674	2.99944	-	GO:0004497//monooxygenase activity;GO:0005506//iron ion binding	-	P450 monooxygenase-like protein [Stylosanthes guianensis]
gi|296606285|gb|GW986784.1|GW986784	380	15	124	5.71172	45.6425	2.99838	-	GO:0016491//oxidoreductase activity	GO:0008152//metabolic process	predicted protein [Populus trichocarpa]
gi|298114748|gb|EZ722489.1|	690	30	248	6.29117	50.2729	2.99838	-	-	-	-
Unigene8621_ARAawvTARAAPEI-1	305	4	33	1.89767	15.1337	2.99547	-	-	-	-
Unigene36832_ARAawvTARAAPEI-1	204	4	33	2.8372	22.6264	2.99547	-	GO:0046914//transition metal ion binding	-	unnamed protein product [Vitis vinifera]
gi|296585451|gb|GW969043.1|GW969043	422	4	33	1.37154	10.9379	2.99547	-	-	-	IMP dehydrogenase/GMP reductase, putative [Medicago truncatula]
Unigene18063_ARAawvTARAAPEI-1	716	12	99	2.42509	19.3399	2.99547	GO:0043231//intracellular membrane-bounded organelle	-	-	conserved hypothetical protein [Ricinus communis]
gi|298133234|gb|EZ740965.1|	1058	4	33	0.547059	4.36275	2.99547	-	-	-	Auxin-induced protein X10A, putative [Ricinus communis]
Unigene43771_ARAawvTARAAPEI-1	235	4	33	2.46293	19.6416	2.99547	-	-	-	-
gi|296576796|gb|GW959032.1|GW959032	420	8	66	2.75613	21.9799	2.99547	-	-	-	-
Unigene15134_ARAawvTARAAPEI-1	481	12	99	3.6099	28.7887	2.99547	-	-	-	-
Unigene53723_ARAawvTARAAPEI-1	304	12	99	5.71172	45.5505	2.99547	-	-	-	-
Unigene41470_ARAawvTARAAPEI-1	223	16	132	10.3818	82.7944	2.99547	-	-	-	-
Unigene56586_ARAawvTARAAPEI-1	336	4	33	1.72258	13.7375	2.99547	-	-	-	-
Unigene71914_ARAawvTARAAPEI-1	1343	13	107	1.40064	11.144	2.9921	-	-	-	predicted protein [Populus trichocarpa]
gi|298115665|gb|EZ723406.1|	809	26	214	4.65034	36.9996	2.9921	-	GO:0046914//transition metal ion binding	-	nucleic acid binding protein [Cucumis melo subsp. melo]
gi|339691231|gb|JK187186.1|JK187186	582	18	148	4.47517	35.5689	2.9906	-	-	-	unknown [Glycine max]
Unigene63114_ARAawvTARAAPEI-1	451	28	230	8.98341	71.3318	2.98921	-	-	-	-
Unigene7469_ARAawvTARAAPEI-1	554	5	41	1.30593	10.3516	2.9867	-	-	-	hypothetical protein [Vitis vinifera]
gi|339700072|gb|JK195905.1|JK195905	578	5	41	1.2517	9.92174	2.9867	-	-	-	-
Unigene56352_ARAawvTARAAPEI-1	333	5	41	2.17263	17.2215	2.9867	-	-	-	-
Unigene3982_ARAawvTARAAPEI-1	216	10	82	6.69894	53.0997	2.9867	-	-	-	-
Unigene19590_ARAawvTARAAPEI-1	1195	151	1238	18.2839	144.905	2.98647	-	-	-	unknown [Medicago truncatula]
gi|298113603|gb|EZ721344.1|	895	28	229	4.52683	35.7886	2.98292	-	-	GO:0009725//response to hormone stimulus	unknown [Medicago truncatula]
gi|298128635|gb|EZ736366.1|	881	184	1504	30.2205	238.783	2.9821	-	-	-	unknown [Glycine max]
gi|296582573|gb|GW963737.1|GW963737	280	29	237	14.9865	118.392	2.98184	-	GO:0030246//carbohydrate binding	-	putative glucose-specific lectin [Sesbania bispinosa]
gi|339688665|gb|JK185700.1|JK185700	567	6	49	1.53119	12.0877	2.98082	GO:0016023//cytoplasmic membrane-bounded vesicle;GO:0016020//membrane	GO:0004672//protein kinase activity;GO:0042802//identical protein binding;GO:0031406//carboxylic acid binding	GO:0010102//lateral root morphogenesis;GO:0009725//response to hormone stimulus;GO:0006520//cellular amino acid metabolic process;GO:0008356//asymmetric cell division;GO:0003006//reproductive developmental process	amino acid binding protein, putative [Ricinus communis]
gi|296596578|gb|GW976683.1|GW976683	464	6	49	1.87108	14.771	2.98082	-	GO:0048037//cofactor binding	GO:0008152//metabolic process	unknown [Glycine max]
gi|298116258|gb|EZ723999.1|	738	48	392	9.41119	74.2953	2.98082	GO:0005856//cytoskeleton	GO:0008092//cytoskeletal protein binding	GO:0007010//cytoskeleton organization	profilin [Arachis hypogaea]
gi|298130879|gb|EZ738610.1|	1068	6	49	0.812905	6.41736	2.98082	-	GO:0003824//catalytic activity	-	auxin-induced protein [Vigna radiata]
gi|296599141|gb|GW981546.1|GW981546	467	6	49	1.85906	14.6761	2.98082	-	-	-	-
Unigene45739_ARAawvTARAAPEI-1	245	6	49	3.5436	27.9745	2.98082	-	-	-	-
gi|339700203|gb|JK196036.1|JK196036	596	7	57	1.69946	13.377	2.97661	GO:0005576//extracellular region;GO:0005618//cell wall	GO:0015926//glucosidase activity	GO:0044238//primary metabolic process;GO:0003006//reproductive developmental process	beta-xylosidase 1 [Arabidopsis lyrata subsp. lyrata]
gi|339713818|gb|JK209018.1|JK209018	494	36	293	10.5447	82.9607	2.97591	GO:0009536//plastid	GO:0016742//hydroxymethyl-, formyl- and related transferase activity;GO:0048037//cofactor binding	GO:0009069//serine family amino acid metabolic process	serine hydroxymethyltransferase 4 [Glycine max]
Unigene10831_ARAawvTARAAPEI-1	899	30	244	4.8286	37.9631	2.97492	-	-	-	unknown [Medicago truncatula]
gi|339713176|gb|JK208376.1|JK208376	620	8	65	1.86706	14.664	2.97344	GO:0031981//nuclear lumen;GO:0044444//cytoplasmic part	GO:0004611//phosphoenolpyruvate carboxykinase activity;GO:0017076//purine nucleotide binding	GO:0010038//response to metal ion;GO:0009267//cellular response to starvation;GO:0008152//metabolic process;GO:0050832//defense response to fungus	ATP-dependent phosphoenolpyruvate carboxykinase [Medicago sativa]
gi|298147566|gb|EZ755297.1|	616	133	1079	31.2414	245.004	2.97127	-	-	-	putative RNA-directed DNA polymerase [Arachis hypogaea]
Unigene4899_ARAawvTARAAPEI-1	856	9	73	1.52135	11.9284	2.97097	-	-	-	-
gi|298124605|gb|EZ732346.1|	1389	27	219	2.81268	22.0533	2.97097	-	-	-	protein with unknown function [Ricinus communis]
gi|339709188|gb|JK207580.1|JK207580	578	9	73	2.25307	17.6655	2.97097	-	GO:0042578//phosphoric ester hydrolase activity	GO:0010468//regulation of gene expression	predicted protein [Populus trichocarpa]
Unigene862_ARAawvTARAAPEI-1	512	18	146	5.087	39.8855	2.97097	-	GO:0005488//binding;GO:0004871//signal transducer activity;GO:0003824//catalytic activity	GO:0009312//oligosaccharide biosynthetic process;GO:0003006//reproductive developmental process;GO:0009740//gibberellic acid mediated signaling pathway	gibberellin receptor [Galega orientalis]
Unigene71581_ARAawvTARAAPEI-1	1184	40	324	4.88841	38.2759	2.969	GO:0009532//plastid stroma;GO:0005576//extracellular region	GO:0016662;GO:0051540;GO:0016664//oxidoreductase activity, acting on other nitrogenous compounds as donors, iron-sulfur protein as acceptor;GO:0005506//iron ion binding	GO:0010035//response to inorganic substance;GO:0008152//metabolic process	nitrite reductase [Phaseolus vulgaris]
gi|298116971|gb|EZ724712.1|	1423	358	2892	36.403	284.266	2.96511	-	GO:0004033//aldo-keto reductase activity	GO:0008152//metabolic process	unknown [Glycine max]
Unigene10756_ARAawvTARAAPEI-1	1371	93	751	9.81533	76.6186	2.96459	-	-	-	unknown [Glycine max]
Unigene64127_ARAawvTARAAPEI-1	480	17	137	5.12469	39.9219	2.96164	-	-	-	-
Unigene22152_ARAawvTARAAPEI-1	155	36	290	33.607	261.697	2.96106	-	-	-	-
gi|298130892|gb|EZ738623.1|	972	30	241	4.46596	34.6803	2.95707	-	-	-	NAC-like transcription factor [Arachis hypogaea]
gi|298117800|gb|EZ725541.1|	943	371	2980	56.9275	442.014	2.9569	-	-	-	unknown [Glycine max]
gi|298132747|gb|EZ740478.1|	1187	33	265	4.02275	31.2268	2.95653	GO:0043231//intracellular membrane-bounded organelle	GO:0046983//protein dimerization activity	-	bZIP transcription factor bZIP62 [Glycine max]
Unigene62756_ARAawvTARAAPEI-1	443	3	24	0.979889	7.57773	2.95108	GO:0009536//plastid	GO:0004497//monooxygenase activity	GO:0008152//metabolic process	zeaxanthin epoxidase [Glycine max]
Unigene56380_ARAawvTARAAPEI-1	333	4	32	1.7381	13.4412	2.95108	-	-	-	unnamed protein product [Vitis vinifera]
Unigene52000_ARAawvTARAAPEI-1	289	6	48	3.00409	23.2314	2.95108	-	GO:0004497//monooxygenase activity;GO:0005506//iron ion binding	-	unnamed protein product [Vitis vinifera]
gi|298136390|gb|EZ744121.1|	792	10	80	1.82698	14.1285	2.95108	GO:0043231//intracellular membrane-bounded organelle	GO:0003677//DNA binding;GO:0001071	GO:0006351//transcription, DNA-dependent	unknown [Glycine max]
gi|296603434|gb|GW986037.1|GW986037	343	4	32	1.68743	13.0493	2.95108	-	GO:0016491//oxidoreductase activity	-	unknown [Glycine max]
Unigene13770_ARAawvTARAAPEI-1	373	6	48	2.32757	17.9997	2.95108	-	GO:0046914//transition metal ion binding	-	unknown [Glycine max]
Unigene64377_ARAawvTARAAPEI-1	487	4	32	1.18848	9.19079	2.95108	-	GO:0035251//UDP-glucosyltransferase activity	-	UDP-glucuronosyl/UDP-glucosyltransferase [Medicago truncatula]
Unigene48236_ARAawvTARAAPEI-1	260	3	24	1.66958	12.9113	2.95108	-	GO:0046914//transition metal ion binding;GO:0003723//RNA binding	GO:0006396//RNA processing;GO:0008283//cell proliferation	step II splicing factor slu7, putative [Ricinus communis]
gi|300517260|gb|HO115512.1|HO115512	622	4	32	0.930527	7.196	2.95108	-	-	-	putative RNA-directed DNA polymerase [Arachis hypogaea]
Unigene15006_ARAawvTARAAPEI-1	423	3	24	1.02622	7.93602	2.95108	-	-	-	predicted protein [Populus trichocarpa]
gi|339712378|gb|JK206863.1|JK206863	562	4	32	1.02987	7.96426	2.95108	GO:0043234//protein complex	GO:0004721//phosphoprotein phosphatase activity;GO:0043169//cation binding	GO:0006464//protein modification process	predicted protein [Populus trichocarpa]
Unigene40954_ARAawvTARAAPEI-1	221	3	24	1.96421	15.1898	2.95108	-	GO:0016628//oxidoreductase activity, acting on the CH-CH group of donors, NAD or NADP as acceptor;GO:0016791//phosphatase activity	GO:0008152//metabolic process	predicted protein [Populus trichocarpa]
Unigene55930_ARAawvTARAAPEI-1	328	5	40	2.20575	17.0576	2.95108	-	GO:0046872//metal ion binding;GO:0016491//oxidoreductase activity	-	P450 monooxygenase-like protein [Stylosanthes guianensis]
gi|296609024|gb|GW991619.1|GW991619	355	3	24	1.22279	9.45616	2.95108	-	-	-	hypothetical protein [Vitis vinifera]
gi|298120755|gb|EZ728496.1|	753	4	32	0.768643	5.94411	2.95108	GO:0042579//microbody	-	-	hypothetical protein [Vitis vinifera]
gi|298145387|gb|EZ753118.1|	459	4	32	1.26098	9.75145	2.95108	-	-	-	hypothetical protein [Vitis vinifera]
Unigene13140_ARAawvTARAAPEI-1	356	3	24	1.21936	9.42959	2.95108	-	-	-	conserved hypothetical protein [Ricinus communis]
gi|296574663|gb|GW956926.1|GW956926	500	3	24	0.868182	6.71387	2.95108	-	-	-	CM0545.400.nc [Lotus japonicus]
gi|298114050|gb|EZ721791.1|	335	3	24	1.29579	10.0207	2.95108	-	-	-	-
Unigene55147_ARAawvTARAAPEI-1	319	8	64	3.62877	28.0622	2.95108	-	-	-	-
Unigene46211_ARAawvTARAAPEI-1	248	3	24	1.75037	13.536	2.95108	-	-	-	-
Unigene12600_ARAawvTARAAPEI-1	299	3	24	1.45181	11.2272	2.95108	-	-	-	-
Unigene3915_ARAawvTARAAPEI-1	214	5	40	3.38077	26.1444	2.95108	-	-	-	-
Unigene3550_ARAawvTARAAPEI-1	202	3	24	2.14897	16.6185	2.95108	-	-	-	-
Unigene36446_ARAawvTARAAPEI-1	202	3	24	2.14897	16.6185	2.95108	-	-	-	-
Unigene37305_ARAawvTARAAPEI-1	206	3	24	2.10724	16.2958	2.95108	-	-	-	-
Unigene66477_ARAawvTARAAPEI-1	571	5	40	1.26705	9.79841	2.95108	-	-	-	-
gi|339683957|gb|JK183041.1|JK183041	576	6	48	1.50726	11.656	2.95108	-	GO:0005488//binding;GO:0003824//catalytic activity	GO:0008152//metabolic process	unknown [Glycine max]
Unigene35417_ARAawvTARAAPEI-1	198	7	56	5.11555	39.5598	2.95108	GO:0043231//intracellular membrane-bounded organelle	GO:0003677//DNA binding	-	hypothetical protein [Vitis vinifera]
Unigene46873_ARAawvTARAAPEI-1	252	6	48	3.44517	26.6423	2.95108	-	-	-	-
Unigene37478_ARAawvTARAAPEI-1	206	65	519	45.6568	352.397	2.9483	-	-	-	-
Unigene764_ARAawvTARAAPEI-1	1078	66	523	8.859	67.8601	2.93735	GO:0043231//intracellular membrane-bounded organelle	GO:0003676//nucleic acid binding;GO:0016279//protein-lysine N-methyltransferase activity	GO:0040029//regulation of gene expression, epigenetic;GO:0003006//reproductive developmental process	enhancer of zeste, ezh, putative [Ricinus communis]
Unigene8421_ARAawvTARAAPEI-1	426	32	253	10.8693	83.0697	2.93407	-	-	-	-
Unigene37786_ARAawvTARAAPEI-1	207	9	71	6.29117	47.9755	2.9309	-	-	-	-
Unigene22681_ARAawvTARAAPEI-1	156	9	71	8.3479	63.6598	2.9309	-	-	-	-
gi|296598171|gb|GW987108.1|GW987108	615	16	126	3.76447	28.6568	2.92836	-	GO:0016879//ligase activity, forming carbon-nitrogen bonds	GO:0006220//pyrimidine nucleotide metabolic process;GO:0003006//reproductive developmental process;GO:0010038//response to metal ion	Glutamine amidotransferase, class I, active site [Medicago truncatula]
Unigene46425_ARAawvTARAAPEI-1	249	8	63	4.6489	35.3894	2.92836	-	-	-	-
Unigene44457_ARAawvTARAAPEI-1	238	8	63	4.86376	37.025	2.92836	-	-	-	-
Unigene30261_ARAawvTARAAPEI-1	181	8	63	6.39545	48.6848	2.92836	-	-	-	-
gi|298149905|gb|EZ757636.1|	935	61	480	9.44013	71.8061	2.92723	-	GO:0004553//hydrolase activity, hydrolyzing O-glycosyl compounds	GO:0044238//primary metabolic process;GO:0045229//external encapsulating structure organization	polygalacturonase [Pisum sativum]
Unigene62704_ARAawvTARAAPEI-1	441	15	118	4.92167	37.4262	2.92683	-	-	-	-
gi|298127731|gb|EZ735462.1|	698	29	228	6.01177	45.6889	2.92598	-	-	-	-
gi|339680756|gb|JK178176.1|JK178176	564	14	110	3.59177	27.2801	2.92508	GO:0000325//plant-type vacuole	GO:0001727//lipid kinase activity	GO:0009725//response to hormone stimulus;GO:0032501//multicellular organismal process	unnamed protein product [Vitis vinifera]
Unigene10238_ARAawvTARAAPEI-1	368	7	55	2.75239	20.9048	2.92508	GO:0043231//intracellular membrane-bounded organelle	GO:0003677//DNA binding;GO:0001071	GO:0010468//regulation of gene expression;GO:0009725//response to hormone stimulus;GO:0006351//transcription, DNA-dependent	HD domain class transcription factor [Malus x domestica]
Unigene52866_ARAawvTARAAPEI-1	296	7	55	3.42189	25.9898	2.92508	-	-	-	Disease resistance protein RPS2, putative [Ricinus communis]
Unigene36616_ARAawvTARAAPEI-1	203	7	55	4.98955	37.8964	2.92508	-	-	-	-
Unigene67425_ARAawvTARAAPEI-1	619	172	1351	40.2066	305.279	2.92462	GO:0043231//intracellular membrane-bounded organelle;GO:0044425//membrane part	GO:0016491//oxidoreductase activity;GO:0005506//iron ion binding	GO:0008152//metabolic process	hypothetical protein [Vitis vinifera]
gi|296573989|gb|GW948153.1|GW948153	666	34	267	7.38693	56.0749	2.92431	GO:0043231//intracellular membrane-bounded organelle	GO:0035251//UDP-glucosyltransferase activity;GO:0019203//carbohydrate phosphatase activity	GO:0005991//trehalose metabolic process	hypothetical protein [Vitis vinifera]
Unigene66665_ARAawvTARAAPEI-1	580	13	102	3.24321	24.5982	2.92306	-	-	-	hypothetical protein [Vitis vinifera]
gi|339660407|gb|JK157227.1|JK157227	510	13	102	3.68836	27.9745	2.92306	-	GO:0016628//oxidoreductase activity, acting on the CH-CH group of donors, NAD or NADP as acceptor;GO:0032559//adenyl ribonucleotide binding	GO:0008152//metabolic process;GO:0050896//response to stimulus	Hsc70 [Solanum lycopersicum]
Unigene46099_ARAawvTARAAPEI-1	247	13	102	7.61563	57.761	2.92306	-	-	-	-
Unigene55656_ARAawvTARAAPEI-1	325	23	180	10.2401	77.4677	2.91937	-	-	-	-
Unigene69992_ARAawvTARAAPEI-1	847	23	180	3.9292	29.7249	2.91937	-	-	-	hypothetical protein VITISV_000824 [Vitis vinifera]
gi|296598688|gb|GW981093.1|GW981093	585	5	39	1.23673	9.32482	2.91455	-	-	-	unknown [Glycine max]
Unigene52008_ARAawvTARAAPEI-1	289	5	39	2.50341	18.8755	2.91455	-	-	-	-
gi|339707529|gb|JK200454.1|JK200454	551	5	39	1.31304	9.90022	2.91455	GO:0016020//membrane	GO:0004672//protein kinase activity	-	Pti1 kinase-like protein [Glycine max]
gi|298115101|gb|EZ722842.1|	767	20	156	3.77306	28.4486	2.91455	GO:0044424//intracellular part	GO:0016859//cis-trans isomerase activity;GO:0016765//transferase activity, transferring alkyl or aryl (other than methyl) groups	GO:0006520//cellular amino acid metabolic process;GO:0009404//toxin metabolic process	glutathione S-transferase 2 [Arachis hypogaea]
gi|339658587|gb|JK160237.1|JK160237	534	5	39	1.35484	10.2154	2.91455	-	GO:0003824//catalytic activity	-	FAD linked oxidase, N-terminal [Medicago truncatula]
Unigene67449_ARAawvTARAAPEI-1	620	15	117	3.50073	26.3953	2.91455	-	-	-	-
Unigene30165_ARAawvTARAAPEI-1	180	5	39	4.01936	30.3057	2.91455	-	-	-	-
Unigene17905_ARAawvTARAAPEI-1	1104	89	693	11.6649	87.8003	2.91205	-	-	-	hypothetical protein [Vitis vinifera]
Unigene56053_ARAawvTARAAPEI-1	329	9	70	3.95828	29.7601	2.91043	-	-	-	-
Unigene61571_ARAawvTARAAPEI-1	416	9	70	3.13046	23.5362	2.91043	-	-	-	-
gi|339683026|gb|JK178782.1|JK178782	577	9	70	2.25697	16.9689	2.91043	-	-	-	-
gi|298143497|gb|EZ751228.1|	739	35	272	6.85304	51.4821	2.90926	-	-	-	conserved hypothetical protein [Ricinus communis]
gi|298117014|gb|EZ724755.1|	700	26	202	5.37446	40.3632	2.90885	-	-	-	-
gi|298122231|gb|EZ729972.1|	1197	80	621	9.67064	72.5653	2.9076	-	-	-	unknown [Glycine max]
Unigene55196_ARAawvTARAAPEI-1	319	4	31	1.81438	13.5926	2.90527	GO:0043231//intracellular membrane-bounded organelle	GO:0003677//DNA binding;GO:0001071	GO:0010468//regulation of gene expression;GO:0006351//transcription, DNA-dependent	unnamed protein product [Vitis vinifera]
Unigene51708_ARAawvTARAAPEI-1	286	4	31	2.02373	15.161	2.90527	-	GO:0016787//hydrolase activity	-	hypothetical protein [Vitis vinifera]
gi|339714283|gb|JK209483.1|JK209483	563	4	31	1.02804	7.70167	2.90527	GO:0043231//intracellular membrane-bounded organelle;GO:0044444//cytoplasmic part;GO:0015630//microtubule cytoskeleton	GO:0046872//metal ion binding	GO:0000902//cell morphogenesis	hypothetical protein [Vitis vinifera]
gi|296605361|gb|GW989078.1|GW989078	579	8	62	1.99927	14.9777	2.90527	GO:0043231//intracellular membrane-bounded organelle	GO:0005488//binding	GO:0006605//protein targeting	cold-regulated protein [Glycine max]
Unigene59116_ARAawvTARAAPEI-1	370	4	31	1.56429	11.719	2.90527	GO:0016020//membrane	-	-	unnamed protein product [Vitis vinifera]
gi|296597017|gb|GW977122.1|GW977122	569	4	31	1.0172	7.62046	2.90527	-	-	-	predicted protein [Populus trichocarpa]
gi|166474|gb|M37637.1|ARCPNC2	1330	4	31	0.435179	3.26018	2.90527	-	GO:0016209//antioxidant activity;GO:0005506//iron ion binding;GO:0003824//catalytic activity	GO:0042743//hydrogen peroxide metabolic process;GO:0006950//response to stress	Cationic peroxidase 2; AltName: Full=PNPC2; Flags: Precursor
Unigene54331_ARAawvTARAAPEI-1	310	4	31	1.86706	13.9872	2.90527	-	-	-	-
Unigene7891_ARAawvTARAAPEI-1	279	8	62	4.14902	31.0827	2.90527	-	-	-	-
Unigene41773_ARAawvTARAAPEI-1	225	4	31	2.57239	19.2713	2.90527	-	-	-	-
Unigene49627_ARAawvTARAAPEI-1	270	4	31	2.14366	16.0594	2.90527	-	-	-	-
Unigene48878_ARAawvTARAAPEI-1	265	4	31	2.18411	16.3624	2.90527	-	-	-	-
Unigene66936_ARAawvTARAAPEI-1	593	30	232	7.32025	54.7224	2.90217	-	GO:0042578//phosphoric ester hydrolase activity	-	conserved hypothetical protein [Ricinus communis]
gi|298120785|gb|EZ728526.1|	228	7	54	4.44245	33.1277	2.89861	-	-	-	-
Unigene62275_ARAawvTARAAPEI-1	431	28	216	9.40027	70.0984	2.89861	-	-	-	-
Unigene65834_ARAawvTARAAPEI-1	542	20	154	5.33937	39.7423	2.89593	-	GO:0018271//biotin-protein ligase activity	GO:0043412	predicted protein [Populus trichocarpa]
gi|298114286|gb|EZ722027.1|	924	149	1147	23.3332	173.629	2.89556	GO:0043231//intracellular membrane-bounded organelle;GO:0016020//membrane	GO:0005488//binding;GO:0019787//small conjugating protein ligase activity	GO:0060255;GO:0019941//modification-dependent protein catabolic process;GO:0006464//protein modification process	ubiquitin carrier-like protein [Arachis hypogaea]
gi|298113341|gb|EZ721082.1|	478	13	100	3.93527	29.262	2.89449	GO:0043231//intracellular membrane-bounded organelle	GO:0005488//binding	GO:0006950//response to stress;GO:0006412//translation	unknown [Glycine max]
gi|298121751|gb|EZ729492.1|	736	16	123	3.14559	23.3754	2.89359	-	-	-	unknown [Glycine max]
gi|339689198|gb|JK188729.1|JK188729	525	16	123	4.40981	32.7701	2.89359	-	-	GO:0006950//response to stress	Ara h 8 allergen isoform 3 [Arachis hypogaea]
Unigene46266_ARAawvTARAAPEI-1	248	3	23	1.75037	12.972	2.88967	-	-	-	-
Unigene63290_ARAawvTARAAPEI-1	455	6	46	1.90809	14.1409	2.88967	-	-	-	-
Unigene35153_ARAawvTARAAPEI-1	197	3	23	2.20351	16.3303	2.88967	-	-	-	-
Unigene61786_ARAawvTARAAPEI-1	420	12	92	4.1342	30.6387	2.88967	GO:0043231//intracellular membrane-bounded organelle	GO:0003676//nucleic acid binding;GO:0019899//enzyme binding;GO:0032559//adenyl ribonucleotide binding;GO:0004702//receptor signaling protein serine/threonine kinase activity	GO:0010038//response to metal ion;GO:0007243//protein kinase cascade;GO:0006970//response to osmotic stress;GO:0006464//protein modification process	unnamed protein product [Vitis vinifera]
Unigene58708_ARAawvTARAAPEI-1	364	6	46	2.38512	17.6762	2.88967	-	-	-	putative RNA-directed DNA polymerase [Arachis hypogaea]
Unigene10243_ARAawvTARAAPEI-1	260	3	23	1.66958	12.3733	2.88967	-	GO:0005488//binding	-	protein binding protein, putative [Ricinus communis]
Unigene46530_ARAawvTARAAPEI-1	250	3	23	1.73636	12.8683	2.88967	-	GO:0003676//nucleic acid binding	GO:0010468//regulation of gene expression	Os08g0479400 [Oryza sativa Japonica Group]
gi|296610448|gb|GW992675.1|GW992675	631	3	23	0.687941	5.09836	2.88967	-	GO:0004672//protein kinase activity	-	mitogen-activated protein kinase 2 [Arachis hypogaea]
Unigene35538_ARAawvTARAAPEI-1	199	3	23	2.18136	16.1661	2.88967	-	-	-	-
Unigene14641_ARAawvTARAAPEI-1	586	3	23	0.74077	5.48987	2.88967	-	-	-	-
Unigene7097_ARAawvTARAAPEI-1	346	3	23	1.2546	9.29787	2.88967	-	-	-	-
Unigene47029_ARAawvTARAAPEI-1	253	3	23	1.71577	12.7157	2.88967	-	-	-	-
Unigene27785_ARAawvTARAAPEI-1	173	3	23	2.5092	18.5957	2.88967	-	-	-	-
Unigene3062_ARAawvTARAAPEI-1	402	6	46	2.15966	16.0053	2.88967	-	-	-	-
gi|298127619|gb|EZ735350.1|	193	107	820	80.2206	594.276	2.88909	-	-	-	-
Unigene46473_ARAawvTARAAPEI-1	250	26	199	15.0485	111.338	2.88726	-	-	-	-
gi|298118871|gb|EZ726612.1|	828	20	153	3.4951	25.846	2.88654	-	-	-	-
gi|339710664|gb|JK205728.1|JK205728	527	11	84	3.02024	22.2946	2.88396	-	-	-	-
Unigene33418_ARAawvTARAAPEI-1	191	11	84	8.33334	61.5145	2.88396	-	-	-	-
Unigene56559_ARAawvTARAAPEI-1	335	19	145	8.2067	60.5417	2.88306	-	-	-	-
gi|298120633|gb|EZ728374.1|	711	94	717	19.1301	141.053	2.88232	-	-	-	unknown [Glycine max]
gi|298117525|gb|EZ725266.1|	1487	8	61	0.778464	5.73787	2.88181	GO:0031410//cytoplasmic vesicle	GO:0016491//oxidoreductase activity	-	predicted protein [Populus trichocarpa]
gi|298129182|gb|EZ736913.1|	804	8	61	1.43977	10.6122	2.88181	-	-	-	-
gi|298131006|gb|EZ738737.1|	681	65	495	13.811	101.669	2.87999	GO:0043231//intracellular membrane-bounded organelle	GO:0046914//transition metal ion binding;GO:0001071	GO:0023033;GO:0010468//regulation of gene expression;GO:0010260//organ senescence	hypothetical protein VITISV_013303 [Vitis vinifera]
gi|298128892|gb|EZ736623.1|	707	5	38	1.02332	7.51789	2.87707	-	-	-	-
gi|296605447|gb|GW989164.1|GW989164	442	5	38	1.63684	12.0252	2.87707	-	-	-	unnamed protein product [Vitis vinifera]
Unigene54307_ARAawvTARAAPEI-1	310	5	38	2.33382	17.1456	2.87707	-	-	GO:0050896//response to stimulus	unknown [Glycine max]
Unigene50765_ARAawvTARAAPEI-1	279	5	38	2.59314	19.0507	2.87707	GO:0031410//cytoplasmic vesicle	GO:0016791//phosphatase activity;GO:0043169//cation binding	-	unknown [Glycine max]
gi|339691908|gb|JK191191.1|JK191191	560	5	38	1.29194	9.49134	2.87707	-	-	-	predicted protein [Populus trichocarpa]
gi|296595653|gb|GW980088.1|GW980088	550	5	38	1.31543	9.6639	2.87707	-	-	-	-
Unigene59796_ARAawvTARAAPEI-1	383	5	38	1.88899	13.8777	2.87707	-	-	-	-
Unigene2605_ARAawvTARAAPEI-1	425	10	76	3.40464	25.0125	2.87707	-	-	-	-
gi|298116657|gb|EZ724398.1|	323	10	76	4.47978	32.9111	2.87707	-	-	-	-
Unigene15678_ARAawvTARAAPEI-1	2060	88	668	6.18123	45.3567	2.87535	GO:0009536//plastid	-	-	Polyphenol oxidase, chloroplastic; Short=PPO; AltName: Full=Catechol oxidase; Flags: Precursor
Unigene61909_ARAawvTARAAPEI-1	423	127	964	43.4433	318.763	2.87528	-	-	-	-
gi|339694043|gb|JK189487.1|JK189487	552	17	129	4.45625	32.6876	2.87484	-	-	-	conserved hypothetical protein [Ricinus communis]
gi|298120302|gb|EZ728043.1|	822	92	698	16.1948	118.772	2.8746	-	-	-	lea protein 3 [Arachis hypogaea]
gi|339692926|gb|JK192209.1|JK192209	589	7	53	1.71966	12.5861	2.87164	-	GO:0016491//oxidoreductase activity	-	gibberellin 20-oxidase 1 [Glycine max]
Unigene57185_ARAawvTARAAPEI-1	343	7	53	2.953	21.6129	2.87164	GO:0031224//intrinsic to membrane;GO:0043231//intracellular membrane-bounded organelle	GO:0032561//guanyl ribonucleotide binding;GO:0003824//catalytic activity	GO:0007010//cytoskeleton organization;GO:0009913//epidermal cell differentiation;GO:0048193//Golgi vesicle transport;GO:0009826//unidimensional cell growth;GO:0042546//cell wall biogenesis	predicted protein [Populus trichocarpa]
Unigene15681_ARAawvTARAAPEI-1	654	13	98	2.87624	20.9595	2.86535	-	-	-	predicted protein [Populus trichocarpa]
Unigene58847_ARAawvTARAAPEI-1	366	13	98	5.13951	37.4521	2.86535	GO:0043231//intracellular membrane-bounded organelle	-	-	Galactose-binding like [Medicago truncatula]
Unigene8226_ARAawvTARAAPEI-1	679	39	294	8.31102	60.5633	2.86535	-	-	-	-
Unigene57492_ARAawvTARAAPEI-1	347	21	158	8.75688	63.6883	2.86254	-	-	-	-
gi|339706973|gb|JK203083.1|JK203083	551	20	150	5.25216	38.0778	2.85797	-	-	-	predicted protein [Populus trichocarpa]
gi|298123491|gb|EZ731232.1|	953	4	30	0.607333	4.40312	2.85797	-	GO:0016301//kinase activity	-	predicted protein [Populus trichocarpa]
Unigene69604_ARAawvTARAAPEI-1	800	18	135	3.25568	23.6035	2.85797	GO:0044444//cytoplasmic part;GO:0016020//membrane;GO:0030312//external encapsulating structure	GO:0005515//protein binding;GO:0032559//adenyl ribonucleotide binding	GO:0006952//defense response;GO:0010035//response to inorganic substance;GO:0044267//cellular protein metabolic process	heat shock protein [Hevea brasiliensis]
Unigene9495_ARAawvTARAAPEI-1	384	4	30	1.50726	10.9275	2.85797	-	-	-	-
Unigene5529_ARAawvTARAAPEI-1	435	6	45	1.99582	14.4695	2.85797	-	-	-	-
Unigene29474_ARAawvTARAAPEI-1	178	4	30	3.25162	23.574	2.85797	-	-	-	-
Unigene35095_ARAawvTARAAPEI-1	197	6	45	4.40702	31.9505	2.85797	-	-	-	unnamed protein product [Vitis vinifera]
gi|339707143|gb|JK203253.1|JK203253	588	4	30	0.984333	7.13634	2.85797	-	-	-	unknown [Glycine max]
Unigene12417_ARAawvTARAAPEI-1	336	4	30	1.72258	12.4886	2.85797	GO:0031224//intrinsic to membrane;GO:0005778//peroxisomal membrane	GO:0042626//ATPase activity, coupled to transmembrane movement of substances;GO:0032559//adenyl ribonucleotide binding	GO:0015915;GO:0009845//seed germination	peroxisomal membrane ABC transporter family, PMP family [Populus trichocarpa]
Unigene13227_ARAawvTARAAPEI-1	646	6	45	1.34394	9.74343	2.85797	-	GO:0004713//protein tyrosine kinase activity;GO:0000166//nucleotide binding	-	lectin kinase [Pisum sativum]
Unigene40995_ARAawvTARAAPEI-1	221	12	90	7.85685	56.9616	2.85797	-	-	-	hypothetical protein RCOM_1730690 [Ricinus communis]
Unigene3453_ARAawvTARAAPEI-1	488	12	90	3.55812	25.7961	2.85797	GO:0009536//plastid	GO:0046872//metal ion binding;GO:0010333	-	hypothetical protein [Vitis vinifera]
Unigene43456_ARAawvTARAAPEI-1	233	4	30	2.48407	18.0093	2.85797	-	-	-	-
gi|298128770|gb|EZ736501.1|	763	72	539	13.6542	98.8089	2.85529	-	-	-	-
gi|209171096|gb|EU755023.1|	1565	72	538	6.65699	48.0839	2.85261	GO:0043231//intracellular membrane-bounded organelle	GO:0030528//transcription regulator activity;GO:0001071	GO:0009725//response to hormone stimulus;GO:0006950//response to stress	NAC-like transcription factor [Arachis hypogaea]
Unigene15278_ARAawvTARAAPEI-1	503	28	209	8.0547	58.1179	2.85108	-	-	-	-
Unigene16042_ARAawvTARAAPEI-1	1248	31	231	3.59424	25.8898	2.84863	-	-	-	hypothetical protein [Vitis vinifera]
gi|296595429|gb|GW979900.1|GW979900	536	36	268	9.71846	69.9362	2.84724	GO:0043231//intracellular membrane-bounded organelle	GO:0046914//transition metal ion binding;GO:0042393//histone binding	GO:0006351//transcription, DNA-dependent	unknown [Medicago truncatula]
Unigene67944_ARAawvTARAAPEI-1	651	16	119	3.5563	25.5681	2.84589	-	GO:0003723//RNA binding	GO:0006396//RNA processing;GO:0008283//cell proliferation	hypothetical protein [Vitis vinifera]
gi|339655257|gb|JK158642.1|JK158642	583	7	52	1.73736	12.4757	2.84416	-	GO:0003676//nucleic acid binding;GO:0001071	GO:0010468//regulation of gene expression;GO:0032501//multicellular organismal process	unknown [Glycine max]
gi|339707445|gb|JK200370.1|JK200370	543	7	52	1.86534	13.3948	2.84416	-	GO:0008171//O-methyltransferase activity	-	unknown [Glycine max]
Unigene9158_ARAawvTARAAPEI-1	1617	84	624	7.51673	53.9767	2.84416	-	-	-	hypothetical protein VITISV_006086 [Vitis vinifera]
Unigene12642_ARAawvTARAAPEI-1	262	5	37	2.76139	19.753	2.8386	-	-	-	unnamed protein product [Vitis vinifera]
gi|339676311|gb|JK174872.1|JK174872	585	5	37	1.23673	8.84662	2.8386	-	GO:0004871//signal transducer activity;GO:0005488//binding	GO:0009755//hormone-mediated signaling pathway	predicted protein [Populus trichocarpa]
gi|298141347|gb|EZ749078.1|	808	5	37	0.895402	6.40504	2.8386	-	-	-	zinc finger protein [Arachis diogoi]
gi|339708106|gb|JK203527.1|JK203527	375	5	37	1.92929	13.8007	2.8386	-	-	-	WRKY49 [Glycine max]
Unigene16514_ARAawvTARAAPEI-1	851	5	37	0.850159	6.0814	2.8386	GO:0030312//external encapsulating structure;GO:0009536//plastid;GO:0016020//membrane	GO:0016628//oxidoreductase activity, acting on the CH-CH group of donors, NAD or NADP as acceptor;GO:0019899//enzyme binding;GO:0032559//adenyl ribonucleotide binding	GO:0009642//response to light intensity;GO:0051707//response to other organism;GO:0010038//response to metal ion;GO:0000302//response to reactive oxygen species;GO:0032446//protein modification by small protein conjugation	heat shock protein, putative [Ricinus communis]
Unigene46098_ARAawvTARAAPEI-1	247	5	37	2.92909	20.9525	2.8386	-	GO:0004497//monooxygenase activity;GO:0005506//iron ion binding	GO:0048827//phyllome development;GO:0048437//floral organ development;GO:0016129;GO:0048878//chemical homeostasis;GO:0009887//organ morphogenesis;GO:0009826//unidimensional cell growth	cytochrome P450 [Arabidopsis thaliana]
Unigene38851_ARAawvTARAAPEI-1	212	5	37	3.41267	24.4117	2.8386	-	-	-	-
Unigene32311_ARAawvTARAAPEI-1	188	5	37	3.84832	27.5281	2.8386	-	-	-	-
Unigene46484_ARAawvTARAAPEI-1	250	5	37	2.89394	20.7011	2.8386	-	-	-	-
Unigene65336_ARAawvTARAAPEI-1	522	23	170	6.37554	45.5523	2.8369	GO:0016023//cytoplasmic membrane-bounded vesicle;GO:0016020//membrane	GO:0004672//protein kinase activity;GO:0042802//identical protein binding;GO:0031406//carboxylic acid binding	GO:0010102//lateral root morphogenesis;GO:0009725//response to hormone stimulus;GO:0006520//cellular amino acid metabolic process;GO:0008356//asymmetric cell division;GO:0003006//reproductive developmental process	hypothetical protein [Vitis vinifera]
Unigene61664_ARAawvTARAAPEI-1	417	18	133	6.24591	44.6116	2.83643	-	-	-	hypothetical protein [Vitis vinifera]
Unigene71206_ARAawvTARAAPEI-1	1063	175	1292	23.8212	170.005	2.83525	-	GO:0046914//transition metal ion binding;GO:0016641//oxidoreductase activity, acting on the CH-NH2 group of donors, oxygen as acceptor;GO:0048037//cofactor binding	GO:0006807//nitrogen compound metabolic process	hypothetical protein [Vitis vinifera]
Unigene63468_ARAawvTARAAPEI-1	461	21	155	6.5914	47.0287	2.83488	-	-	-	unnamed protein product [Vitis vinifera]
gi|298126146|gb|EZ733877.1|	462	29	214	9.08271	64.7893	2.83456	-	GO:0005488//binding	-	unknown [Glycine max]
Unigene50011_ARAawvTARAAPEI-1	273	8	59	4.24021	30.2288	2.83372	GO:0016020//membrane;GO:0044444//cytoplasmic part;GO:0043231//intracellular membrane-bounded organelle	-	-	unknown [Glycine max]
gi|298127393|gb|EZ735124.1|	1171	8	59	0.988536	7.04737	2.83372	GO:0016020//membrane;GO:0044444//cytoplasmic part;GO:0043231//intracellular membrane-bounded organelle	-	-	TSJT1-like protein [Solanum tuberosum]
Unigene12293_ARAawvTARAAPEI-1	662	8	59	1.7486	12.466	2.83372	-	-	-	CLE03 protein [Glycine max]
gi|298116701|gb|EZ724442.1|	1561	40	295	3.7078	26.4333	2.83372	GO:0031410//cytoplasmic vesicle	GO:0016811//hydrolase activity, acting on carbon-nitrogen (but not peptide) bonds, in linear amides;GO:0005488//binding;GO:0070011//peptidase activity, acting on L-amino acid peptides	GO:0042445//hormone metabolic process;GO:0002831//regulation of response to biotic stimulus	auxin conjugate hydrolase [Medicago truncatula]
Unigene9146_ARAawvTARAAPEI-1	297	11	81	5.35915	38.147	2.83149	GO:0043231//intracellular membrane-bounded organelle	GO:0003676//nucleic acid binding	GO:0010468//regulation of gene expression	DNA binding protein, putative [Ricinus communis]
Unigene30411_ARAawvTARAAPEI-1	181	17	125	13.5903	96.5969	2.8294	-	-	-	-
Unigene6583_ARAawvTARAAPEI-1	341	3	22	1.27299	9.02402	2.82554	GO:0031410//cytoplasmic vesicle	GO:0043167//ion binding;GO:0015926//glucosidase activity	GO:0044238//primary metabolic process	unnamed protein product [Vitis vinifera]
Unigene45626_ARAawvTARAAPEI-1	245	6	44	3.5436	25.1199	2.82554	GO:0043231//intracellular membrane-bounded organelle	GO:0003676//nucleic acid binding;GO:0001071	GO:0010468//regulation of gene expression;GO:0040007//growth;GO:0009909//regulation of flower development;GO:0048513//organ development;GO:0006351//transcription, DNA-dependent;GO:0009653//anatomical structure morphogenesis	unnamed protein product [Vitis vinifera]
gi|298130481|gb|EZ738212.1|	711	3	22	0.610536	4.32798	2.82554	-	-	-	unknown [Glycine max]
Unigene60703_ARAawvTARAAPEI-1	399	3	22	1.08795	7.71226	2.82554	-	-	-	hypothetical protein VITISV_035070 [Vitis vinifera]
gi|339692584|gb|JK191867.1|JK191867	606	6	44	1.43264	10.1557	2.82554	GO:0031410//cytoplasmic vesicle	-	-	hypothetical protein SORBIDRAFT_07g023090 [Sorghum bicolor]
Unigene42638_ARAawvTARAAPEI-1	229	6	44	3.79119	26.875	2.82554	GO:0031224//intrinsic to membrane	GO:0046873//metal ion transmembrane transporter activity;GO:0019829//cation-transporting ATPase activity;GO:0005515//protein binding;GO:0032559//adenyl ribonucleotide binding	GO:0051707//response to other organism;GO:0009206;GO:0070838//divalent metal ion transport	Ca2+-transporting ATPase [Arabidopsis lyrata subsp. lyrata]
Unigene27228_ARAawvTARAAPEI-1	171	3	22	2.53854	17.9953	2.82554	-	-	-	-
Unigene27371_ARAawvTARAAPEI-1	171	3	22	2.53854	17.9953	2.82554	-	-	-	-
Unigene50368_ARAawvTARAAPEI-1	275	6	44	3.15703	22.3796	2.82554	-	-	-	-
Unigene23084_ARAawvTARAAPEI-1	158	3	22	2.74741	19.4759	2.82554	-	-	-	-
Unigene60143_ARAawvTARAAPEI-1	389	3	22	1.11592	7.91052	2.82554	-	-	-	-
Unigene43387_ARAawvTARAAPEI-1	233	9	66	5.58915	39.6205	2.82554	-	-	-	-
Unigene24629_ARAawvTARAAPEI-1	162	3	22	2.67957	18.995	2.82554	-	-	-	-
Unigene58230_ARAawvTARAAPEI-1	357	3	22	1.21594	8.61958	2.82554	GO:0005576//extracellular region	GO:0004866//endopeptidase inhibitor activity	-	serpin-like protein [Citrus x paradisi]
gi|298114768|gb|EZ722509.1|	831	6	44	1.04474	7.40599	2.82554	GO:0009526//plastid envelope;GO:0009532//plastid stroma;GO:0009534//chloroplast thylakoid	GO:0031406//carboxylic acid binding	GO:0006950//response to stress	predicted protein [Populus trichocarpa]
Unigene1276_ARAawvTARAAPEI-1	225	3	22	1.92929	13.6764	2.82554	-	-	-	-
Unigene2830_ARAawvTARAAPEI-1	945	26	190	3.98108	28.1225	2.82049	-	GO:0005215//transporter activity	GO:0006810//transport	phosphate transporter 2 [Lupinus albus]
Unigene54722_ARAawvTARAAPEI-1	314	13	95	5.99064	42.3181	2.82049	-	GO:0003723//RNA binding;GO:0017111//nucleoside-triphosphatase activity	-	hypothetical protein [Vitis vinifera]
gi|339671876|gb|JK172289.1|JK172289	478	10	73	3.02713	21.3613	2.81897	-	-	-	unknown [Glycine max]
gi|298132965|gb|EZ740696.1|	852	17	124	2.88715	20.357	2.81781	-	-	-	-
Unigene71149_ARAawvTARAAPEI-1	1050	7	51	0.964647	6.7938	2.81615	GO:0043231//intracellular membrane-bounded organelle	GO:0004175//endopeptidase activity	GO:0019538//protein metabolic process;GO:0009642//response to light intensity;GO:0000302//response to reactive oxygen species	sterol regulatory element-binding protein site 2 protease [Cucumis melo subsp. melo]
Unigene5108_ARAawvTARAAPEI-1	329	7	51	3.07866	21.6823	2.81615	-	GO:0046914//transition metal ion binding	-	protein binding protein, putative [Ricinus communis]
Unigene57295_ARAawvTARAAPEI-1	345	14	102	5.87176	41.3536	2.81615	-	-	-	-
gi|298117164|gb|EZ724905.1|	884	39	284	6.38369	44.9364	2.81542	-	GO:0016706//oxidoreductase activity, acting on paired donors, with incorporation or reduction of molecular oxygen, 2-oxoglutarate as one donor, and incorporation of one atom each of oxygen into both donors	-	predicted protein [Populus trichocarpa]
Unigene10598_ARAawvTARAAPEI-1	914	18	131	2.84961	20.0473	2.81457	-	GO:0005488//binding	-	unknown [Glycine max]
Unigene171_ARAawvTARAAPEI-1	1126	82	596	10.5374	74.0354	2.81269	-	GO:0003824//catalytic activity	-	Glycoside hydrolase, family 5; Ricin B-related lectin [Medicago truncatula]
Unigene66937_ARAawvTARAAPEI-1	593	41	298	10.0043	70.29	2.81269	GO:0043231//intracellular membrane-bounded organelle	GO:0003677//DNA binding;GO:0001071;GO:0005515//protein binding	GO:0010468//regulation of gene expression;GO:0006351//transcription, DNA-dependent	Light-inducible protein CPRF-2, putative [Ricinus communis]
Unigene58421_ARAawvTARAAPEI-1	360	15	109	6.02904	42.3502	2.81237	-	-	-	-
Unigene14458_ARAawvTARAAPEI-1	1153	50	363	6.27481	44.0361	2.81104	GO:0000325//plant-type vacuole	GO:0001727//lipid kinase activity	GO:0009725//response to hormone stimulus;GO:0007186//G-protein coupled receptor protein signaling pathway;GO:0032501//multicellular organismal process	hypothetical protein, partial [Vitis vinifera]
gi|298113567|gb|EZ721308.1|	1975	71	515	5.20177	36.473	2.80976	-	GO:0005488//binding	-	hypothetical protein [Vitis vinifera]
gi|296576214|gb|GW958450.1|GW958450	633	4	29	0.914357	6.40805	2.80906	GO:0043231//intracellular membrane-bounded organelle;GO:0044444//cytoplasmic part	GO:0004033//aldo-keto reductase activity	GO:0006970//response to osmotic stress;GO:0010038//response to metal ion	unknown [Medicago truncatula]
gi|298115070|gb|EZ722811.1|	791	4	29	0.731717	5.12806	2.80906	GO:0016020//membrane	GO:0043169//cation binding;GO:0008172//S-methyltransferase activity	GO:0000097//sulfur amino acid biosynthetic process	unknown [Glycine max]
Unigene15350_ARAawvTARAAPEI-1	558	4	29	1.03725	7.26935	2.80906	-	-	-	unknown [Glycine max]
Unigene36196_ARAawvTARAAPEI-1	201	4	29	2.87954	20.1806	2.80906	-	-	-	Terpenoid synthase [Medicago truncatula]
Unigene27529_ARAawvTARAAPEI-1	172	4	29	3.36505	23.5831	2.80906	GO:0005576//extracellular region;GO:0005618//cell wall	GO:0008233//peptidase activity	-	hypothetical protein SORBIDRAFT_03g028480 [Sorghum bicolor]
gi|339686548|gb|JK184311.1|JK184311	554	8	58	2.08949	14.6437	2.80906	-	-	-	-
gi|298146724|gb|EZ754455.1|	677	4	29	0.854931	5.99158	2.80906	-	-	-	-
Unigene49093_ARAawvTARAAPEI-1	266	4	29	2.17589	15.2492	2.80906	-	-	-	-
gi|339652729|gb|JK147421.1|JK147421	491	4	29	1.17879	8.2613	2.80906	-	-	-	-
Unigene60531_ARAawvTARAAPEI-1	396	8	58	2.92317	20.4863	2.80906	-	-	-	-
Unigene30881_ARAawvTARAAPEI-1	183	4	29	3.16278	22.1656	2.80906	-	-	-	-
gi|296589665|gb|GW970379.1|GW970379	635	8	58	1.82295	12.7757	2.80906	-	-	-	unnamed protein product [Vitis vinifera]
Unigene43539_ARAawvTARAAPEI-1	234	4	29	2.47345	17.3346	2.80906	-	-	-	-
Unigene36989_ARAawvTARAAPEI-1	204	4	29	2.8372	19.8838	2.80906	-	-	-	-
Unigene72322_ARAawvTARAAPEI-1	1760	191	1380	15.7029	109.673	2.8041	GO:0043231//intracellular membrane-bounded organelle	GO:0019203//carbohydrate phosphatase activity;GO:0035251//UDP-glucosyltransferase activity	GO:0005991//trehalose metabolic process	hypothetical protein [Vitis vinifera]
gi|298115768|gb|EZ723509.1|	868	27	195	4.50094	31.4229	2.80352	-	-	-	unknown [Glycine max]
Unigene61668_ARAawvTARAAPEI-1	417	9	65	3.12296	21.8026	2.80352	-	-	-	-
Unigene36329_ARAawvTARAAPEI-1	202	5	36	3.58161	24.9277	2.79907	-	GO:0017111//nucleoside-triphosphatase activity;GO:0000166//nucleotide binding;GO:0005515//protein binding	-	unnamed protein product [Vitis vinifera]
gi|298119381|gb|EZ727122.1|	566	5	36	1.27824	8.89647	2.79907	-	GO:0046914//transition metal ion binding;GO:0003676//nucleic acid binding;GO:0016407//acetyltransferase activity	-	hypothetical protein [Vitis vinifera]
gi|298117263|gb|EZ725004.1|	961	15	108	2.25854	15.7193	2.79907	GO:0009534//chloroplast thylakoid	GO:0046906//tetrapyrrole binding;GO:0003676//nucleic acid binding;GO:0001071	GO:0003006//reproductive developmental process;GO:0009791//post-embryonic development;GO:0006091//generation of precursor metabolites and energy	hypothetical protein [Vitis vinifera]
Unigene49028_ARAawvTARAAPEI-1	266	10	72	5.43974	37.8602	2.79907	-	-	-	-
gi|298118539|gb|EZ726280.1|	330	10	72	4.38476	30.5176	2.79907	-	-	-	-
gi|339658206|gb|JK159856.1|JK159856	591	10	72	2.44834	17.0403	2.79907	-	-	-	predicted protein [Populus trichocarpa]
gi|298114972|gb|EZ722713.1|	1408	20	144	2.05536	14.3051	2.79907	-	-	-	hypothetical protein RCOM_1264330 [Ricinus communis]
Unigene47163_ARAawvTARAAPEI-1	254	5	36	2.84837	19.8244	2.79907	GO:0031224//intrinsic to membrane	-	GO:0006810//transport	hypothetical protein isoform 3 [Vitis vinifera]
Unigene29916_ARAawvTARAAPEI-1	179	5	36	4.04182	28.1307	2.79907	-	-	-	-
Unigene31060_ARAawvTARAAPEI-1	183	5	36	3.95347	27.5159	2.79907	-	-	-	-
gi|339714712|gb|JK209912.1|JK209912	534	31	223	8.40001	58.4111	2.79778	-	-	-	lateral organ boundaries domain protein [Caragana korshinskii]
Unigene16122_ARAawvTARAAPEI-1	666	16	115	3.4762	24.1521	2.79657	-	-	-	-
Unigene66964_ARAawvTARAAPEI-1	595	193	1386	46.9353	325.82	2.79533	-	-	-	CM0216.530.nc [Lotus japonicus]
gi|296606983|gb|GW980858.1|GW980858	339	203	1457	86.6475	601.162	2.79452	-	GO:0016682//oxidoreductase activity, acting on diphenols and related substances as donors, oxygen as acceptor;GO:0043169//cation binding	GO:0008152//metabolic process	putative polyphenol oxidase [Frangula californica]
gi|951111|gb|U22470.1|AHU22470	906	273	1959	43.6008	302.439	2.79422	-	GO:0043169//cation binding;GO:0030246//carbohydrate binding	-	galactose-binding lectin precursor [Arachis hypogaea]
Unigene25283_ARAawvTARAAPEI-1	164	6	43	5.29379	36.6738	2.79238	-	GO:0016413//O-acetyltransferase activity	-	Salutaridinol 7-O-acetyltransferase, putative [Ricinus communis]
Unigene32654_ARAawvTARAAPEI-1	189	24	172	18.3742	127.291	2.79238	-	-	-	-
gi|339697064|gb|JK195405.1|JK195405	546	6	43	1.59008	11.0156	2.79238	GO:0009536//plastid	-	-	F-box family protein [Arabidopsis lyrata subsp. lyrata]
gi|298122347|gb|EZ730088.1|	1411	33	236	3.38413	23.3947	2.78932	GO:0044444//cytoplasmic part;GO:0043231//intracellular membrane-bounded organelle	GO:0003824//catalytic activity	-	unknown [Glycine max]
gi|339712860|gb|JK207345.1|JK207345	542	7	50	1.86878	12.9033	2.78758	-	-	GO:0042742//defense response to bacterium;GO:0010033//response to organic substance	unknown [Medicago truncatula]
gi|298113676|gb|EZ721417.1|	868	14	100	2.33382	16.1143	2.78758	-	-	-	-
Unigene37086_ARAawvTARAAPEI-1	205	7	50	4.94087	34.1152	2.78758	-	-	-	-
gi|339714107|gb|JK209307.1|JK209307	552	8	57	2.09706	14.4433	2.78397	GO:0044444//cytoplasmic part	GO:0003824//catalytic activity	-	predicted protein [Populus trichocarpa]
Unigene40276_ARAawvTARAAPEI-1	218	8	57	5.30998	36.5721	2.78397	-	-	-	-
Unigene64063_ARAawvTARAAPEI-1	477	8	57	2.42678	16.7143	2.78397	GO:0016020//membrane	GO:0016301//kinase activity	-	serine-threonine protein kinase, plant-type, putative [Ricinus communis]
gi|296591578|gb|GW970820.1|GW970820	455	9	64	2.86214	19.6743	2.78115	-	-	-	WD-repeat protein [Carica papaya]
Unigene47313_ARAawvTARAAPEI-1	255	18	128	10.2139	70.2104	2.78115	-	-	-	-
Unigene68328_ARAawvTARAAPEI-1	680	105	745	22.3429	153.242	2.77793	-	GO:0004312//fatty-acid synthase activity;GO:0033764	GO:0008152//metabolic process	predicted protein [Populus trichocarpa]
Unigene10162_ARAawvTARAAPEI-1	436	11	78	3.65061	25.023	2.77705	-	-	GO:0010468//regulation of gene expression	unnamed protein product [Vitis vinifera]
Unigene62777_ARAawvTARAAPEI-1	443	11	78	3.59293	24.6276	2.77705	GO:0042579//microbody;GO:0009536//plastid	-	GO:0006952//defense response;GO:0009607//response to biotic stimulus	unknown [Glycine max]
Unigene35521_ARAawvTARAAPEI-1	199	11	78	7.99833	54.8243	2.77705	GO:0016020//membrane;GO:0009526//plastid envelope	GO:0015082//di-, tri-valent inorganic cation transmembrane transporter activity	GO:0050832//defense response to fungus;GO:0071365;GO:0009814//defense response, incompatible interaction;GO:0019762//glucosinolate catabolic process;GO:0000041//transition metal ion transport;GO:0052482	ATPDR7/PDR7 [Arabidopsis lyrata subsp. lyrata]
gi|298123928|gb|EZ731669.1|	1605	28	198	2.52431	17.2553	2.77308	GO:0043231//intracellular membrane-bounded organelle;GO:0031224//intrinsic to membrane	GO:0015171//amino acid transmembrane transporter activity	GO:0015837//amine transport;GO:0051707//response to other organism	cationic amino acid transporter [Populus trichocarpa]
Unigene67805_ARAawvTARAAPEI-1	642	14	99	3.15539	21.5691	2.77308	GO:0009536//plastid	-	-	hypothetical protein [Vitis vinifera]
gi|296590532|gb|GW967566.1|GW967566	476	76	537	23.1029	157.797	2.77193	-	-	-	unnamed protein product [Vitis vinifera]
gi|298133634|gb|EZ741365.1|	842	31	219	5.32732	36.3801	2.77167	-	GO:0004674//protein serine/threonine kinase activity;GO:0000166//nucleotide binding	-	predicted protein [Populus trichocarpa]
gi|298125664|gb|EZ733405.1|	1071	87	614	11.7541	80.1882	2.77023	GO:0043231//intracellular membrane-bounded organelle	GO:0004871//signal transducer activity;GO:0016628//oxidoreductase activity, acting on the CH-CH group of donors, NAD or NADP as acceptor;GO:0019901//protein kinase binding	GO:0023060;GO:0048229//gametophyte development;GO:0040007//growth;GO:0008152//metabolic process;GO:0009736//cytokinin mediated signaling pathway	unknown [Glycine max]
Unigene1752_ARAawvTARAAPEI-1	572	20	141	5.05934	34.479	2.7687	-	-	-	-
Unigene62706_ARAawvTARAAPEI-1	441	24	169	7.87467	53.6019	2.76699	-	-	-	-
Unigene69567_ARAawvTARAAPEI-1	794	32	225	5.83162	39.6364	2.76486	-	-	-	predicted protein [Populus trichocarpa]
Unigene2796_ARAawvTARAAPEI-1	1481	47	330	4.592	31.1667	2.76281	-	-	-	unknown [Glycine max]
gi|339712933|gb|JK207418.1|JK207418	505	4	28	1.14611	7.7553	2.75843	-	GO:0046914//transition metal ion binding	-	predicted protein [Populus trichocarpa]
gi|339693854|gb|JK189298.1|JK189298	539	4	28	1.07382	7.26609	2.75843	GO:0042579//microbody	GO:0016491//oxidoreductase activity	GO:0009850//auxin metabolic process;GO:0048588;GO:0009733//response to auxin stimulus	unknown [Medicago truncatula]
gi|298114065|gb|EZ721806.1|	798	6	42	1.08795	7.3617	2.75843	-	-	-	unknown [Glycine max]
gi|339692344|gb|JK191627.1|JK191627	608	6	42	1.42793	9.66223	2.75843	-	GO:0016874//ligase activity	-	unknown [Glycine max]
Unigene14090_ARAawvTARAAPEI-1	815	9	63	1.59788	10.8122	2.75843	GO:0043231//intracellular membrane-bounded organelle	GO:0004091//carboxylesterase activity	-	predicted protein [Populus trichocarpa]
gi|298135975|gb|EZ743706.1|	667	26	182	5.64036	38.1661	2.75843	-	-	-	predicted protein [Populus trichocarpa]
Unigene46143_ARAawvTARAAPEI-1	248	5	35	2.91728	19.74	2.75843	-	GO:0016772//transferase activity, transferring phosphorus-containing groups;GO:0019901//protein kinase binding	-	Phosphatidylinositol 3- and 4-kinase, catalytic [Medicago truncatula]
gi|298144575|gb|EZ752306.1|	641	9	63	2.03163	13.7472	2.75843	-	GO:0003676//nucleic acid binding	GO:0009987//cellular process;GO:0008283//cell proliferation	Os08g0127700 [Oryza sativa Japonica Group]
gi|339713646|gb|JK208846.1|JK208846	583	4	28	0.992775	6.71771	2.75843	-	-	-	conserved hypothetical protein [Ricinus communis]
Unigene4823_ARAawvTARAAPEI-1	226	4	28	2.56101	17.3293	2.75843	-	-	-	-
Unigene58332_ARAawvTARAAPEI-1	359	4	28	1.61222	10.9093	2.75843	-	-	-	-
Unigene27628_ARAawvTARAAPEI-1	172	4	28	3.36505	22.7699	2.75843	-	-	-	-
gi|339684596|gb|JK179520.1|JK179520	560	4	28	1.03355	6.99362	2.75843	-	-	-	-
Unigene8661_ARAawvTARAAPEI-1	325	7	49	3.11655	21.0884	2.75843	-	-	-	-
Unigene40221_ARAawvTARAAPEI-1	218	6	42	3.98249	26.9479	2.75843	-	-	-	-
Unigene17085_ARAawvTARAAPEI-1	364	4	28	1.59008	10.7594	2.75843	-	-	-	-
Unigene7951_ARAawvTARAAPEI-1	217	4	28	2.66723	18.048	2.75843	-	-	-	-
gi|298116784|gb|EZ724525.1|	831	5	35	0.87062	5.89113	2.75843	-	-	-	-
Unigene8673_ARAawvTARAAPEI-1	245	5	35	2.953	19.9818	2.75843	-	-	-	-
gi|298125949|gb|EZ733680.1|	1032	6	42	0.841262	5.69248	2.75843	-	-	-	-
Unigene24468_ARAawvTARAAPEI-1	162	4	28	3.57277	24.1755	2.75843	-	-	-	-
Unigene31504_ARAawvTARAAPEI-1	185	4	28	3.12858	21.1699	2.75843	-	-	-	-
Unigene283_ARAawvTARAAPEI-1	287	8	56	4.03337	27.2922	2.75843	-	-	-	-
Unigene36690_ARAawvTARAAPEI-1	203	7	49	4.98955	33.7623	2.75843	-	-	-	-
Unigene44196_ARAawvTARAAPEI-1	237	5	35	3.05268	20.6562	2.75843	-	-	-	-
gi|296598230|gb|GW987167.1|GW987167	594	8	56	1.94878	13.1866	2.75843	-	-	-	-
gi|339705069|gb|JK201179.1|JK201179	551	6	42	1.57565	10.6618	2.75843	GO:0005618//cell wall	GO:0016788//hydrolase activity, acting on ester bonds	-	Pectinesterase-2 precursor, putative [Ricinus communis]
gi|298118614|gb|EZ726355.1|	1382	73	510	7.64318	51.6171	2.7556	GO:0044444//cytoplasmic part;GO:0016020//membrane;GO:0030312//external encapsulating structure	GO:0005515//protein binding;GO:0032559//adenyl ribonucleotide binding	GO:0006952//defense response;GO:0010035//response to inorganic substance;GO:0044267//cellular protein metabolic process	heat shock protein, putative [Ricinus communis]
Unigene50637_ARAawvTARAAPEI-1	278	32	223	16.6558	112.2	2.75198	-	-	-	-
Unigene67028_ARAawvTARAAPEI-1	598	130	905	31.4559	211.68	2.75048	-	-	-	-
gi|339706293|gb|JK202403.1|JK202403	537	16	111	4.31127	28.9122	2.74549	-	-	-	predicted protein [Populus trichocarpa]
gi|298143367|gb|EZ751098.1|	738	14	97	2.74493	18.3843	2.74363	GO:0043231//intracellular membrane-bounded organelle	GO:0005515//protein binding	GO:0010468//regulation of gene expression	unnamed protein product [Vitis vinifera]
Unigene5210_ARAawvTARAAPEI-1	482	12	83	3.60242	24.0859	2.74115	-	-	-	-
Unigene58413_ARAawvTARAAPEI-1	360	57	394	22.9104	153.082	2.74024	-	-	-	-
gi|339683867|gb|JK182951.1|JK182951	633	10	69	2.28589	15.2467	2.73767	-	-	-	hypothetical protein [Vitis vinifera]
Unigene14282_ARAawvTARAAPEI-1	235	10	69	6.15732	41.0689	2.73767	-	-	-	hypothetical protein LOC100279992 [Zea mays]
Unigene63028_ARAawvTARAAPEI-1	449	10	69	3.22265	21.4949	2.73767	-	-	-	-
gi|298115822|gb|EZ723563.1|	1261	9	62	1.03273	6.87715	2.73535	-	-	-	unknown [Glycine max]
Unigene53447_ARAawvTARAAPEI-1	301	9	62	4.32649	28.8109	2.73535	-	-	-	predicted protein [Populus trichocarpa]
Unigene49854_ARAawvTARAAPEI-1	272	9	62	4.78777	31.8827	2.73535	-	-	-	-
Unigene40602_ARAawvTARAAPEI-1	219	9	62	5.94645	39.5986	2.73535	-	-	-	-
Unigene16287_ARAawvTARAAPEI-1	339	8	55	3.41468	22.6931	2.73243	GO:0043231//intracellular membrane-bounded organelle	GO:0003676//nucleic acid binding;GO:0001071	GO:0010468//regulation of gene expression	unnamed protein product [Vitis vinifera]
gi|298114574|gb|EZ722315.1|	1214	248	1705	29.5592	196.443	2.73243	-	-	-	unknown [Glycine max]
Unigene66450_ARAawvTARAAPEI-1	569	15	103	3.81451	25.3196	2.73069	GO:0043231//intracellular membrane-bounded organelle	GO:0016817//hydrolase activity, acting on acid anhydrides;GO:0032559//adenyl ribonucleotide binding	GO:0010468//regulation of gene expression	unknown [Glycine max]
Unigene51111_ARAawvTARAAPEI-1	282	15	103	7.69665	51.0881	2.73069	-	-	-	S-RNase [Prunus spinosa]
Unigene3277_ARAawvTARAAPEI-1	699	7	48	1.44904	9.60497	2.72868	-	-	-	NPR1/NIM1-like regulatory protein [Populus trichocarpa]
gi|339709460|gb|JK207852.1|JK207852	552	7	48	1.83493	12.1628	2.72868	-	-	-	nodule-enhanced protein phosphatase type 2C [Lotus japonicus]
gi|339713895|gb|JK209095.1|JK209095	511	7	48	1.98215	13.1387	2.72868	GO:0043231//intracellular membrane-bounded organelle	-	GO:0010468//regulation of gene expression	conserved hypothetical protein [Ricinus communis]
Unigene61579_ARAawvTARAAPEI-1	416	13	89	4.52178	29.9246	2.72637	-	GO:0008252//nucleotidase activity;GO:0016312//inositol bisphosphate phosphatase activity	GO:0044237//cellular metabolic process	unknown [Glycine max]
gi|298115894|gb|EZ723635.1|	885	6	41	0.980997	6.47996	2.72366	-	-	-	unknown [Glycine max]
Unigene49445_ARAawvTARAAPEI-1	269	6	41	3.22744	21.3188	2.72366	-	-	-	-
Unigene65959_ARAawvTARAAPEI-1	547	12	82	3.17434	20.9681	2.72366	GO:0009536//plastid	GO:0016709//oxidoreductase activity, acting on paired donors, with incorporation or reduction of molecular oxygen, NADH or NADPH as one donor, and incorporation of one atom of oxygen	GO:0009687//abscisic acid metabolic process	zeaxanthin epoxidase [Glycine max]
gi|339658195|gb|JK159845.1|JK159845	607	6	41	1.43028	9.44772	2.72366	GO:0043231//intracellular membrane-bounded organelle	GO:0003676//nucleic acid binding;GO:0003712//transcription cofactor activity;GO:0001071	GO:0010468//regulation of gene expression;GO:0010564//regulation of cell cycle process	unnamed protein product [Vitis vinifera]
Unigene53075_ARAawvTARAAPEI-1	298	6	41	2.91336	19.2442	2.72366	-	GO:0046914//transition metal ion binding	GO:0003006//reproductive developmental process	putative E3 ubiquitin ligase [Lotus japonicus]
Unigene13956_ARAawvTARAAPEI-1	577	36	246	9.02789	59.6336	2.72366	GO:0043234//protein complex	-	GO:0016192//vesicle-mediated transport	predicted protein [Populus trichocarpa]
gi|296591023|gb|GW973945.1|GW973945	537	6	41	1.61673	10.6793	2.72366	GO:0043231//intracellular membrane-bounded organelle	GO:0017111//nucleoside-triphosphatase activity	-	hypothetical protein isoform 2 [Vitis vinifera]
gi|339653681|gb|JK151103.1|JK151103	548	6	41	1.58427	10.4649	2.72366	GO:0016020//membrane;GO:0043231//intracellular membrane-bounded organelle	GO:0016791//phosphatase activity;GO:0005488//binding	GO:0009718//anthocyanin biosynthetic process;GO:0010468//regulation of gene expression;GO:0010182//sugar mediated signaling pathway;GO:0006350//transcription;GO:0006970//response to osmotic stress;GO:0006801//superoxide metabolic process;GO:0009725//respo	Auxin-responsive protein IAA6, putative [Ricinus communis]
Unigene15621_ARAawvTARAAPEI-1	626	6	41	1.38687	9.16097	2.72366	-	-	-	-
Unigene64397_ARAawvTARAAPEI-1	488	16	109	4.74416	31.242	2.71926	-	GO:0003824//catalytic activity	-	unknown [Glycine max]
gi|298113326|gb|EZ721067.1|	1377	78	531	8.19634	53.9377	2.71824	-	-	-	gonadotropin beta chain [Arachis hypogaea]
Unigene71012_ARAawvTARAAPEI-1	1021	226	1537	32.0289	210.562	2.7168	GO:0005576//extracellular region;GO:0005618//cell wall	GO:0015926//glucosidase activity	GO:0044238//primary metabolic process;GO:0003006//reproductive developmental process	putative beta-D-xylosidase [Glycyrrhiza uralensis]
gi|339701477|gb|JK193982.1|JK193982	523	5	34	1.38334	9.09304	2.71661	-	GO:0016765//transferase activity, transferring alkyl or aryl (other than methyl) groups	GO:0009755//hormone-mediated signaling pathway	glutathione S-transferase GST 16 [Glycine max]
gi|296592318|gb|GW974590.1|GW974590	606	5	34	1.19387	7.84762	2.71661	-	-	-	ARF domain class transcription factor [Malus x domestica]
gi|339689859|gb|JK186261.1|JK186261	559	5	34	1.29425	8.50744	2.71661	-	-	-	-
Unigene38888_ARAawvTARAAPEI-1	212	5	34	3.41267	22.4324	2.71661	GO:0044464//cell part	GO:0015291//secondary active transmembrane transporter activity	GO:0015893//drug transport	unknown [Glycine max]
Unigene42052_ARAawvTARAAPEI-1	226	5	34	3.20126	21.0427	2.71661	GO:0044424//intracellular part	GO:0016812//hydrolase activity, acting on carbon-nitrogen (but not peptide) bonds, in cyclic amides	GO:0006749//glutathione metabolic process	predicted protein [Populus trichocarpa]
Unigene42157_ARAawvTARAAPEI-1	227	5	34	3.18716	20.95	2.71661	-	-	-	-
Unigene45602_ARAawvTARAAPEI-1	244	5	34	2.9651	19.4904	2.71661	-	-	-	-
Unigene50853_ARAawvTARAAPEI-1	280	5	34	2.58388	16.9845	2.71661	-	-	-	-
Unigene51379_ARAawvTARAAPEI-1	284	5	34	2.54748	16.7453	2.71661	-	-	-	-
gi|298145455|gb|EZ753186.1|	1055	19	129	2.60592	17.1029	2.71438	-	-	-	-
Unigene64182_ARAawvTARAAPEI-1	481	14	95	4.21156	27.6255	2.71358	-	-	-	-
gi|296577898|gb|GW960635.1|GW960635	520	9	61	2.50437	16.4081	2.71189	GO:0016020//membrane	-	GO:0006810//transport;GO:0042221//response to chemical stimulus	putative transporter-like protein [Trifolium pratense]
gi|298128617|gb|EZ736348.1|	654	9	61	1.99124	13.0462	2.71189	-	-	-	-
Unigene65410_ARAawvTARAAPEI-1	525	36	244	9.92208	65.0073	2.71189	-	-	-	hypothetical protein [Vitis vinifera]
gi|298114656|gb|EZ722397.1|	1047	31	210	4.28425	28.0546	2.71112	GO:0009536//plastid	GO:0004871//signal transducer activity	GO:0006950//response to stress;GO:0009719;GO:0032502//developmental process	unknown [Glycine max]
Unigene69266_ARAawvTARAAPEI-1	760	22	149	4.1886	27.4223	2.71081	-	GO:0004702//receptor signaling protein serine/threonine kinase activity;GO:0032559//adenyl ribonucleotide binding	GO:0006464//protein modification process	Pti1 kinase-like protein [Glycine max]
Unigene71445_ARAawvTARAAPEI-1	1137	247	1671	31.4337	205.564	2.7092	GO:0031981//nuclear lumen;GO:0044444//cytoplasmic part;GO:0012505//endomembrane system	GO:0003677//DNA binding	GO:0030968//endoplasmic reticulum unfolded protein response;GO:0006351//transcription, DNA-dependent	transcription factor bZIP38 [Glycine max]
Unigene56743_ARAawvTARAAPEI-1	338	62	419	26.5421	173.392	2.70769	-	GO:0004713//protein tyrosine kinase activity;GO:0032559//adenyl ribonucleotide binding	GO:0006464//protein modification process	predicted protein [Populus trichocarpa]
Unigene47256_ARAawvTARAAPEI-1	254	12	81	6.83608	44.6049	2.70596	GO:0043231//intracellular membrane-bounded organelle	GO:0016709//oxidoreductase activity, acting on paired donors, with incorporation or reduction of molecular oxygen, NADH or NADPH as one donor, and incorporation of one atom of oxygen;GO:0005506//iron ion binding	GO:0009965//leaf morphogenesis;GO:0010073//meristem maintenance;GO:0045927//positive regulation of growth;GO:0008152//metabolic process;GO:0003006//reproductive developmental process;GO:0008283//cell proliferation	unnamed protein product [Vitis vinifera]
gi|339694824|gb|JK190268.1|JK190268	535	4	27	1.08185	7.05898	2.70596	-	GO:0005515//protein binding	-	unknown [Glycine max]
gi|298144752|gb|EZ752483.1|	468	16	108	4.94691	32.2782	2.70596	GO:0043234//protein complex	GO:0005515//protein binding	GO:0044267//cellular protein metabolic process	protein binding protein, putative [Ricinus communis]
gi|339706011|gb|JK202121.1|JK202121	569	8	54	2.0344	13.2743	2.70596	GO:0043231//intracellular membrane-bounded organelle	-	-	predicted protein [Populus trichocarpa]
Unigene18448_ARAawvTARAAPEI-1	475	4	27	1.2185	7.95064	2.70596	GO:0043231//intracellular membrane-bounded organelle	GO:0003676//nucleic acid binding	GO:0010468//regulation of gene expression;GO:0006350//transcription	predicted protein [Populus trichocarpa]
Unigene7597_ARAawvTARAAPEI-1	323	4	27	1.79191	11.6921	2.70596	-	-	-	-
gi|296574912|gb|GW957148.1|GW957148	263	4	27	2.20071	14.3595	2.70596	-	-	-	-
gi|298140407|gb|EZ748138.1|	656	4	27	0.882299	5.75694	2.70596	-	-	-	-
gi|296597062|gb|GW977167.1|GW977167	626	4	27	0.924582	6.03283	2.70596	-	-	-	unknown [Medicago truncatula]
gi|339681462|gb|JK181132.1|JK181132	578	4	27	1.00136	6.53383	2.70596	GO:0042579//microbody;GO:0009536//plastid	GO:0016301//kinase activity;GO:0032559//adenyl ribonucleotide binding	GO:0009108//coenzyme biosynthetic process	unknown [Glycine max]
Unigene68613_ARAawvTARAAPEI-1	703	4	27	0.823312	5.37205	2.70596	GO:0016020//membrane	GO:0015291//secondary active transmembrane transporter activity	GO:0015698//inorganic anion transport;GO:0009268//response to pH;GO:0051707//response to other organism	TGF-beta receptor, type I/II extracellular region [Medicago truncatula]
Unigene17593_ARAawvTARAAPEI-1	1575	72	486	6.61472	43.1606	2.70596	-	-	-	PAD4 [Glycine max]
gi|298147848|gb|EZ755579.1|	1112	16	108	2.08197	13.5847	2.70596	-	GO:0000166//nucleotide binding;GO:0004712//protein serine/threonine/tyrosine kinase activity;GO:0019887//protein kinase regulator activity	GO:0010557//positive regulation of macromolecule biosynthetic process;GO:0006555//methionine metabolic process;GO:0002239//response to oomycetes;GO:0009700//indole phytoalexin biosynthetic process;GO:0006970//response to osmotic stress;GO:0006468//protein	mitogen-activated protein kinase kinase [Capsicum annuum]
gi|298123389|gb|EZ731130.1|	1388	4	27	0.416994	2.72086	2.70596	GO:0043231//intracellular membrane-bounded organelle	GO:0030528//transcription regulator activity;GO:0005488//binding;GO:0001071	GO:0009408//response to heat;GO:0006350//transcription;GO:0010557//positive regulation of macromolecule biosynthetic process	heat shock transcription factor A-2 [Arachis hypogaea subsp. hypogaea]
Unigene52257_ARAawvTARAAPEI-1	291	8	54	3.97792	25.9557	2.70596	-	-	-	conserved hypothetical protein [Ricinus communis]
Unigene45162_ARAawvTARAAPEI-1	242	4	27	2.39169	15.6056	2.70596	-	GO:0015926//glucosidase activity;GO:0043167//ion binding	GO:0044238//primary metabolic process	beta-glucosidase, putative [Ricinus communis]
Unigene4073_ARAawvTARAAPEI-1	201	4	27	2.87954	18.7888	2.70596	-	-	-	-
Unigene11543_ARAawvTARAAPEI-1	336	4	27	1.72258	11.2397	2.70596	-	-	-	-
Unigene42063_ARAawvTARAAPEI-1	226	4	27	2.56101	16.7104	2.70596	-	-	-	-
Unigene15556_ARAawvTARAAPEI-1	290	4	27	1.99582	13.0226	2.70596	-	-	-	-
Unigene40573_ARAawvTARAAPEI-1	219	4	27	2.64287	17.2445	2.70596	-	-	-	-
Unigene42285_ARAawvTARAAPEI-1	227	4	27	2.54973	16.6368	2.70596	-	-	-	-
gi|298114684|gb|EZ722425.1|	705	207	1396	42.4855	276.967	2.70467	GO:0044424//intracellular part	GO:0043169//cation binding;GO:0005515//protein binding;GO:0008168//methyltransferase activity;GO:0032559//adenyl ribonucleotide binding	GO:0006950//response to stress;GO:0006730//one-carbon metabolic process;GO:0044267//cellular protein metabolic process	unknown [Glycine max]
Unigene17818_ARAawvTARAAPEI-1	411	35	236	12.3221	80.316	2.70444	-	-	-	-
gi|298125488|gb|EZ733229.1|	1701	2610	17587	222.022	1446.17	2.70346	-	GO:0005488//binding	-	lectin [Pterocarpus rotundifolius]
gi|339711584|gb|JK206544.1|JK206544	563	19	128	4.8832	31.8005	2.70315	-	-	-	-
Unigene50412_ARAawvTARAAPEI-1	276	15	101	7.86397	51.1852	2.7024	-	-	-	-
gi|298117489|gb|EZ725230.1|	737	11	74	2.15966	14.0442	2.7011	GO:0043231//intracellular membrane-bounded organelle	GO:0046914//transition metal ion binding;GO:0042802//identical protein binding;GO:0046983//protein dimerization activity	GO:0010074//maintenance of meristem identity;GO:0010015//root morphogenesis;GO:0003006//reproductive developmental process;GO:0010467//gene expression;GO:0046739//spread of virus in host	Potyvirus VPg interacting protein [Arachis hypogaea]
gi|339707390|gb|JK200315.1|JK200315	548	25	168	6.60114	42.8806	2.69954	-	-	-	hypothetical protein [Vitis vinifera]
gi|296608646|gb|GW991241.1|GW991241	412	7	47	2.45844	15.9563	2.69831	GO:0005618//cell wall;GO:0031224//intrinsic to membrane	GO:0003824//catalytic activity	-	serine-threonine protein kinase, plant-type, putative [Ricinus communis]
Unigene55128_ARAawvTARAAPEI-1	319	14	94	6.35034	41.2163	2.69831	-	-	GO:0051716//cellular response to stimulus;GO:0023033;GO:0009639//response to red or far red light	hypothetical protein [Vitis vinifera]
Unigene9713_ARAawvTARAAPEI-1	369	7	47	2.74493	17.8157	2.69831	-	-	-	-
Unigene44297_ARAawvTARAAPEI-1	238	7	47	4.25579	27.6218	2.69831	-	-	-	-
Unigene49030_ARAawvTARAAPEI-1	266	7	47	3.80782	24.7143	2.69831	-	-	-	-
gi|298125531|gb|EZ733272.1|	1952	241	1618	17.8647	115.939	2.69818	GO:0043231//intracellular membrane-bounded organelle	GO:0046914//transition metal ion binding;GO:0008238//exopeptidase activity	-	unknown [Glycine max]
Unigene45303_ARAawvTARAAPEI-1	243	17	114	10.1228	65.6191	2.6965	-	-	-	cytochrome P450 [Populus trichocarpa]
Unigene19093_ARAawvTARAAPEI-1	655	46	308	10.1619	65.772	2.6943	GO:0005618//cell wall	GO:0016772//transferase activity, transferring phosphorus-containing groups	-	unknown [Medicago truncatula]
gi|296597317|gb|GW977422.1|GW977422	557	97	649	25.1986	162.975	2.69324	-	-	-	hypothetical protein OsI_18673 [Oryza sativa Indica Group]
gi|298128104|gb|EZ735835.1|	1238	52	347	6.07774	39.2049	2.68943	GO:0005634//nucleus	GO:0001071	-	unknown [Glycine max]
Unigene10383_ARAawvTARAAPEI-1	342	6	40	2.53854	16.3593	2.68804	GO:0044464//cell part	-	GO:0015833//peptide transport	unnamed protein product [Vitis vinifera]
gi|298138521|gb|EZ746252.1|	1280	15	100	1.69567	10.9275	2.68804	GO:0009536//plastid	GO:0016757//transferase activity, transferring glycosyl groups	GO:0006073//cellular glucan metabolic process	starch synthase IIa precursor [Lotus japonicus]
gi|298142568|gb|EZ750299.1|	641	9	60	2.03163	13.0926	2.68804	-	-	-	ubiquitin-protein ligase, putative [Ricinus communis]
gi|339700418|gb|JK196251.1|JK196251	576	6	40	1.50726	9.71335	2.68804	-	GO:0004091//carboxylesterase activity	GO:0006629//lipid metabolic process	predicted protein [Populus trichocarpa]
Unigene4983_ARAawvTARAAPEI-1	450	15	100	4.82323	31.0827	2.68804	-	-	-	predicted protein [Populus trichocarpa]
gi|298144416|gb|EZ752147.1|	944	9	60	1.37953	8.89019	2.68804	GO:0043234//protein complex	GO:0004721//phosphoprotein phosphatase activity;GO:0043169//cation binding	GO:0006464//protein modification process	nodule-enhanced protein phosphatase type 2C [Lotus japonicus]
Unigene55902_ARAawvTARAAPEI-1	328	6	40	2.6469	17.0576	2.68804	-	GO:0046872//metal ion binding	-	hypothetical protein LOC100272854 [Zea mays]
gi|339712520|gb|JK207005.1|JK207005	570	15	100	3.80782	24.539	2.68804	-	-	-	hypothetical protein ARALYDRAFT_908432 [Arabidopsis lyrata subsp. lyrata]
gi|296585821|gb|GW965707.1|GW965707	411	9	60	3.16855	20.4193	2.68804	-	GO:0016301//kinase activity	-	GmCK2p [Glycine max]
gi|296606999|gb|GW980874.1|GW980874	343	51	340	21.5147	138.649	2.68804	-	-	-	apyrase-like protein [Medicago truncatula]
Unigene49172_ARAawvTARAAPEI-1	267	6	40	3.25162	20.9547	2.68804	-	-	-	-
Unigene4021_ARAawvTARAAPEI-1	228	6	40	3.80782	24.539	2.68804	-	-	-	-
Unigene5162_ARAawvTARAAPEI-1	548	77	513	20.3315	130.939	2.6871	GO:0009536//plastid	GO:0016742//hydroxymethyl-, formyl- and related transferase activity;GO:0048037//cofactor binding	GO:0009069//serine family amino acid metabolic process	similar to plastid serine hydroxymethyltransferase [Vitis vinifera]
gi|298115123|gb|EZ722864.1|	646	25	166	5.59973	35.9424	2.68226	-	GO:0030528//transcription regulator activity	GO:0009725//response to hormone stimulus;GO:0010468//regulation of gene expression;GO:0010556;GO:0006970//response to osmotic stress;GO:0006350//transcription	predicted protein [Populus trichocarpa]
gi|339666346|gb|JK163837.1|JK163837	500	11	73	3.18333	20.4214	2.68147	-	-	-	unnamed protein product [Vitis vinifera]
Unigene16489_ARAawvTARAAPEI-1	534	11	73	2.98065	19.1211	2.68147	GO:0043231//intracellular membrane-bounded organelle	-	-	predicted protein [Populus trichocarpa]
gi|298136250|gb|EZ743981.1|	1054	254	1685	34.8701	223.61	2.68092	GO:0043231//intracellular membrane-bounded organelle;GO:0044425//membrane part	GO:0016491//oxidoreductase activity;GO:0005506//iron ion binding	-	unknown [Glycine max]
gi|298123210|gb|EZ730951.1|	1098	30	199	3.95347	25.3503	2.68081	GO:0043231//intracellular membrane-bounded organelle	GO:0003677//DNA binding;GO:0001071	GO:0010468//regulation of gene expression	repressor protein [Glycine max]
Unigene64217_ARAawvTARAAPEI-1	482	19	126	5.70382	36.5641	2.68043	-	-	-	-
gi|298137645|gb|EZ745376.1|	775	19	126	3.54741	22.7405	2.68043	GO:0043231//intracellular membrane-bounded organelle	-	GO:0010468//regulation of gene expression	unknown [Glycine max]
gi|298133633|gb|EZ741364.1|	562	24	159	6.17923	39.5724	2.679	-	GO:0004674//protein serine/threonine kinase activity;GO:0000166//nucleotide binding	-	predicted protein [Populus trichocarpa]
Unigene54459_ARAawvTARAAPEI-1	311	8	53	3.72211	23.8368	2.679	-	-	-	-
Unigene32033_ARAawvTARAAPEI-1	187	8	53	6.19025	39.643	2.679	-	-	-	-
gi|339692179|gb|JK191462.1|JK191462	513	21	139	5.92327	37.8991	2.6777	GO:0031224//intrinsic to membrane	GO:0015075//ion transmembrane transporter activity	GO:0006810//transport	predicted protein [Populus trichocarpa]
gi|339680691|gb|JK178111.1|JK178111	563	13	86	3.34114	21.3659	2.6769	GO:0043231//intracellular membrane-bounded organelle	GO:0003677//DNA binding;GO:0001071;GO:0005515//protein binding	GO:0006351//transcription, DNA-dependent;GO:0006952//defense response	unknown [Glycine max]
Unigene8931_ARAawvTARAAPEI-1	218	13	86	8.62872	55.179	2.6769	-	-	-	-
Unigene7971_ARAawvTARAAPEI-1	1186	44	291	5.36819	34.3194	2.67652	GO:0031224//intrinsic to membrane	GO:0004871//signal transducer activity;GO:0016628//oxidoreductase activity, acting on the CH-CH group of donors, NAD or NADP as acceptor;GO:0008235//metalloexopeptidase activity	GO:0010075//regulation of meristem growth;GO:0009909//regulation of flower development;GO:0010051//xylem and phloem pattern formation;GO:0019538//protein metabolic process;GO:0010015//root morphogenesis;GO:0009639//response to red or far red light	unnamed protein product [Vitis vinifera]
Unigene68280_ARAawvTARAAPEI-1	677	33	218	7.05318	45.0401	2.67487	-	-	-	unknown [Glycine max]
Unigene36374_ARAawvTARAAPEI-1	202	10	66	7.16322	45.7009	2.67354	-	GO:0005488//binding	-	unnamed protein product [Vitis vinifera]
gi|339684513|gb|JK179437.1|JK179437	598	35	231	8.46889	54.0309	2.67354	-	-	-	unknown [Glycine max]
Unigene41037_ARAawvTARAAPEI-1	221	5	33	3.27369	20.8859	2.67354	GO:0042598//vesicular fraction;GO:0031090//organelle membrane;GO:0043231//intracellular membrane-bounded organelle;GO:0031224//intrinsic to membrane	GO:0004497//monooxygenase activity;GO:0005506//iron ion binding	GO:0003006//reproductive developmental process;GO:0008152//metabolic process	unknown [Glycine max]
Unigene15314_ARAawvTARAAPEI-1	470	5	33	1.53933	9.82082	2.67354	GO:0009536//plastid	-	-	predicted protein [Populus trichocarpa]
gi|339660271|gb|JK153836.1|JK153836	550	5	33	1.31543	8.39234	2.67354	GO:0016020//membrane	GO:0030246//carbohydrate binding;GO:0004702//receptor signaling protein serine/threonine kinase activity;GO:0032559//adenyl ribonucleotide binding	GO:0006464//protein modification process;GO:0008037//cell recognition	hypothetical protein [Vitis vinifera]
gi|339705210|gb|JK201320.1|JK201320	550	5	33	1.31543	8.39234	2.67354	-	GO:0046872//metal ion binding;GO:0019787//small conjugating protein ligase activity	GO:0080134//regulation of response to stress;GO:0006970//response to osmotic stress;GO:0032446//protein modification by small protein conjugation;GO:0009738//abscisic acid mediated signaling pathway	hypothetical protein [Vitis vinifera]
Unigene44935_ARAawvTARAAPEI-1	241	5	33	3.00201	19.1526	2.67354	-	-	-	hypothetical protein [Vitis vinifera]
gi|298113472|gb|EZ721213.1|	800	5	33	0.904356	5.76973	2.67354	-	GO:0016491//oxidoreductase activity	-	Desacetoxyvindoline 4-hydroxylase, putative [Ricinus communis]
Unigene59957_ARAawvTARAAPEI-1	385	15	99	5.63755	35.9672	2.67354	-	GO:0004702//receptor signaling protein serine/threonine kinase activity;GO:0004713//protein tyrosine kinase activity;GO:0032559//adenyl ribonucleotide binding	GO:0006464//protein modification process	cysteine-rich protein [Glycine max]
gi|296598227|gb|GW987164.1|GW987164	645	5	33	1.12168	7.15626	2.67354	-	-	-	cc-nbs-lrr resistance protein [Populus trichocarpa]
Unigene10174_ARAawvTARAAPEI-1	341	5	33	2.12166	13.536	2.67354	-	-	-	-
Unigene44701_ARAawvTARAAPEI-1	240	5	33	3.01452	19.2324	2.67354	-	-	-	-
Unigene55125_ARAawvTARAAPEI-1	319	5	33	2.26798	14.4695	2.67354	-	-	-	-
Unigene7078_ARAawvTARAAPEI-1	312	5	33	2.31886	14.7942	2.67354	-	-	-	-
Unigene57549_ARAawvTARAAPEI-1	348	5	33	2.07898	13.2638	2.67354	-	-	-	-
Unigene46481_ARAawvTARAAPEI-1	250	10	66	5.78788	36.9263	2.67354	-	-	-	-
Unigene64292_ARAawvTARAAPEI-1	485	5	33	1.49172	9.51708	2.67354	-	GO:0005488//binding	GO:0032502//developmental process;GO:0051707//response to other organism	unknown [Medicago truncatula]
Unigene13085_ARAawvTARAAPEI-1	626	5	33	1.15573	7.37346	2.67354	-	-	-	predicted protein [Populus trichocarpa]
Unigene11769_ARAawvTARAAPEI-1	435	5	33	1.66318	10.611	2.67354	-	GO:0003676//nucleic acid binding;GO:0001071	GO:0010468//regulation of gene expression;GO:0032501//multicellular organismal process	NAC domain protein [Glycine max]
Unigene47829_ARAawvTARAAPEI-1	258	5	33	2.80421	17.8906	2.67354	-	-	-	conserved hypothetical protein [Ricinus communis]
gi|298129864|gb|EZ737595.1|	821	22	145	3.87739	24.7034	2.67155	GO:0043231//intracellular membrane-bounded organelle;GO:0031090//organelle membrane	GO:0015082//di-, tri-valent inorganic cation transmembrane transporter activity	GO:0006952//defense response;GO:0051707//response to other organism;GO:0010038//response to metal ion;GO:0006800//oxygen and reactive oxygen species metabolic process;GO:0000041//transition metal ion transport;GO:0055066;GO:0030003//cellular cation homeos	unnamed protein product [Vitis vinifera]
gi|298143851|gb|EZ751582.1|	1196	22	145	2.66165	16.9578	2.67155	GO:0044464//cell part	-	-	conserved hypothetical protein [Ricinus communis]
Unigene326_ARAawvTARAAPEI-1	250	12	79	6.94546	44.1996	2.66989	GO:0030529//ribonucleoprotein complex	GO:0046914//transition metal ion binding	GO:0022613//ribonucleoprotein complex biogenesis	unknown [Glycine max]
gi|298127988|gb|EZ735719.1|	944	31	204	4.7517	30.2266	2.6693	-	-	GO:0009987//cellular process	predicted protein [Populus trichocarpa]
Unigene43719_ARAawvTARAAPEI-1	234	14	92	8.65709	54.9925	2.66728	-	-	-	-
gi|339681613|gb|JK181283.1|JK181283	576	28	184	7.03388	44.6814	2.66728	-	GO:0030528//transcription regulator activity;GO:0001071	GO:0009699//phenylpropanoid biosynthetic process;GO:0010468//regulation of gene expression;GO:0006351//transcription, DNA-dependent	MYB-related protein [Lotus japonicus]
gi|298113700|gb|EZ721441.1|	1546	50	328	4.67972	29.6754	2.66477	GO:0016020//membrane	GO:0004871//signal transducer activity;GO:0004713//protein tyrosine kinase activity;GO:0032559//adenyl ribonucleotide binding	GO:0006464//protein modification process	receptor serine-threonine protein kinase, putative [Ricinus communis]
Unigene62785_ARAawvTARAAPEI-1	443	9	59	2.93967	18.6286	2.66379	-	GO:0046872//metal ion binding;GO:0004629//phospholipase C activity;GO:0060089//molecular transducer activity	GO:0044238//primary metabolic process;GO:0023060	phosphoinositide-specific phospholipase C P12 [Glycine max]
gi|298145331|gb|EZ753062.1|	499	9	59	2.60977	16.538	2.66379	-	-	-	-
Unigene67936_ARAawvTARAAPEI-1	651	18	118	4.00084	25.3532	2.66379	-	GO:0046914//transition metal ion binding	-	hypothetical protein [Vitis vinifera]
Unigene44367_ARAawvTARAAPEI-1	238	11	72	6.68768	42.3143	2.66157	-	GO:0046872//metal ion binding;GO:0003824//catalytic activity	-	predicted protein [Populus trichocarpa]
gi|339708601|gb|JK204497.1|JK204497	543	13	85	3.4642	21.8953	2.66003	-	-	-	unnamed protein product [Vitis vinifera]
Unigene62585_ARAawvTARAAPEI-1	438	13	85	4.29466	27.1442	2.66003	-	-	-	hypothetical protein VITISV_020819 [Vitis vinifera]
gi|298116154|gb|EZ723895.1|	750	144	938	27.7818	174.934	2.65459	-	-	-	unknown [Glycine max]
gi|298143977|gb|EZ751708.1|	1168	396	2576	49.0582	308.486	2.65264	-	-	GO:0010467//gene expression;GO:0006970//response to osmotic stress	unnamed protein product [Vitis vinifera]
Unigene62256_ARAawvTARAAPEI-1	431	10	65	3.35724	21.0944	2.65152	-	GO:0004672//protein kinase activity	-	unnamed protein product [Vitis vinifera]
Unigene64916_ARAawvTARAAPEI-1	506	4	26	1.14385	7.18711	2.65152	-	GO:0004091//carboxylesterase activity;GO:0071617	-	unnamed protein product [Vitis vinifera]
Unigene33662_ARAawvTARAAPEI-1	192	4	26	3.01452	18.941	2.65152	-	-	-	unnamed protein product [Thellungiella halophila]
Unigene64322_ARAawvTARAAPEI-1	486	4	26	1.19092	7.48288	2.65152	-	GO:0016740//transferase activity	-	unknown [Medicago truncatula]
gi|298116666|gb|EZ724407.1|	730	4	26	0.79286	4.98175	2.65152	-	-	GO:0009725//response to hormone stimulus	unknown [Medicago truncatula]
Unigene8067_ARAawvTARAAPEI-1	258	10	65	5.60841	35.2391	2.65152	-	-	-	unknown [Glycine max]
gi|300517633|gb|HO115885.1|HO115885	525	8	52	2.20491	13.854	2.65152	-	-	-	unknown [Glycine max]
Unigene38471_ARAawvTARAAPEI-1	210	6	39	4.1342	25.9763	2.65152	-	GO:0003676//nucleic acid binding;GO:0001071	GO:0010468//regulation of gene expression	trihelix transcription factor [Glycine max]
gi|298150691|gb|EZ758422.1|	563	6	39	1.54206	9.6892	2.65152	GO:0044444//cytoplasmic part	GO:0016412//serine O-acyltransferase activity	GO:0006563//L-serine metabolic process	serine acetyltransferase [Citrullus lanatus]
gi|296601816|gb|GW984957.1|GW984957	632	4	26	0.915804	5.75424	2.65152	GO:0044444//cytoplasmic part;GO:0043231//intracellular membrane-bounded organelle	-	-	hypothetical protein VITISV_039450 [Vitis vinifera]
Unigene65923_ARAawvTARAAPEI-1	546	12	78	3.18015	19.9818	2.65152	-	-	-	hypothetical protein VITISV_010199 [Vitis vinifera]
gi|298115658|gb|EZ723399.1|	770	6	39	1.12751	7.08444	2.65152	-	-	GO:0006412//translation	hypothetical protein isoform 2 [Vitis vinifera]
Unigene19793_ARAawvTARAAPEI-1	150	4	26	3.85859	24.2445	2.65152	GO:0043234//protein complex	GO:0046914//transition metal ion binding;GO:0019787//small conjugating protein ligase activity	GO:0032446//protein modification by small protein conjugation	hypothetical protein [Vitis vinifera]
Unigene66891_ARAawvTARAAPEI-1	590	30	195	7.35747	46.229	2.65152	GO:0009536//plastid	GO:0046872//metal ion binding;GO:0010333	GO:0006644//phospholipid metabolic process;GO:0009646//response to absence of light;GO:0006950//response to stress;GO:0008299//isoprenoid biosynthetic process	beta-ocimene synthase [Phaseolus lunatus]
Unigene6043_ARAawvTARAAPEI-1	228	4	26	2.53854	15.9504	2.65152	-	-	-	-
Unigene19859_ARAawvTARAAPEI-1	150	4	26	3.85859	24.2445	2.65152	-	-	-	-
Unigene48282_ARAawvTARAAPEI-1	261	4	26	2.21758	13.9336	2.65152	-	-	-	-
gi|339670382|gb|JK168432.1|JK168432	568	24	156	6.11396	38.4156	2.65152	-	-	-	-
Unigene8702_ARAawvTARAAPEI-1	315	18	117	8.2684	51.9526	2.65152	-	-	-	-
Unigene62574_ARAawvTARAAPEI-1	438	14	91	4.62502	29.0602	2.65152	-	-	-	-
gi|296597602|gb|GW977707.1|GW977707	528	4	26	1.09619	6.88765	2.65152	-	-	-	-
Unigene28187_ARAawvTARAAPEI-1	174	6	39	4.98955	31.3507	2.65152	-	-	-	-
Unigene7079_ARAawvTARAAPEI-1	382	4	26	1.51515	9.5201	2.65152	-	-	-	-
Unigene34388_ARAawvTARAAPEI-1	195	4	26	2.96814	18.6496	2.65152	-	-	-	unnamed protein product [Vitis vinifera]
Unigene60762_ARAawvTARAAPEI-1	400	6	39	2.17046	13.6376	2.65152	-	GO:0016709//oxidoreductase activity, acting on paired donors, with incorporation or reduction of molecular oxygen, NADH or NADPH as one donor, and incorporation of one atom of oxygen;GO:0005506//iron ion binding	GO:0008152//metabolic process	Cytochrome P450 71D8; AltName: Full=Cytochrome P450 CP7
Unigene42660_ARAawvTARAAPEI-1	229	4	26	2.52746	15.8807	2.65152	-	-	-	-
Unigene64675_ARAawvTARAAPEI-1	497	4	26	1.16456	7.31726	2.65152	-	-	-	-
Unigene66630_ARAawvTARAAPEI-1	578	53	344	13.2681	83.2458	2.64942	-	-	-	-
Unigene70442_ARAawvTARAAPEI-1	914	23	149	3.64117	22.8019	2.64668	-	GO:0004674//protein serine/threonine kinase activity;GO:0032559//adenyl ribonucleotide binding	GO:0006952//defense response;GO:0006464//protein modification process;GO:0023060	protein kinase [Phaseolus vulgaris]
Unigene10505_ARAawvTARAAPEI-1	1099	44	285	5.79315	36.2726	2.64646	-	-	-	unknown [Glycine max]
gi|339670348|gb|JK168398.1|JK168398	583	45	291	11.1687	69.8162	2.6441	GO:0044464//cell part	GO:0004497//monooxygenase activity;GO:0005506//iron ion binding	GO:0008152//metabolic process	cytochrome P450 [Populus trichocarpa]
gi|298129715|gb|EZ737446.1|	681	13	84	2.7622	17.253	2.64295	-	-	-	unnamed protein product [Vitis vinifera]
Unigene39264_ARAawvTARAAPEI-1	213	37	239	25.1352	156.946	2.64249	-	-	-	hypothetical protein [Vitis vinifera]
gi|298128106|gb|EZ735837.1|	1141	3110	20088	394.398	2462.54	2.64242	-	GO:0030246//carbohydrate binding	-	lectin [Pterocarpus angolensis]
Unigene54678_ARAawvTARAAPEI-1	314	24	155	11.0596	69.0452	2.64224	-	-	-	-
gi|298116728|gb|EZ724469.1|	1411	79	510	8.10139	50.5563	2.64165	-	-	-	unknown [Glycine max]
Unigene54883_ARAawvTARAAPEI-1	316	9	58	4.12112	25.6728	2.63913	-	-	-	unnamed protein product [Vitis vinifera]
Unigene16507_ARAawvTARAAPEI-1	686	18	116	3.79671	23.6519	2.63913	-	GO:0004180//carboxypeptidase activity	GO:0019538//protein metabolic process	serine carboxypeptidase, putative [Ricinus communis]
Unigene66247_ARAawvTARAAPEI-1	560	36	232	9.30195	57.9471	2.63913	-	-	-	nucleotide binding protein, putative [Ricinus communis]
Unigene53888_ARAawvTARAAPEI-1	305	9	58	4.26975	26.5987	2.63913	-	-	-	-
Unigene6612_ARAawvTARAAPEI-1	307	9	58	4.24193	26.4254	2.63913	-	-	-	-
Unigene50378_ARAawvTARAAPEI-1	276	9	58	4.71838	29.3935	2.63913	-	-	-	-
Unigene15277_ARAawvTARAAPEI-1	300	18	116	8.68182	54.084	2.63913	-	-	-	-
Unigene14207_ARAawvTARAAPEI-1	571	9	58	2.28069	14.2077	2.63913	-	-	-	RNA-directed DNA polymerase (Reverse transcriptase) [Medicago truncatula]
gi|339650068|gb|JK151481.1|JK151481	525	7	45	1.92929	11.9891	2.63557	-	GO:0003676//nucleic acid binding	GO:0010468//regulation of gene expression	ZF-HD homeobox domain-containing protein [Solanum tuberosum]
gi|298117446|gb|EZ725187.1|	1028	7	45	0.985291	6.12282	2.63557	GO:0000785//chromatin;GO:0043231//intracellular membrane-bounded organelle	GO:0003676//nucleic acid binding	GO:0034728	histone H2B.2 [Camellia sinensis]
Unigene10276_ARAawvTARAAPEI-1	849	49	315	8.35118	51.8961	2.63557	-	GO:0003723//RNA binding;GO:0017111//nucleoside-triphosphatase activity	-	dicer-like protein [Populus trichocarpa]
Unigene27426_ARAawvTARAAPEI-1	171	7	45	5.92327	36.8085	2.63557	-	-	-	-
Unigene51177_ARAawvTARAAPEI-1	282	7	45	3.59177	22.32	2.63557	-	GO:0016491//oxidoreductase activity;GO:0070011//peptidase activity, acting on L-amino acid peptides	GO:0008152//metabolic process	Peptidase S8 and S53, subtilisin, kexin, sedolisin [Medicago truncatula]
Unigene64213_ARAawvTARAAPEI-1	482	7	45	2.10141	13.0586	2.63557	-	-	-	hypothetical protein VITISV_031334 [Vitis vinifera]
Unigene6735_ARAawvTARAAPEI-1	536	22	141	5.93906	36.7948	2.6312	GO:0005881//cytoplasmic microtubule	GO:0015631//tubulin binding	GO:0051707//response to other organism;GO:0031109//microtubule polymerization or depolymerization;GO:0048285//organelle fission;GO:0052093	predicted protein [Populus trichocarpa]
Unigene61018_ARAawvTARAAPEI-1	405	10	64	3.57277	22.1033	2.62915	-	-	-	unnamed protein product [Vitis vinifera]
Unigene57122_ARAawvTARAAPEI-1	342	5	32	2.11545	13.0875	2.62915	-	-	-	Polynucleotidyl transferase, Ribonuclease H fold [Medicago truncatula]
gi|298125537|gb|EZ733278.1|	952	10	64	1.51993	9.40318	2.62915	GO:0009526//plastid envelope	GO:0016709//oxidoreductase activity, acting on paired donors, with incorporation or reduction of molecular oxygen, NADH or NADPH as one donor, and incorporation of one atom of oxygen	GO:0009687//abscisic acid metabolic process;GO:0009756//carbohydrate mediated signaling;GO:0016117//carotenoid biosynthetic process;GO:0009639//response to red or far red light;GO:0006950//response to stress	CpABA1 [Vigna unguiculata]
gi|339674085|gb|JK170923.1|JK170923	554	5	32	1.30593	8.07927	2.62915	-	-	-	-
Unigene10933_ARAawvTARAAPEI-1	251	5	32	2.88241	17.8323	2.62915	-	-	-	-
Unigene37557_ARAawvTARAAPEI-1	207	5	32	3.4951	21.6228	2.62915	-	-	-	-
gi|296596718|gb|GW976823.1|GW976823	227	5	32	3.18716	19.7177	2.62915	-	-	-	-
Unigene13699_ARAawvTARAAPEI-1	249	15	96	8.71669	53.9267	2.62915	-	GO:0016790//thiolester hydrolase activity;GO:0019783//small conjugating protein-specific protease activity	GO:0019941//modification-dependent protein catabolic process	unnamed protein product [Vitis vinifera]
Unigene50605_ARAawvTARAAPEI-1	277	5	32	2.61186	16.1585	2.62915	-	-	-	hypothetical protein [Vitis vinifera]
gi|298115355|gb|EZ723096.1|	814	10	64	1.7776	10.9973	2.62915	GO:0009534//chloroplast thylakoid	GO:0046906//tetrapyrrole binding;GO:0003676//nucleic acid binding;GO:0001071	GO:0003006//reproductive developmental process;GO:0009791//post-embryonic development;GO:0006091//generation of precursor metabolites and energy	hypothetical protein [Vitis vinifera]
Unigene8190_ARAawvTARAAPEI-1	380	5	32	1.90391	11.7787	2.62915	-	-	-	-
Unigene12346_ARAawvTARAAPEI-1	236	5	32	3.06561	18.9657	2.62915	-	-	-	-
Unigene38259_ARAawvTARAAPEI-1	209	5	32	3.46165	21.4159	2.62915	-	-	-	-
Unigene58373_ARAawvTARAAPEI-1	359	5	32	2.01528	12.4677	2.62915	-	-	-	-
Unigene27016_ARAawvTARAAPEI-1	170	5	32	4.25579	26.3289	2.62915	-	-	-	-
Unigene2553_ARAawvTARAAPEI-1	228	5	32	3.17318	19.6312	2.62915	-	-	-	-
Unigene4023_ARAawvTARAAPEI-1	286	5	32	2.52967	15.65	2.62915	-	-	-	-
Unigene64825_ARAawvTARAAPEI-1	503	33	211	9.49304	58.6741	2.62778	GO:0042579//microbody	GO:0005488//binding;GO:0016405//CoA-ligase activity	GO:0019941//modification-dependent protein catabolic process	acyl:coa ligase acetate-coa synthetase-like protein [Populus trichocarpa]
Unigene61399_ARAawvTARAAPEI-1	412	23	147	8.07775	49.9059	2.62719	-	-	-	-
gi|296609259|gb|GW991854.1|GW991854	569	18	115	4.57741	28.2694	2.62664	-	-	-	hypothetical protein [Vitis vinifera]
Unigene8423_ARAawvTARAAPEI-1	309	13	83	6.08758	37.5709	2.62567	-	-	-	-
Unigene66576_ARAawvTARAAPEI-1	575	203	1296	51.0843	315.26	2.62559	GO:0009536//plastid	GO:0016491//oxidoreductase activity	GO:0008152//metabolic process	putative polyphenol oxidase [Neillia thyrsiflora]
gi|298147523|gb|EZ755254.1|	1985	97	619	7.07084	43.6176	2.62496	GO:0043231//intracellular membrane-bounded organelle	GO:0016859//cis-trans isomerase activity;GO:0005527//macrolide binding;GO:0005515//protein binding	GO:0006950//response to stress;GO:0044267//cellular protein metabolic process;GO:0010038//response to metal ion	predicted protein [Populus trichocarpa]
gi|298128756|gb|EZ736487.1|	1556	42	268	3.9057	24.0911	2.62485	GO:0016023//cytoplasmic membrane-bounded vesicle;GO:0016020//membrane	GO:0004672//protein kinase activity;GO:0042802//identical protein binding;GO:0031406//carboxylic acid binding	GO:0010102//lateral root morphogenesis;GO:0009725//response to hormone stimulus;GO:0006520//cellular amino acid metabolic process;GO:0008356//asymmetric cell division;GO:0003006//reproductive developmental process	predicted protein [Populus trichocarpa]
gi|298149100|gb|EZ756831.1|	766	48	306	9.06718	55.8759	2.6235	-	-	-	unknown [Medicago truncatula]
Unigene3471_ARAawvTARAAPEI-1	598	8	51	1.93575	11.9289	2.6235	-	-	-	Nodulin, putative [Ricinus communis]
Unigene59384_ARAawvTARAAPEI-1	375	8	51	3.08687	19.0226	2.6235	GO:0031410//cytoplasmic vesicle	GO:0016709//oxidoreductase activity, acting on paired donors, with incorporation or reduction of molecular oxygen, NADH or NADPH as one donor, and incorporation of one atom of oxygen;GO:0005506//iron ion binding	GO:0008152//metabolic process	cytochrome P450 71D2 [Catharanthus roseus]
Unigene54509_ARAawvTARAAPEI-1	312	8	51	3.71018	22.8637	2.6235	-	-	-	-
gi|298134579|gb|EZ742310.1|	569	65	414	16.5295	101.77	2.62219	-	GO:0005488//binding	-	zinc finger protein ZF3 [Cicer arietinum]
gi|296579887|gb|GW964877.1|GW964877	571	11	70	2.78751	17.1472	2.62093	GO:0043231//intracellular membrane-bounded organelle	GO:0003676//nucleic acid binding;GO:0001071	GO:0010468//regulation of gene expression;GO:0006351//transcription, DNA-dependent	unknown [Glycine max]
Unigene46718_ARAawvTARAAPEI-1	251	11	70	6.3413	39.0082	2.62093	-	GO:0016757//transferase activity, transferring glycosyl groups	-	Chain A, Crystal Structure Of Medicago Truncatula Ugt71g1
Unigene50698_ARAawvTARAAPEI-1	278	28	178	14.5738	89.5585	2.61945	-	-	-	-
Unigene18519_ARAawvTARAAPEI-1	985	29	184	4.26011	26.1284	2.61666	GO:0031410//cytoplasmic vesicle	GO:0016791//phosphatase activity;GO:0043169//cation binding	-	unnamed protein product [Vitis vinifera]
gi|298115792|gb|EZ723533.1|	1054	78	494	10.7081	65.5569	2.61404	-	GO:0046872//metal ion binding;GO:0016491//oxidoreductase activity	-	unnamed protein product [Vitis vinifera]
gi|296599547|gb|GW984160.1|GW984160	241	6	38	3.60242	22.0546	2.61404	-	-	-	unknown [Glycine max]
gi|298129190|gb|EZ736921.1|	379	12	76	4.58144	28.0483	2.61404	-	-	-	NAC domain protein, IPR003441 [Populus trichocarpa]
gi|339702931|gb|JK198352.1|JK198352	422	6	38	2.0573	12.5951	2.61404	-	-	-	-
Unigene53345_ARAawvTARAAPEI-1	300	6	38	2.89394	17.7172	2.61404	-	-	-	-
Unigene9745_ARAawvTARAAPEI-1	232	6	38	3.74216	22.9101	2.61404	-	-	-	-
gi|298121899|gb|EZ729640.1|	174	12	76	9.9791	61.0937	2.61404	-	-	-	-
Unigene56844_ARAawvTARAAPEI-1	339	12	76	5.12202	31.3578	2.61404	-	-	-	-
Unigene40100_ARAawvTARAAPEI-1	217	6	38	4.00084	24.4938	2.61404	-	-	-	-
Unigene32396_ARAawvTARAAPEI-1	188	6	38	4.61799	28.2721	2.61404	GO:0031224//intrinsic to membrane;GO:0031410//cytoplasmic vesicle;GO:0043231//intracellular membrane-bounded organelle	-	GO:0051234//establishment of localization	predicted protein [Populus trichocarpa]
Unigene60067_ARAawvTARAAPEI-1	387	6	38	2.24336	13.7342	2.61404	-	-	-	predicted protein [Populus trichocarpa]
Unigene32903_ARAawvTARAAPEI-1	190	6	38	4.56938	27.9745	2.61404	-	-	-	-
Unigene32531_ARAawvTARAAPEI-1	188	6	38	4.61799	28.2721	2.61404	-	-	-	-
gi|298131261|gb|EZ738992.1|	584	9	57	2.22992	13.6519	2.61404	-	-	-	-
Unigene54322_ARAawvTARAAPEI-1	310	43	272	20.0709	122.727	2.61227	GO:0009536//plastid	GO:0016742//hydroxymethyl-, formyl- and related transferase activity;GO:0048037//cofactor binding	GO:0009069//serine family amino acid metabolic process	serine hydroxymethyltransferase 4 [Glycine max]
gi|339652352|gb|JK150299.1|JK150299	505	13	82	3.72487	22.7119	2.60819	-	-	-	unnamed protein product [Vitis vinifera]
gi|298124111|gb|EZ731852.1|	3291	1633	10297	71.7989	437.638	2.6077	-	-	-	-
Unigene8050_ARAawvTARAAPEI-1	773	10	63	1.87189	11.3997	2.60643	GO:0044464//cell part	GO:0005249//voltage-gated potassium channel activity;GO:0005221//intracellular cyclic nucleotide activated cation channel activity;GO:0005515//protein binding	GO:0006810//transport;GO:0023033;GO:0033554//cellular response to stress	Cyclic nucleotide-gated ion channel, putative [Ricinus communis]
gi|339676075|gb|JK174636.1|JK174636	543	10	63	2.66477	16.2283	2.60643	GO:0016023//cytoplasmic membrane-bounded vesicle;GO:0016020//membrane	GO:0004672//protein kinase activity;GO:0042802//identical protein binding;GO:0031406//carboxylic acid binding	GO:0010102//lateral root morphogenesis;GO:0009725//response to hormone stimulus;GO:0006520//cellular amino acid metabolic process;GO:0008356//asymmetric cell division;GO:0003006//reproductive developmental process	predicted protein [Populus trichocarpa]
Unigene70413_ARAawvTARAAPEI-1	909	74	466	11.7795	71.7057	2.60581	-	-	-	hypothetical protein [Vitis vinifera]
gi|296599020|gb|GW981425.1|GW981425	462	7	44	2.19238	13.3212	2.60315	GO:0031224//intrinsic to membrane	GO:0016628//oxidoreductase activity, acting on the CH-CH group of donors, NAD or NADP as acceptor;GO:0022891//substrate-specific transmembrane transporter activity	GO:0008152//metabolic process;GO:0006810//transport	unknown [Glycine max]
gi|298116291|gb|EZ724032.1|	698	21	132	4.35335	26.4515	2.60315	GO:0043231//intracellular membrane-bounded organelle	-	-	predicted protein [Populus trichocarpa]
Unigene16362_ARAawvTARAAPEI-1	337	14	88	6.01115	36.5245	2.60315	-	-	-	-
Unigene21629_ARAawvTARAAPEI-1	153	7	44	6.62012	40.2247	2.60315	-	-	-	-
Unigene69325_ARAawvTARAAPEI-1	767	11	69	2.07519	12.583	2.60017	-	GO:0016679//oxidoreductase activity, acting on diphenols and related substances as donors;GO:0046914//transition metal ion binding;GO:0016706//oxidoreductase activity, acting on paired donors, with incorporation or reduction of molecular oxygen, 2-oxoglut	GO:0009699//phenylpropanoid biosynthetic process;GO:0007568//aging	unknown [Glycine max]
Unigene15624_ARAawvTARAAPEI-1	1547	11	69	1.02887	6.23865	2.60017	-	GO:0004553//hydrolase activity, hydrolyzing O-glycosyl compounds	GO:0044238//primary metabolic process;GO:0045229//external encapsulating structure organization	Polygalacturonase precursor, putative [Ricinus communis]
Unigene54788_ARAawvTARAAPEI-1	315	11	69	5.05291	30.6387	2.60017	-	-	-	-
gi|339710866|gb|JK205826.1|JK205826	560	11	69	2.84226	17.2343	2.60017	-	-	-	-
Unigene70444_ARAawvTARAAPEI-1	914	181	1135	28.6544	173.693	2.59971	-	-	-	hypothetical protein [Vitis vinifera]
Unigene46242_ARAawvTARAAPEI-1	248	15	94	8.75184	53.0161	2.59877	-	-	-	-
Unigene39407_ARAawvTARAAPEI-1	214	64	401	43.2739	262.097	2.59853	-	-	-	-
Unigene59657_ARAawvTARAAPEI-1	380	23	144	8.75798	53.0042	2.59744	GO:0043231//intracellular membrane-bounded organelle	GO:0003677//DNA binding;GO:0001071	GO:0010468//regulation of gene expression;GO:0006351//transcription, DNA-dependent	hypothetical protein [Vitis vinifera]
Unigene32313_ARAawvTARAAPEI-1	188	4	25	3.07866	18.6	2.59493	-	-	-	-
Unigene63730_ARAawvTARAAPEI-1	468	20	125	6.18363	37.3591	2.59493	GO:0044464//cell part	GO:0046873//metal ion transmembrane transporter activity	GO:0030001//metal ion transport	unnamed protein product [Vitis vinifera]
Unigene67262_ARAawvTARAAPEI-1	609	4	25	0.950391	5.74188	2.59493	-	GO:0003824//catalytic activity;GO:0005488//binding	-	unnamed protein product [Vitis vinifera]
gi|339683402|gb|JK182486.1|JK182486	618	4	25	0.93655	5.65826	2.59493	-	-	-	unnamed protein product [Vitis vinifera]
gi|339683022|gb|JK178778.1|JK178778	532	4	25	1.08795	6.57295	2.59493	-	-	-	unknown [Glycine max]
gi|339679989|gb|JK173593.1|JK173593	610	4	25	0.948833	5.73247	2.59493	-	GO:0030528//transcription regulator activity;GO:0005488//binding	GO:0006351//transcription, DNA-dependent;GO:0009873//ethylene mediated signaling pathway	unknown [Glycine max]
gi|296594838|gb|GW979437.1|GW979437	622	4	25	0.930527	5.62188	2.59493	-	-	-	unknown [Glycine max]
Unigene27315_ARAawvTARAAPEI-1	171	4	25	3.38473	20.4492	2.59493	-	GO:0003824//catalytic activity	-	ubiquitin-protein ligase, putative [Ricinus communis]
gi|296604208|gb|GW982861.1|GW982861	620	4	25	0.933529	5.64001	2.59493	GO:0044464//cell part	GO:0032561//guanyl ribonucleotide binding	GO:0035556	predicted protein [Hordeum vulgare subsp. vulgare]
Unigene59018_ARAawvTARAAPEI-1	369	4	25	1.56853	9.47644	2.59493	-	GO:0046872//metal ion binding;GO:0004629//phospholipase C activity;GO:0060089//molecular transducer activity	GO:0044238//primary metabolic process;GO:0023060	phospholipase C [Vigna radiata]
gi|339690674|gb|JK184133.1|JK184133	569	4	25	1.0172	6.14553	2.59493	GO:0031224//intrinsic to membrane	GO:0015291//secondary active transmembrane transporter activity	GO:0015698//inorganic anion transport	phosphate transporter 2 [Lupinus albus]
gi|296576615|gb|GW958851.1|GW958851	342	4	25	1.69236	10.2246	2.59493	GO:0031224//intrinsic to membrane;GO:0031410//cytoplasmic vesicle	-	-	hypothetical protein [Phaseolus vulgaris]
gi|298120524|gb|EZ728265.1|	1011	8	50	1.14498	6.91752	2.59493	-	GO:0016709//oxidoreductase activity, acting on paired donors, with incorporation or reduction of molecular oxygen, NADH or NADPH as one donor, and incorporation of one atom of oxygen;GO:0005506//iron ion binding	GO:0006952//defense response;GO:0009687//abscisic acid metabolic process;GO:0009416//response to light stimulus;GO:0003006//reproductive developmental process	cytochrome P450 monooxygenase CYP707A17 [Medicago truncatula]
Unigene43538_ARAawvTARAAPEI-1	234	8	50	4.94691	29.8872	2.59493	-	-	GO:0033036	calcium-dependent lipid-binding-like protein [Arabidopsis thaliana]
Unigene7154_ARAawvTARAAPEI-1	230	4	25	2.51647	15.2035	2.59493	-	-	-	-
Unigene20278_ARAawvTARAAPEI-1	150	4	25	3.85859	23.3121	2.59493	-	-	-	-
Unigene4159_ARAawvTARAAPEI-1	241	4	25	2.40161	14.5096	2.59493	-	-	-	-
gi|296593489|gb|GW978732.1|GW978732	602	4	25	0.961442	5.80865	2.59493	-	-	-	-
Unigene3040_ARAawvTARAAPEI-1	211	4	25	2.74307	16.5725	2.59493	-	-	-	-
Unigene37005_ARAawvTARAAPEI-1	204	4	25	2.8372	17.1412	2.59493	-	-	-	-
Unigene54474_ARAawvTARAAPEI-1	312	4	25	1.85509	11.2077	2.59493	-	-	-	-
Unigene41249_ARAawvTARAAPEI-1	222	4	25	2.60715	15.7514	2.59493	-	-	-	-
Unigene35845_ARAawvTARAAPEI-1	200	21	131	15.1932	91.6164	2.59218	-	-	-	-
Unigene7370_ARAawvTARAAPEI-1	679	17	106	3.62275	21.8357	2.59153	-	-	-	unknown [Glycine max]
Unigene5903_ARAawvTARAAPEI-1	344	26	162	10.9364	65.8701	2.59049	-	-	-	-
Unigene72493_ARAawvTARAAPEI-1	2430	324	2018	19.2929	116.157	2.58994	-	GO:0035251//UDP-glucosyltransferase activity	GO:0005985//sucrose metabolic process;GO:0006073//cellular glucan metabolic process;GO:0048316//seed development	Sucrose synthase 2; AltName: Full=Sucrose-UDP glucosyltransferase 2
gi|339706979|gb|JK203089.1|JK203089	471	102	635	31.3357	188.575	2.58926	-	-	-	-
Unigene72458_ARAawvTARAAPEI-1	2171	134	834	8.93109	53.7326	2.58889	GO:0044424//intracellular part	GO:0016812//hydrolase activity, acting on carbon-nitrogen (but not peptide) bonds, in cyclic amides	GO:0006749//glutathione metabolic process	predicted protein [Populus trichocarpa]
gi|298146032|gb|EZ753763.1|	765	9	56	1.70232	10.239	2.58851	-	-	-	sister of ramosa 3 [Eragrostis tef]
Unigene36256_ARAawvTARAAPEI-1	201	9	56	6.47897	38.9694	2.58851	-	-	-	-
Unigene7509_ARAawvTARAAPEI-1	402	9	56	3.23949	19.4847	2.58851	-	-	-	-
gi|298124519|gb|EZ732260.1|	2171	270	1677	17.9955	108.045	2.58593	GO:0044451//nucleoplasm part	GO:0030528//transcription regulator activity;GO:0005488//binding;GO:0001071	GO:0009743//response to carbohydrate stimulus;GO:0010468//regulation of gene expression;GO:0002218//activation of innate immune response;GO:0006351//transcription, DNA-dependent;GO:0009873//ethylene mediated signaling pathway	unknown [Glycine max]
Unigene49880_ARAawvTARAAPEI-1	272	5	31	2.65987	15.9413	2.58334	-	-	-	-
gi|296604474|gb|GW983127.1|GW983127	581	10	62	2.49048	14.9261	2.58334	-	GO:0016798//hydrolase activity, acting on glycosyl bonds	GO:0008152//metabolic process	trehalase 1 GMTRE1 [Glycine max]
Unigene17399_ARAawvTARAAPEI-1	790	5	31	0.915804	5.48866	2.58334	-	-	-	hypothetical protein [Vitis vinifera]
Unigene12030_ARAawvTARAAPEI-1	708	20	124	4.08749	24.4974	2.58334	GO:0009536//plastid	-	-	hypothetical protein [Vitis vinifera]
Unigene28406_ARAawvTARAAPEI-1	174	5	31	4.15796	24.9198	2.58334	GO:0034357;GO:0031224//intrinsic to membrane;GO:0009534//chloroplast thylakoid	GO:0009055//electron carrier activity;GO:0003824//catalytic activity	GO:0051234//establishment of localization;GO:0022900//electron transport chain	cytochrome b6/f complex subunit IV [Crithmum maritimum]
gi|339689264|gb|JK188795.1|JK188795	528	10	62	2.74047	16.4244	2.58334	-	-	-	CCAAT-binding transcription factor family protein [Glycine max]
Unigene30058_ARAawvTARAAPEI-1	180	5	31	4.01936	24.0891	2.58334	-	-	-	-
Unigene19893_ARAawvTARAAPEI-1	150	5	31	4.82323	28.9069	2.58334	-	-	-	-
Unigene6155_ARAawvTARAAPEI-1	240	5	31	3.01452	18.0668	2.58334	-	-	-	-
Unigene66866_ARAawvTARAAPEI-1	589	5	31	1.22833	7.3617	2.58334	-	-	-	-
Unigene65039_ARAawvTARAAPEI-1	510	10	62	2.8372	17.0041	2.58334	GO:0043231//intracellular membrane-bounded organelle	-	-	DNA repair protein Rad4 [Medicago truncatula]
Unigene15638_ARAawvTARAAPEI-1	671	21	130	4.52852	27.099	2.58113	-	-	-	-
gi|298115891|gb|EZ723632.1|	1270	147	909	16.7484	100.113	2.57954	GO:0009526//plastid envelope;GO:0016020//membrane	-	-	hypothetical protein [Vitis vinifera]
Unigene53539_ARAawvTARAAPEI-1	302	11	68	5.27042	31.4944	2.57911	-	-	-	-
gi|298121137|gb|EZ728878.1|	1075	130	802	17.4982	104.351	2.57617	-	GO:0005488//binding	GO:0010468//regulation of gene expression	unnamed protein product [Vitis vinifera]
gi|296589546|gb|GW970260.1|GW970260	556	6	37	1.56148	9.30805	2.57557	-	-	-	unnamed protein product [Vitis vinifera]
Unigene53387_ARAawvTARAAPEI-1	301	6	37	2.88433	17.1936	2.57557	-	-	-	unnamed protein product [Vitis vinifera]
Unigene30976_ARAawvTARAAPEI-1	183	6	37	4.74416	28.2802	2.57557	GO:0044464//cell part	GO:0004553//hydrolase activity, hydrolyzing O-glycosyl compounds	GO:0044238//primary metabolic process;GO:0045229//external encapsulating structure organization	unknown [Glycine max]
Unigene37147_ARAawvTARAAPEI-1	205	6	37	4.23503	25.2452	2.57557	-	-	-	trehalose-6-phosphate synthase [Selaginella pulvinata]
Unigene13792_ARAawvTARAAPEI-1	400	6	37	2.17046	12.9382	2.57557	-	GO:0030246//carbohydrate binding;GO:0004672//protein kinase activity;GO:0032559//adenyl ribonucleotide binding	GO:0006464//protein modification process;GO:0008037//cell recognition	predicted protein [Populus trichocarpa]
Unigene69453_ARAawvTARAAPEI-1	780	18	111	3.33916	19.9049	2.57557	GO:0016020//membrane	GO:0015082//di-, tri-valent inorganic cation transmembrane transporter activity	GO:0055066;GO:0030003//cellular cation homeostasis;GO:0006826//iron ion transport	nramp transporter [Populus trichocarpa]
gi|339700011|gb|JK195844.1|JK195844	575	6	37	1.50988	9.00048	2.57557	-	-	-	-
Unigene10305_ARAawvTARAAPEI-1	277	18	111	9.40269	56.0499	2.57557	-	-	-	-
gi|339702017|gb|JK197018.1|JK197018	583	6	37	1.48916	8.87697	2.57557	-	-	-	-
Unigene17050_ARAawvTARAAPEI-1	622	12	74	2.79158	16.6408	2.57557	-	-	-	-
Unigene55633_ARAawvTARAAPEI-1	324	6	37	2.67957	15.9731	2.57557	-	-	-	-
Unigene34075_ARAawvTARAAPEI-1	194	6	37	4.47517	26.6767	2.57557	-	-	-	-
gi|339700100|gb|JK195933.1|JK195933	554	19	117	4.96253	29.5398	2.57351	-	GO:0046914//transition metal ion binding	GO:0006970//response to osmotic stress	unknown [Medicago truncatula]
Unigene45522_ARAawvTARAAPEI-1	244	13	80	7.70927	45.8598	2.57256	-	-	-	-
gi|298116536|gb|EZ724277.1|	910	33	203	5.24725	31.2023	2.57202	GO:0005856//cytoskeleton	GO:0008092//cytoskeletal protein binding	GO:0007010//cytoskeleton organization	profilin [Solanum lycopersicum]
gi|298121732|gb|EZ729473.1|	1209	28	172	3.35113	19.8991	2.56999	GO:0043231//intracellular membrane-bounded organelle	-	-	unknown [Glycine max]
Unigene180_ARAawvTARAAPEI-1	446	7	43	2.27103	13.4854	2.56999	-	-	-	predicted protein [Populus trichocarpa]
Unigene67461_ARAawvTARAAPEI-1	621	35	215	8.15523	48.426	2.56999	GO:0009536//plastid	GO:0016664//oxidoreductase activity, acting on other nitrogenous compounds as donors, iron-sulfur protein as acceptor;GO:0051536//iron-sulfur cluster binding;GO:0005506//iron ion binding	GO:0051234//establishment of localization;GO:0042126//nitrate metabolic process;GO:0006091//generation of precursor metabolites and energy	nitrite reductase [Glycine max]
gi|339672770|gb|JK170208.1|JK170208	591	7	43	1.71384	10.1768	2.56999	-	-	-	-
gi|298117436|gb|EZ725177.1|	1108	142	872	18.5442	110.08	2.56951	-	GO:0032559//adenyl ribonucleotide binding;GO:0003824//catalytic activity	-	unknown [Glycine max]
Unigene21180_ARAawvTARAAPEI-1	152	22	135	20.943	124.229	2.56846	-	-	-	uncharacterized protein [Arabidopsis thaliana]
Unigene11663_ARAawvTARAAPEI-1	585	15	92	3.71018	21.997	2.56775	-	GO:0046872//metal ion binding	-	unnamed protein product [Vitis vinifera]
gi|296601677|gb|GW984818.1|GW984818	524	30	184	8.28418	49.1155	2.56775	-	-	-	-
gi|296607248|gb|GW989843.1|GW989843	611	8	49	1.89456	11.2173	2.56579	GO:0043231//intracellular membrane-bounded organelle	GO:0005488//binding	GO:0051276//chromosome organization;GO:0003006//reproductive developmental process	unknown [Glycine max]
Unigene60603_ARAawvTARAAPEI-1	397	32	196	11.6632	69.0553	2.56579	-	GO:0042578//phosphoric ester hydrolase activity	-	conserved hypothetical protein [Ricinus communis]
gi|339654520|gb|JK147090.1|JK147090	615	96	587	22.5868	133.504	2.56333	-	-	GO:0010467//gene expression;GO:0006970//response to osmotic stress	unknown [Glycine max]
Unigene13020_ARAawvTARAAPEI-1	1026	35	214	4.93606	29.1741	2.56326	-	-	-	conserved hypothetical protein [Medicago truncatula]
Unigene48654_ARAawvTARAAPEI-1	263	9	55	4.95161	29.2509	2.56251	-	-	-	-
gi|298114695|gb|EZ722436.1|	1103	57	348	7.47754	44.1302	2.56113	GO:0016020//membrane;GO:0009536//plastid	GO:0019901//protein kinase binding	-	unknown [Medicago truncatula]
Unigene70872_ARAawvTARAAPEI-1	989	58	354	8.48577	50.0655	2.5607	-	-	-	unknown [Glycine max]
gi|298118795|gb|EZ726536.1|	687	39	238	8.21424	48.4565	2.56049	-	-	-	-
Unigene13094_ARAawvTARAAPEI-1	356	20	122	8.12905	47.9338	2.55988	-	-	-	-
Unigene18612_ARAawvTARAAPEI-1	514	43	262	12.105	71.2968	2.55823	-	GO:0004497//monooxygenase activity;GO:0005506//iron ion binding	-	cytochrome P450, putative [Ricinus communis]
Unigene18292_ARAawvTARAAPEI-1	861	11	67	1.84863	10.8844	2.55773	-	-	-	FBD [Medicago truncatula]
gi|298134234|gb|EZ741965.1|	739	23	140	4.50343	26.4981	2.5568	GO:0043231//intracellular membrane-bounded organelle	GO:0042802//identical protein binding;GO:0003677//DNA binding	GO:0032507//maintenance of protein location in cell;GO:0003002;GO:0010468//regulation of gene expression;GO:0051301//cell division;GO:0009606//tropism	hypothetical protein [Vitis vinifera]
Unigene17792_ARAawvTARAAPEI-1	943	23	140	3.5292	20.7658	2.5568	GO:0009532//plastid stroma;GO:0016020//membrane	GO:0016772//transferase activity, transferring phosphorus-containing groups;GO:0016160//amylase activity;GO:0043167//ion binding;GO:0032559//adenyl ribonucleotide binding	GO:0005982//starch metabolic process;GO:0009933//meristem structural organization;GO:0007167//enzyme linked receptor protein signaling pathway;GO:0010073//meristem maintenance;GO:0000023//maltose metabolic process;GO:0003006//reproductive developmental pr	beta-amylase [Glycine max]
Unigene48610_ARAawvTARAAPEI-1	263	12	73	6.60214	38.8239	2.55594	GO:0009532//plastid stroma;GO:0009526//plastid envelope	GO:0016788//hydrolase activity, acting on ester bonds;GO:0070566//adenylyltransferase activity	GO:0005977//glycogen metabolic process	unknown [Glycine max]
gi|298128771|gb|EZ736502.1|	1260	72	438	8.2684	48.6223	2.55594	-	-	-	-
Unigene6290_ARAawvTARAAPEI-1	1176	13	79	1.59954	9.39618	2.55442	-	GO:0046872//metal ion binding;GO:0016491//oxidoreductase activity	-	hypothetical protein [Vitis vinifera]
Unigene67817_ARAawvTARAAPEI-1	643	15	91	3.37551	19.7953	2.55198	-	-	-	unknown [Glycine max]
gi|339651261|gb|JK149314.1|JK149314	623	16	97	3.71614	21.7779	2.55099	-	-	-	cAMP response element binding (CREB) protein [Medicago truncatula]
gi|298115168|gb|EZ722909.1|	960	34	206	5.12469	30.0143	2.55011	-	GO:0004866//endopeptidase inhibitor activity	-	predicted protein [Populus trichocarpa]
Unigene57605_ARAawvTARAAPEI-1	349	17	103	7.04828	41.2804	2.55011	-	-	-	hypothetical protein [Vitis vinifera]
gi|298135483|gb|EZ743214.1|	586	18	109	4.44462	26.0172	2.54933	-	-	-	unnamed protein product [Vitis vinifera]
[truncated: 12,935 more rows]

## Sheet: up
GeneID	Gene_length	S1-Expression	S3-Expression	S1-RPKM	S3-RPKM	log2 Ratio(S3/S1)	GO Component	GO Function	GO Process	Blast nr
gi|298114039|gb|EZ721780.1|	799	31	82	5.61403	14.3549	1.35443	-	GO:0060089//molecular transducer activity;GO:0005488//binding	GO:0006351//transcription, DNA-dependent;GO:0023060	ztlb [Populus tremula]
gi|298144737|gb|EZ752468.1|	896	52	158	8.39759	24.665	1.55442	-	-	-	zinc knuckle (CCHC-type) family protein [Arabidopsis lyrata subsp. lyrata]
gi|339673666|gb|JK170504.1|JK170504	560	71	204	18.3455	50.9535	1.47375	GO:0044424//intracellular part	GO:0046914//transition metal ion binding	-	zinc ion binding protein, putative [Ricinus communis]
Unigene67689_ARAawvTARAAPEI-1	635	151	321	34.4083	70.7071	1.0391	GO:0044424//intracellular part	-	-	zinc ion binding protein, putative [Ricinus communis]
gi|339659350|gb|JK156695.1|JK156695	595	3	25	0.729565	5.87699	3.00997	GO:0016020//membrane	GO:0046872//metal ion binding	-	zinc ion binding protein [Trifolium repens]
Unigene72282_ARAawvTARAAPEI-1	1690	294	961	25.1721	79.5369	1.6598	GO:0016020//membrane	-	-	zinc ion binding protein [Trifolium repens]
Unigene16878_ARAawvTARAAPEI-1	577	30	73	7.52324	17.6961	1.23401	-	GO:0005488//binding	-	Zinc finger, RING-type; Transcription factor jumonji, jmjC; Zinc finger, C2H2-type [Medicago truncatula]
gi|298130021|gb|EZ737752.1|	771	28	97	5.25488	17.5974	1.74363	-	-	-	Zinc finger, RING-type; Thioredoxin-related [Medicago truncatula]
Unigene4092_ARAawvTARAAPEI-1	916	62	143	9.7939	21.836	1.15675	GO:0016020//membrane;GO:0043231//intracellular membrane-bounded organelle	GO:0046914//transition metal ion binding	-	Zinc finger, RING-type; RINGv [Medicago truncatula]
gi|296585375|gb|GW968967.1|GW968967	609	0	13	0.001	2.98578	11.5439	-	GO:0046872//metal ion binding	GO:0009725//response to hormone stimulus	Zinc finger, RING-type [Medicago truncatula]
Unigene11951_ARAawvTARAAPEI-1	304	20	59	9.51954	27.1463	1.51179	-	-	-	Zinc finger, C2H2-type [Medicago truncatula]
Unigene3233_ARAawvTARAAPEI-1	668	65	189	14.0798	39.5746	1.49095	-	-	-	Zinc finger, C2H2-type [Medicago truncatula]
gi|298117060|gb|EZ724801.1|	1076	143	301	19.2302	39.1278	1.02482	-	-	-	Zinc finger, C2H2-type [Medicago truncatula]
gi|296578372|gb|GW961109.1|GW961109	370	2	23	0.782146	8.69477	3.47464	GO:0044464//cell part	GO:0046914//transition metal ion binding;GO:0001071	GO:0010468//regulation of gene expression	zinc finger protein, putative [Ricinus communis]
Unigene53102_ARAawvTARAAPEI-1	298	9	49	4.37004	22.9991	2.39586	-	-	-	zinc finger protein, putative [Ricinus communis]
Unigene51674_ARAawvTARAAPEI-1	286	23	122	11.6365	59.6658	2.35825	-	GO:0046914//transition metal ion binding	-	zinc finger protein, putative [Ricinus communis]
gi|296576734|gb|GW958970.1|GW958970	585	10	41	2.47345	9.80302	1.9867	GO:0044464//cell part	GO:0016788//hydrolase activity, acting on ester bonds	GO:0044238//primary metabolic process	zinc finger protein, putative [Ricinus communis]
gi|298114318|gb|EZ722059.1|	1171	87	274	10.7503	32.7284	1.60616	GO:0005576//extracellular region;GO:0031410//cytoplasmic vesicle	GO:0016788//hydrolase activity, acting on ester bonds;GO:0005488//binding	GO:0044238//primary metabolic process	zinc finger protein, putative [Ricinus communis]
Unigene49944_ARAawvTARAAPEI-1	272	28	74	14.8953	38.0535	1.35317	-	GO:0005488//binding	-	zinc finger protein, putative [Ricinus communis]
Unigene13138_ARAawvTARAAPEI-1	788	68	143	12.4865	25.3829	1.02348	GO:0044424//intracellular part	GO:0046914//transition metal ion binding	GO:0032446//protein modification by small protein conjugation	zinc finger protein, putative [Ricinus communis]
gi|298130315|gb|EZ738046.1|	863	240	500	40.2402	81.0384	1.00997	-	GO:0005488//binding	GO:0009743//response to carbohydrate stimulus	zinc finger protein, putative [Ricinus communis]
gi|169260853|gb|EU489457.1|	835	44	94	7.62475	15.7461	1.04623	-	-	-	zinc finger protein ZFP248 [Arachis hypogaea]
gi|298134579|gb|EZ742310.1|	569	65	414	16.5295	101.77	2.62219	-	GO:0005488//binding	-	zinc finger protein ZF3 [Cicer arietinum]
Unigene43517_ARAawvTARAAPEI-1	233	48	278	29.8088	166.886	2.48505	-	GO:0046914//transition metal ion binding	-	zinc finger protein 2 [Glycine max]
Unigene67269_ARAawvTARAAPEI-1	610	20	99	4.74416	22.7006	2.2585	-	GO:0005488//binding	-	zinc finger protein [Medicago truncatula]
Unigene19054_ARAawvTARAAPEI-1	648	23	99	5.13585	21.3694	2.05687	-	GO:0046872//metal ion binding	-	zinc finger protein [Medicago truncatula]
Unigene69083_ARAawvTARAAPEI-1	743	49	172	9.5426	32.3796	1.76263	GO:0016020//membrane	GO:0005488//binding	-	zinc finger protein [Medicago truncatula]
gi|339709478|gb|JK207870.1|JK207870	567	74	190	18.8846	46.8708	1.31148	GO:0044464//cell part	GO:0005488//binding	-	zinc finger protein [Medicago truncatula]
Unigene5100_ARAawvTARAAPEI-1	247	7	37	4.10072	20.9525	2.35317	GO:0043231//intracellular membrane-bounded organelle	GO:0046914//transition metal ion binding	-	zinc finger protein [Malus x domestica]
Unigene19598_ARAawvTARAAPEI-1	1210	255	528	30.494	61.0352	1.00112	-	-	-	zinc finger protein [Glycine max]
gi|298141347|gb|EZ749078.1|	808	5	37	0.895402	6.40504	2.8386	-	-	-	zinc finger protein [Arachis diogoi]
Unigene14602_ARAawvTARAAPEI-1	619	52	212	12.1555	47.9046	1.97856	-	GO:0046914//transition metal ion binding;GO:0032559//adenyl ribonucleotide binding;GO:0042623//ATPase activity, coupled	-	zinc finger helicase family protein [Arabidopsis lyrata subsp. lyrata]
Unigene17332_ARAawvTARAAPEI-1	837	90	327	15.5588	54.6455	1.81237	GO:0043231//intracellular membrane-bounded organelle	GO:0046914//transition metal ion binding;GO:0003676//nucleic acid binding	-	zinc finger CCCH domain-containing protein 5 [Arabidopsis thaliana]
Unigene49071_ARAawvTARAAPEI-1	266	15	44	8.15961	23.1368	1.50362	-	GO:0005488//binding	-	zinc finger (ubiquitin-hydrolase) domain-containing protein [Arabidopsis lyrata subsp. lyrata]
gi|339673795|gb|JK170633.1|JK170633	583	10	48	2.48194	11.5161	2.21411	-	GO:0046872//metal ion binding	-	zinc finger (GATA type) family protein [Trifolium repens]
Unigene66542_ARAawvTARAAPEI-1	574	30	86	7.56256	20.9565	1.47045	-	GO:0046914//transition metal ion binding;GO:0003677//DNA binding;GO:0001071	GO:0006351//transcription, DNA-dependent	zinc finger (GATA type) family protein [Trifolium repens]
gi|339650068|gb|JK151481.1|JK151481	525	7	45	1.92929	11.9891	2.63557	-	GO:0003676//nucleic acid binding	GO:0010468//regulation of gene expression	ZF-HD homeobox domain-containing protein [Solanum tuberosum]
Unigene62756_ARAawvTARAAPEI-1	443	3	24	0.979889	7.57773	2.95108	GO:0009536//plastid	GO:0004497//monooxygenase activity	GO:0008152//metabolic process	zeaxanthin epoxidase [Glycine max]
Unigene65959_ARAawvTARAAPEI-1	547	12	82	3.17434	20.9681	2.72366	GO:0009536//plastid	GO:0016709//oxidoreductase activity, acting on paired donors, with incorporation or reduction of molecular oxygen, NADH or NADPH as one donor, and incorporation of one atom of oxygen	GO:0009687//abscisic acid metabolic process	zeaxanthin epoxidase [Glycine max]
Unigene61508_ARAawvTARAAPEI-1	414	11	47	3.84461	15.8792	2.04623	GO:0015630//microtubule cytoskeleton	GO:0003774//motor activity;GO:0032559//adenyl ribonucleotide binding	GO:0007017//microtubule-based process	ZCF125 [Arabidopsis lyrata subsp. lyrata]
Unigene13199_ARAawvTARAAPEI-1	598	53	110	12.8243	25.729	1.00451	GO:0044464//cell part	GO:0005343//organic acid:sodium symporter activity	-	YGGT family protein [Arabidopsis lyrata subsp. lyrata]
gi|339664569|gb|JK162753.1|JK162753	548	2	21	0.528091	5.36007	3.34339	-	GO:0043566//structure-specific DNA binding;GO:0017111//nucleoside-triphosphatase activity;GO:0032559//adenyl ribonucleotide binding	GO:0022403;GO:0006281//DNA repair	X-ray repair cross complementing protein 3, xrcc3, putative [Ricinus communis]
Unigene7809_ARAawvTARAAPEI-1	902	120	336	19.2502	52.1032	1.4365	-	GO:0030554//adenyl nucleotide binding;GO:0016726//oxidoreductase activity, acting on CH or CH2 groups, NAD or NADP as acceptor;GO:0046914//transition metal ion binding;GO:0051536//iron-sulfur cluster binding;GO:0016727	GO:0006144//purine base metabolic process;GO:0006979//response to oxidative stress;GO:0006801//superoxide metabolic process	xanthine dehydrogenase, putative [Ricinus communis]
Unigene41973_ARAawvTARAAPEI-1	226	16	51	10.244	31.5641	1.6235	-	GO:0046914//transition metal ion binding;GO:0008237//metallopeptidase activity;GO:0008238//exopeptidase activity	GO:0019538//protein metabolic process	xaa-pro dipeptidase, putative [Ricinus communis]
gi|339710166|gb|JK205230.1|JK205230	574	8	38	2.01668	9.25984	2.199	GO:0043231//intracellular membrane-bounded organelle	GO:0003677//DNA binding;GO:0001071	GO:0010468//regulation of gene expression;GO:0006351//transcription, DNA-dependent;GO:0003006//reproductive developmental process;GO:0048229//gametophyte development	WRKY8 [Glycine max]
Unigene37339_ARAawvTARAAPEI-1	206	66	297	46.3592	201.661	2.121	-	-	-	WRKY8 [Glycine max]
gi|296595146|gb|GW979617.1|GW979617	510	25	88	7.09299	24.1348	1.76665	GO:0043231//intracellular membrane-bounded organelle	GO:0003677//DNA binding;GO:0001071	GO:0010468//regulation of gene expression;GO:0006351//transcription, DNA-dependent;GO:0003006//reproductive developmental process;GO:0048229//gametophyte development	WRKY8 [Glycine max]
gi|339691514|gb|JK187469.1|JK187469	615	86	257	20.2341	58.4507	1.53044	GO:0043231//intracellular membrane-bounded organelle	GO:0003677//DNA binding;GO:0001071	GO:0010468//regulation of gene expression;GO:0006351//transcription, DNA-dependent;GO:0003006//reproductive developmental process;GO:0048229//gametophyte development	WRKY8 [Glycine max]
Unigene16700_ARAawvTARAAPEI-1	708	26	79	5.31373	15.6072	1.55442	GO:0043231//intracellular membrane-bounded organelle	GO:0003677//DNA binding;GO:0001071;GO:0005515//protein binding	GO:0010468//regulation of gene expression;GO:0006351//transcription, DNA-dependent;GO:0006952//defense response;GO:0009743//response to carbohydrate stimulus	WRKY50 [Glycine max]
gi|339708106|gb|JK203527.1|JK203527	375	5	37	1.92929	13.8007	2.8386	-	-	-	WRKY49 [Glycine max]
gi|339714728|gb|JK209928.1|JK209928	542	87	407	23.2263	105.033	2.17702	GO:0043231//intracellular membrane-bounded organelle	GO:0003677//DNA binding;GO:0001071	GO:0010468//regulation of gene expression;GO:0006351//transcription, DNA-dependent	WRKY48 [Glycine max]
gi|296610472|gb|GW992699.1|GW992699	605	7	135	1.67418	31.2112	4.22054	-	-	-	WRKY43 [Glycine max]
gi|339684739|gb|JK179663.1|JK179663	609	2	26	0.475195	5.97156	3.65152	GO:0043231//intracellular membrane-bounded organelle	GO:0003677//DNA binding;GO:0001071	GO:0010468//regulation of gene expression	WRKY43 [Glycine max]
gi|296581619|gb|GW962828.1|GW962828	641	9	37	2.03163	8.07375	1.9906	-	-	-	WRKY36 [Glycine max]
Unigene70465_ARAawvTARAAPEI-1	918	87	224	13.7131	34.1301	1.31549	GO:0043231//intracellular membrane-bounded organelle	GO:0003677//DNA binding;GO:0001071	GO:0010468//regulation of gene expression;GO:0006350//transcription	WRKY32 [Glycine max]
gi|298113924|gb|EZ721665.1|	1002	84	240	12.1303	33.5023	1.46565	GO:0043231//intracellular membrane-bounded organelle	GO:0003677//DNA binding;GO:0001071	GO:0010468//regulation of gene expression	WRKY29 [Glycine max]
gi|298113365|gb|EZ721106.1|	1446	113	1174	11.3076	113.562	3.32811	GO:0005622//intracellular	GO:0003676//nucleic acid binding	GO:0006350//transcription	WRKY24 [Glycine max]
gi|296583435|gb|GW967793.1|GW967793	568	10	99	2.54748	24.3792	3.2585	GO:0009536//plastid	GO:0030528//transcription regulator activity;GO:0001071;GO:0003677//DNA binding	GO:0042742//defense response to bacterium;GO:0009743//response to carbohydrate stimulus;GO:0010468//regulation of gene expression;GO:0010260//organ senescence;GO:0006350//transcription;GO:0010557//positive regulation of macromolecule biosynthetic process	WRKY20 [Glycine max]
gi|298133604|gb|EZ741335.1|	684	109	236	23.0584	48.26	1.06553	-	GO:0003677//DNA binding	GO:0010467//gene expression	WRKY13 [Glycine max]
gi|298148866|gb|EZ756597.1|	795	122	289	22.2051	50.8467	1.19526	GO:0043231//intracellular membrane-bounded organelle	GO:0003677//DNA binding;GO:0001071;GO:0005515//protein binding	GO:0010468//regulation of gene expression;GO:0006351//transcription, DNA-dependent;GO:0006952//defense response;GO:0009743//response to carbohydrate stimulus	WRKY transcription factor, putative [Ricinus communis]
Unigene70191_ARAawvTARAAPEI-1	873	19	86	3.14919	13.7789	2.12941	GO:0043231//intracellular membrane-bounded organelle	GO:0001071;GO:0003677//DNA binding	GO:0034614//cellular response to reactive oxygen species;GO:0006952//defense response;GO:0009725//response to hormone stimulus;GO:0010468//regulation of gene expression;GO:0006351//transcription, DNA-dependent	WRKY transcription factor 29 [(Populus tomentosa x P. bolleana) x P. tomentosa]
Unigene18218_ARAawvTARAAPEI-1	1701	112	247	9.52737	20.3107	1.09209	-	GO:0030528//transcription regulator activity;GO:0046914//transition metal ion binding;GO:0001071	GO:0023033;GO:0006350//transcription;GO:0010557//positive regulation of macromolecule biosynthetic process	WRKY protein [Hevea brasiliensis]
gi|298116794|gb|EZ724535.1|	1120	3	28	0.387581	3.49681	3.17347	-	GO:0030528//transcription regulator activity	-	WRKY domain class transcription factor [Malus x domestica]
Unigene9469_ARAawvTARAAPEI-1	1736	119	660	9.91875	53.1773	2.42258	-	-	-	WRKY domain class transcription factor [Malus x domestica]
gi|339691535|gb|JK190818.1|JK190818	568	21	66	5.34971	16.2528	1.60315	-	-	-	WRKY domain class transcription factor [Malus x domestica]
Unigene16111_ARAawvTARAAPEI-1	1178	45	434	5.52747	51.5319	3.22077	-	GO:0046872//metal ion binding	-	wound-inducible P450 hydroxylase [Pisum sativum]
Unigene11541_ARAawvTARAAPEI-1	394	0	18	0.001	6.39011	12.6416	GO:0043231//intracellular membrane-bounded organelle	GO:0004702//receptor signaling protein serine/threonine kinase activity;GO:0032559//adenyl ribonucleotide binding	GO:0006464//protein modification process	WNK1 [Glycine max]
gi|339685947|gb|JK180486.1|JK180486	622	3	38	0.697896	8.54525	3.61404	-	GO:0004702//receptor signaling protein serine/threonine kinase activity;GO:0032559//adenyl ribonucleotide binding	GO:0009648//photoperiodism;GO:0006464//protein modification process	WNK1 [Glycine max]
Unigene70683_ARAawvTARAAPEI-1	953	23	410	3.49216	60.1759	4.10699	GO:0044424//intracellular part	GO:0016301//kinase activity	-	with no lysine kinase [Glycine max]
gi|339704516|gb|JK199937.1|JK199937	493	5	60	1.46752	17.023	3.53604	GO:0043231//intracellular membrane-bounded organelle	GO:0004702//receptor signaling protein serine/threonine kinase activity;GO:0032559//adenyl ribonucleotide binding	GO:0009648//photoperiodism;GO:0006464//protein modification process	with no lysine kinase [Glycine max]
Unigene12072_ARAawvTARAAPEI-1	466	13	47	4.03661	14.1073	1.80522	-	GO:0017111//nucleoside-triphosphatase activity;GO:0000166//nucleotide binding	-	white-brown-complex ABC transporter family [Populus trichocarpa]
Unigene15956_ARAawvTARAAPEI-1	627	33	161	7.61563	35.9162	2.2376	GO:0031461//cullin-RING ubiquitin ligase complex;GO:0019897//extrinsic to plasma membrane;GO:0043231//intracellular membrane-bounded organelle	GO:0004468//lysine N-acetyltransferase activity	GO:0006259//DNA metabolic process;GO:0009411//response to UV	WD-repeat protein, putative [Ricinus communis]
Unigene15537_ARAawvTARAAPEI-1	790	100	484	18.3161	85.6939	2.22608	GO:0043234//protein complex;GO:0043231//intracellular membrane-bounded organelle	GO:0008415//acyltransferase activity	GO:0006259//DNA metabolic process;GO:0009411//response to UV	WD-repeat protein, putative [Ricinus communis]
Unigene70232_ARAawvTARAAPEI-1	881	54	138	8.86906	21.9096	1.30471	-	-	-	WD-repeat protein, putative [Ricinus communis]
gi|298115530|gb|EZ723271.1|	871	48	103	7.97412	16.5406	1.05261	GO:0031461//cullin-RING ubiquitin ligase complex	-	-	WD-repeat protein, putative [Ricinus communis]
Unigene58675_ARAawvTARAAPEI-1	364	44	92	17.4908	35.3523	1.01521	-	-	-	WD-repeat protein, putative [Ricinus communis]
gi|296578667|gb|GW964348.1|GW964348	719	111	230	22.3385	44.7436	1.00215	GO:0043231//intracellular membrane-bounded organelle;GO:0044444//cytoplasmic part	GO:0042802//identical protein binding;GO:0030528//transcription regulator activity	GO:0003002;GO:0009725//response to hormone stimulus;GO:0003006//reproductive developmental process;GO:0023033	WD-repeat protein, putative [Ricinus communis]
gi|296591578|gb|GW970820.1|GW970820	455	9	64	2.86214	19.6743	2.78115	-	-	-	WD-repeat protein [Carica papaya]
Unigene70160_ARAawvTARAAPEI-1	869	249	564	41.4609	90.7802	1.13062	GO:0031981//nuclear lumen;GO:0031461//cullin-RING ubiquitin ligase complex	GO:0043169//cation binding;GO:0004468//lysine N-acetyltransferase activity	GO:0009887//organ morphogenesis;GO:0009791//post-embryonic development;GO:0000904//cell morphogenesis involved in differentiation	WD40-like [Medicago truncatula]
gi|298125040|gb|EZ732781.1|	870	73	178	12.1412	28.6176	1.23698	GO:0043231//intracellular membrane-bounded organelle	GO:0003676//nucleic acid binding	GO:0008104//protein localization;GO:0001708//cell fate specification;GO:0035315//hair cell differentiation	WD40 protein [Pyrus pyrifolia]
gi|339680861|gb|JK178281.1|JK178281	562	39	86	10.0413	21.4039	1.09194	-	GO:0016740//transferase activity	-	WD40 domain-containing protein [Arabidopsis thaliana]
Unigene72267_ARAawvTARAAPEI-1	1672	126	284	10.9042	23.7582	1.12354	-	-	-	WD and tetratricopeptide repeat protein, putative [Ricinus communis]
Unigene3298_ARAawvTARAAPEI-1	244	5	28	2.9651	16.0509	2.4365	-	GO:0004713//protein tyrosine kinase activity;GO:0032559//adenyl ribonucleotide binding	GO:0006464//protein modification process	wall-associated kinase, putative [Ricinus communis]
Unigene61029_ARAawvTARAAPEI-1	405	18	56	6.43098	19.3404	1.58851	-	GO:0016740//transferase activity	-	wall-associated kinase, putative [Ricinus communis]
gi|339661412|gb|JK154661.1|JK154661	529	17	51	4.65	13.4849	1.53604	-	GO:0004672//protein kinase activity	-	wall-associated kinase, putative [Ricinus communis]
gi|298137823|gb|EZ745554.1|	717	79	241	15.9429	47.0143	1.56018	GO:0043231//intracellular membrane-bounded organelle	-	-	VQ [Medicago truncatula]
Unigene62682_ARAawvTARAAPEI-1	441	102	234	33.4673	74.218	1.14901	-	-	-	VQ [Medicago truncatula]
Unigene70507_ARAawvTARAAPEI-1	925	421	883	65.8567	133.521	1.01967	GO:0031224//intrinsic to membrane;GO:0031090//organelle membrane;GO:0005773//vacuole	GO:0005262//calcium channel activity;GO:0046872//metal ion binding	GO:0010118//stomatal movement;GO:0019932//second-messenger-mediated signaling;GO:0009695//jasmonic acid biosynthetic process;GO:0032501//multicellular organismal process;GO:0070838//divalent metal ion transport	Voltage-dependent L-type calcium channel, putative [Ricinus communis]
Unigene18347_ARAawvTARAAPEI-1	1355	43	199	4.59186	20.5421	2.16144	GO:0044432//endoplasmic reticulum part;GO:0016023//cytoplasmic membrane-bounded vesicle	GO:0004175//endopeptidase activity;GO:0016628//oxidoreductase activity, acting on the CH-CH group of donors, NAD or NADP as acceptor	GO:0019538//protein metabolic process	Vignain; AltName: Full=Cysteine endopeptidase; Flags: Precursor
Unigene67083_ARAawvTARAAPEI-1	601	157	405	37.7994	94.2567	1.31823	GO:0016020//membrane	-	-	VHS and GAT domain-containing protein [Arabidopsis thaliana]
gi|298127314|gb|EZ735045.1|	1153	77	171	9.6632	20.7443	1.10214	GO:0000322//storage vacuole;GO:0031224//intrinsic to membrane	GO:0005488//binding	GO:0006810//transport	vesicle-associated protein [Medicago truncatula]
Unigene70525_ARAawvTARAAPEI-1	927	12	45	1.8731	6.78992	1.85797	GO:0016020//membrane	-	-	vesicle-associated membrane protein, putative [Ricinus communis]
gi|298134967|gb|EZ742698.1|	798	13	61	2.35722	10.692	2.18137	GO:0043234//protein complex;GO:0044431//Golgi apparatus part;GO:0016020//membrane	GO:0046872//metal ion binding;GO:0010209//vacuolar sorting signal binding;GO:0004871//signal transducer activity	GO:0006892//post-Golgi vesicle-mediated transport;GO:0006605//protein targeting	vacuolar sorting receptor [Vigna mungo]
gi|298113418|gb|EZ721159.1|	648	32	181	7.14553	39.0693	2.45092	GO:0005773//vacuole	GO:0004175//endopeptidase activity	GO:0016485//protein processing	vacuolar processing enzyme 2 [Glycine max]
gi|298113246|gb|EZ720987.1|	1350	169	806	18.1139	83.5089	2.20483	GO:0005773//vacuole	GO:0004175//endopeptidase activity	GO:0016485//protein processing	vacuolar processing enzyme 2 [Glycine max]
gi|298122099|gb|EZ729840.1|	940	109	494	16.7787	73.5074	2.13126	-	GO:0004175//endopeptidase activity	GO:0019538//protein metabolic process	vacuolar processing enzyme 2 [Glycine max]
Unigene5449_ARAawvTARAAPEI-1	1800	6	73	0.482323	5.6726	3.55594	GO:0000325//plant-type vacuole;GO:0031090//organelle membrane	GO:0005488//binding;GO:0015368//calcium:cation antiporter activity	GO:0051707//response to other organism;GO:0010038//response to metal ion;GO:0015672//monovalent inorganic cation transport;GO:0006875//cellular metal ion homeostasis;GO:0030005;GO:0030001//metal ion transport;GO:0044237//cellular metabolic process	Vacuolar cation/proton exchanger 1a, putative [Ricinus communis]
Unigene4249_ARAawvTARAAPEI-1	346	56	133	23.4192	53.7659	1.199	GO:0031410//cytoplasmic vesicle	GO:0015563	GO:0015851//nucleobase transport	Ureide permease, putative [Ricinus communis]
gi|298127960|gb|EZ735691.1|	1271	30	122	3.41535	13.426	1.97492	GO:0042579//microbody	GO:0016663//oxidoreductase activity, acting on other nitrogenous compounds as donors, oxygen as acceptor	GO:0044403//symbiosis, encompassing mutualism through parasitism;GO:0009112	urate oxidase [Cicer arietinum]
gi|339709864|gb|JK208256.1|JK208256	654	8	32	1.76999	6.8439	1.95108	GO:0042579//microbody	GO:0016663//oxidoreductase activity, acting on other nitrogenous compounds as donors, oxygen as acceptor	GO:0044403//symbiosis, encompassing mutualism through parasitism;GO:0009112	urate oxidase [Cicer arietinum]
gi|298124713|gb|EZ732454.1|	1092	41	94	5.43276	12.0403	1.14811	GO:0042579//microbody	GO:0016663//oxidoreductase activity, acting on other nitrogenous compounds as donors, oxygen as acceptor	GO:0044403//symbiosis, encompassing mutualism through parasitism;GO:0009112	urate oxidase [Cicer arietinum]
Unigene69066_ARAawvTARAAPEI-1	742	0	19	0.001	3.58164	11.8064	GO:0044464//cell part	-	-	UPF0497 membrane protein 9
Unigene70236_ARAawvTARAAPEI-1	881	26	1920	4.27029	304.83	6.15753	-	-	-	UPF0497 membrane protein 12
Unigene23310_ARAawvTARAAPEI-1	158	0	33	0.001	29.2138	14.8344	-	GO:0016709//oxidoreductase activity, acting on paired donors, with incorporation or reduction of molecular oxygen, NADH or NADPH as one donor, and incorporation of one atom of oxygen;GO:0005506//iron ion binding	GO:0008152//metabolic process	unnamed protein product [Vitis vinifera]
gi|339714490|gb|JK209690.1|JK209690	592	0	37	0.001	8.74202	13.0938	GO:0044464//cell part	GO:0030554//adenyl nucleotide binding;GO:0046993	GO:0008152//metabolic process	unnamed protein product [Vitis vinifera]
gi|298145674|gb|EZ753405.1|	616	0	20	0.001	4.54131	12.1489	-	GO:0008135//translation factor activity, nucleic acid binding	-	unnamed protein product [Vitis vinifera]
gi|296608072|gb|GW990667.1|GW990667	499	0	13	0.001	3.64397	11.8313	-	-	-	unnamed protein product [Vitis vinifera]
Unigene11172_ARAawvTARAAPEI-1	1309	3	143	0.33162	15.2802	5.52598	-	GO:0003824//catalytic activity	-	unnamed protein product [Vitis vinifera]
gi|298116734|gb|EZ724475.1|	1355	6	244	0.640725	25.1873	5.29685	-	GO:0008483//transaminase activity	GO:0006520//cellular amino acid metabolic process	unnamed protein product [Vitis vinifera]
gi|298128418|gb|EZ736149.1|	2007	16	624	1.15354	43.488	5.23648	GO:0009536//plastid	GO:0043169//cation binding;GO:0004672//protein kinase activity;GO:0032559//adenyl ribonucleotide binding;GO:0016781//phosphotransferase activity, paired acceptors	GO:0006464//protein modification process;GO:0006796//phosphate metabolic process	unnamed protein product [Vitis vinifera]
Unigene18850_ARAawvTARAAPEI-1	1170	7	233	0.865709	27.8549	5.00791	GO:0009536//plastid	-	-	unnamed protein product [Vitis vinifera]
Unigene62846_ARAawvTARAAPEI-1	445	8	214	2.60129	67.2644	4.69254	GO:0043231//intracellular membrane-bounded organelle;GO:0031224//intrinsic to membrane	-	-	unnamed protein product [Vitis vinifera]
Unigene16868_ARAawvTARAAPEI-1	1014	2	51	0.285398	7.035	4.6235	-	GO:0008483//transaminase activity	GO:0006520//cellular amino acid metabolic process	unnamed protein product [Vitis vinifera]
Unigene5636_ARAawvTARAAPEI-1	586	7	156	1.72846	37.2356	4.42912	-	GO:0003824//catalytic activity	GO:0019725//cellular homeostasis	unnamed protein product [Vitis vinifera]
Unigene44094_ARAawvTARAAPEI-1	236	2	39	1.22625	23.1145	4.23648	GO:0009536//plastid	GO:0032561//guanyl ribonucleotide binding	-	unnamed protein product [Vitis vinifera]
Unigene69211_ARAawvTARAAPEI-1	755	8	155	1.53321	28.7155	4.2272	-	-	-	unnamed protein product [Vitis vinifera]
gi|298145269|gb|EZ753000.1|	887	5	96	0.815654	15.1384	4.21411	-	-	-	unnamed protein product [Vitis vinifera]
gi|298114454|gb|EZ722195.1|	1005	7	132	1.00784	18.3713	4.18811	-	-	-	unnamed protein product [Vitis vinifera]
Unigene63865_ARAawvTARAAPEI-1	472	7	120	2.14593	35.5608	4.05061	-	-	-	unnamed protein product [Vitis vinifera]
Unigene1860_ARAawvTARAAPEI-1	430	11	183	3.70155	59.5271	4.00734	-	-	-	unnamed protein product [Vitis vinifera]
gi|296592162|gb|GW971404.1|GW971404	416	2	32	0.695659	10.7594	3.95108	-	-	GO:0010468//regulation of gene expression	unnamed protein product [Vitis vinifera]
Unigene52952_ARAawvTARAAPEI-1	297	2	32	0.974391	15.0704	3.95108	-	-	-	unnamed protein product [Vitis vinifera]
Unigene41578_ARAawvTARAAPEI-1	224	2	32	1.29194	19.9818	3.95108	GO:0043231//intracellular membrane-bounded organelle	GO:0016709//oxidoreductase activity, acting on paired donors, with incorporation or reduction of molecular oxygen, NADH or NADPH as one donor, and incorporation of one atom of oxygen;GO:0005506//iron ion binding	GO:0009965//leaf morphogenesis;GO:0010073//meristem maintenance;GO:0045927//positive regulation of growth;GO:0008152//metabolic process;GO:0003006//reproductive developmental process;GO:0008283//cell proliferation	unnamed protein product [Vitis vinifera]
gi|339702140|gb|JK197141.1|JK197141	586	3	46	0.74077	10.9797	3.88967	-	-	-	unnamed protein product [Vitis vinifera]
Unigene69140_ARAawvTARAAPEI-1	749	65	883	12.5572	164.896	3.71498	GO:0043231//intracellular membrane-bounded organelle	GO:0016817//hydrolase activity, acting on acid anhydrides;GO:0032559//adenyl ribonucleotide binding	GO:0010468//regulation of gene expression	unnamed protein product [Vitis vinifera]
Unigene53528_ARAawvTARAAPEI-1	302	2	27	0.958258	12.5051	3.70596	-	GO:0016741//transferase activity, transferring one-carbon groups;GO:0046914//transition metal ion binding;GO:0016706//oxidoreductase activity, acting on paired donors, with incorporation or reduction of molecular oxygen, 2-oxoglutarate as one donor, and i	GO:0008152//metabolic process	unnamed protein product [Vitis vinifera]
gi|296576237|gb|GW958473.1|GW958473	639	30	389	6.79329	85.1492	3.64781	-	-	-	unnamed protein product [Vitis vinifera]
gi|298130768|gb|EZ738499.1|	714	3	38	0.607971	7.44418	3.61404	-	GO:0003824//catalytic activity;GO:0005488//binding	-	unnamed protein product [Vitis vinifera]
gi|296588938|gb|GW973332.1|GW973332	448	2	24	0.645969	7.49316	3.53604	-	GO:0016712//oxidoreductase activity, acting on paired donors, with incorporation or reduction of molecular oxygen, reduced flavin or flavoprotein as one donor, and incorporation of one atom of oxygen;GO:0005506//iron ion binding	GO:0008152//metabolic process	unnamed protein product [Vitis vinifera]
Unigene49232_ARAawvTARAAPEI-1	267	329	3839	178.297	2011.12	3.49565	-	GO:0046914//transition metal ion binding	-	unnamed protein product [Vitis vinifera]
gi|298137400|gb|EZ745131.1|	624	2	23	0.463772	5.15555	3.47464	-	-	-	unnamed protein product [Vitis vinifera]
Unigene52340_ARAawvTARAAPEI-1	292	2	23	0.991075	11.0173	3.47464	GO:0043234//protein complex;GO:0043231//intracellular membrane-bounded organelle;GO:0016020//membrane	GO:0004871//signal transducer activity;GO:0004672//protein kinase activity;GO:0019787//small conjugating protein ligase activity;GO:0032559//adenyl ribonucleotide binding	GO:0050896//response to stimulus;GO:0032446//protein modification by small protein conjugation	unnamed protein product [Vitis vinifera]
Unigene56636_ARAawvTARAAPEI-1	336	4	45	1.72258	18.7329	3.44293	-	-	-	unnamed protein product [Vitis vinifera]
Unigene57589_ARAawvTARAAPEI-1	348	3	32	1.24739	12.8618	3.36611	-	GO:0003824//catalytic activity	-	unnamed protein product [Vitis vinifera]
Unigene61334_ARAawvTARAAPEI-1	411	8	85	2.81649	28.9274	3.36047	-	-	-	unnamed protein product [Vitis vinifera]
gi|296573694|gb|GW948036.1|GW948036	419	5	53	1.72669	17.6927	3.35707	-	-	-	unnamed protein product [Vitis vinifera]
Unigene24237_ARAawvTARAAPEI-1	161	2	21	1.79748	18.2442	3.34339	-	-	-	unnamed protein product [Vitis vinifera]
Unigene5302_ARAawvTARAAPEI-1	488	69	714	20.4592	204.649	3.32233	GO:0043231//intracellular membrane-bounded organelle	GO:0003677//DNA binding;GO:0001071;GO:0005515//protein binding	GO:0006351//transcription, DNA-dependent	unnamed protein product [Vitis vinifera]
gi|298133812|gb|EZ741543.1|	770	14	141	2.63085	25.613	3.28327	GO:0009536//plastid	-	-	unnamed protein product [Vitis vinifera]
Unigene68143_ARAawvTARAAPEI-1	666	39	389	8.47325	81.6972	3.2693	GO:0016020//membrane;GO:0005576//extracellular region;GO:0005618//cell wall	GO:0030246//carbohydrate binding	-	unnamed protein product [Vitis vinifera]
Unigene15515_ARAawvTARAAPEI-1	805	12	110	2.15697	19.113	3.14747	GO:0009536//plastid	GO:0004672//protein kinase activity;GO:0032559//adenyl ribonucleotide binding	GO:0006464//protein modification process	unnamed protein product [Vitis vinifera]
gi|298147568|gb|EZ755299.1|	734	81	736	15.9679	140.253	3.13479	GO:0043234//protein complex	GO:0005515//protein binding	GO:0044267//cellular protein metabolic process	unnamed protein product [Vitis vinifera]
Unigene59099_ARAawvTARAAPEI-1	370	5	45	1.95536	17.0115	3.121	GO:0005618//cell wall	GO:0030234//enzyme regulator activity;GO:0004091//carboxylesterase activity	GO:0071555;GO:0045229//external encapsulating structure organization	unnamed protein product [Vitis vinifera]
Unigene27559_ARAawvTARAAPEI-1	172	3	26	2.52378	21.1435	3.06655	GO:0044464//cell part	GO:0003676//nucleic acid binding;GO:0003909//DNA ligase activity;GO:0032559//adenyl ribonucleotide binding	GO:0010212//response to ionizing radiation;GO:0006281//DNA repair	unnamed protein product [Vitis vinifera]
Unigene31676_ARAawvTARAAPEI-1	185	7	60	5.47502	45.364	3.05061	GO:0031224//intrinsic to membrane	GO:0032561//guanyl ribonucleotide binding;GO:0003824//catalytic activity	-	unnamed protein product [Vitis vinifera]
Unigene16608_ARAawvTARAAPEI-1	358	5	42	2.02091	16.4096	3.02146	GO:0043231//intracellular membrane-bounded organelle;GO:0016020//membrane	GO:0004702//receptor signaling protein serine/threonine kinase activity;GO:0016628//oxidoreductase activity, acting on the CH-CH group of donors, NAD or NADP as acceptor;GO:0032559//adenyl ribonucleotide binding	GO:0006464//protein modification process;GO:0007167//enzyme linked receptor protein signaling pathway	unnamed protein product [Vitis vinifera]
Unigene61159_ARAawvTARAAPEI-1	408	3	25	1.06395	8.57061	3.00997	-	-	-	unnamed protein product [Vitis vinifera]
Unigene36832_ARAawvTARAAPEI-1	204	4	33	2.8372	22.6264	2.99547	-	GO:0046914//transition metal ion binding	-	unnamed protein product [Vitis vinifera]
Unigene56380_ARAawvTARAAPEI-1	333	4	32	1.7381	13.4412	2.95108	-	-	-	unnamed protein product [Vitis vinifera]
Unigene52000_ARAawvTARAAPEI-1	289	6	48	3.00409	23.2314	2.95108	-	GO:0004497//monooxygenase activity;GO:0005506//iron ion binding	-	unnamed protein product [Vitis vinifera]
gi|339680756|gb|JK178176.1|JK178176	564	14	110	3.59177	27.2801	2.92508	GO:0000325//plant-type vacuole	GO:0001727//lipid kinase activity	GO:0009725//response to hormone stimulus;GO:0032501//multicellular organismal process	unnamed protein product [Vitis vinifera]
Unigene55196_ARAawvTARAAPEI-1	319	4	31	1.81438	13.5926	2.90527	GO:0043231//intracellular membrane-bounded organelle	GO:0003677//DNA binding;GO:0001071	GO:0010468//regulation of gene expression;GO:0006351//transcription, DNA-dependent	unnamed protein product [Vitis vinifera]
Unigene59116_ARAawvTARAAPEI-1	370	4	31	1.56429	11.719	2.90527	GO:0016020//membrane	-	-	unnamed protein product [Vitis vinifera]
Unigene61786_ARAawvTARAAPEI-1	420	12	92	4.1342	30.6387	2.88967	GO:0043231//intracellular membrane-bounded organelle	GO:0003676//nucleic acid binding;GO:0019899//enzyme binding;GO:0032559//adenyl ribonucleotide binding;GO:0004702//receptor signaling protein serine/threonine kinase activity	GO:0010038//response to metal ion;GO:0007243//protein kinase cascade;GO:0006970//response to osmotic stress;GO:0006464//protein modification process	unnamed protein product [Vitis vinifera]
gi|296605447|gb|GW989164.1|GW989164	442	5	38	1.63684	12.0252	2.87707	-	-	-	unnamed protein product [Vitis vinifera]
Unigene35095_ARAawvTARAAPEI-1	197	6	45	4.40702	31.9505	2.85797	-	-	-	unnamed protein product [Vitis vinifera]
Unigene12642_ARAawvTARAAPEI-1	262	5	37	2.76139	19.753	2.8386	-	-	-	unnamed protein product [Vitis vinifera]
Unigene63468_ARAawvTARAAPEI-1	461	21	155	6.5914	47.0287	2.83488	-	-	-	unnamed protein product [Vitis vinifera]
Unigene6583_ARAawvTARAAPEI-1	341	3	22	1.27299	9.02402	2.82554	GO:0031410//cytoplasmic vesicle	GO:0043167//ion binding;GO:0015926//glucosidase activity	GO:0044238//primary metabolic process	unnamed protein product [Vitis vinifera]
Unigene45626_ARAawvTARAAPEI-1	245	6	44	3.5436	25.1199	2.82554	GO:0043231//intracellular membrane-bounded organelle	GO:0003676//nucleic acid binding;GO:0001071	GO:0010468//regulation of gene expression;GO:0040007//growth;GO:0009909//regulation of flower development;GO:0048513//organ development;GO:0006351//transcription, DNA-dependent;GO:0009653//anatomical structure morphogenesis	unnamed protein product [Vitis vinifera]
gi|296589665|gb|GW970379.1|GW970379	635	8	58	1.82295	12.7757	2.80906	-	-	-	unnamed protein product [Vitis vinifera]
Unigene36329_ARAawvTARAAPEI-1	202	5	36	3.58161	24.9277	2.79907	-	GO:0017111//nucleoside-triphosphatase activity;GO:0000166//nucleotide binding;GO:0005515//protein binding	-	unnamed protein product [Vitis vinifera]
Unigene10162_ARAawvTARAAPEI-1	436	11	78	3.65061	25.023	2.77705	-	-	GO:0010468//regulation of gene expression	unnamed protein product [Vitis vinifera]
gi|296590532|gb|GW967566.1|GW967566	476	76	537	23.1029	157.797	2.77193	-	-	-	unnamed protein product [Vitis vinifera]
gi|298143367|gb|EZ751098.1|	738	14	97	2.74493	18.3843	2.74363	GO:0043231//intracellular membrane-bounded organelle	GO:0005515//protein binding	GO:0010468//regulation of gene expression	unnamed protein product [Vitis vinifera]
Unigene16287_ARAawvTARAAPEI-1	339	8	55	3.41468	22.6931	2.73243	GO:0043231//intracellular membrane-bounded organelle	GO:0003676//nucleic acid binding;GO:0001071	GO:0010468//regulation of gene expression	unnamed protein product [Vitis vinifera]
gi|339658195|gb|JK159845.1|JK159845	607	6	41	1.43028	9.44772	2.72366	GO:0043231//intracellular membrane-bounded organelle	GO:0003676//nucleic acid binding;GO:0003712//transcription cofactor activity;GO:0001071	GO:0010468//regulation of gene expression;GO:0010564//regulation of cell cycle process	unnamed protein product [Vitis vinifera]
Unigene47256_ARAawvTARAAPEI-1	254	12	81	6.83608	44.6049	2.70596	GO:0043231//intracellular membrane-bounded organelle	GO:0016709//oxidoreductase activity, acting on paired donors, with incorporation or reduction of molecular oxygen, NADH or NADPH as one donor, and incorporation of one atom of oxygen;GO:0005506//iron ion binding	GO:0009965//leaf morphogenesis;GO:0010073//meristem maintenance;GO:0045927//positive regulation of growth;GO:0008152//metabolic process;GO:0003006//reproductive developmental process;GO:0008283//cell proliferation	unnamed protein product [Vitis vinifera]
Unigene10383_ARAawvTARAAPEI-1	342	6	40	2.53854	16.3593	2.68804	GO:0044464//cell part	-	GO:0015833//peptide transport	unnamed protein product [Vitis vinifera]
gi|339666346|gb|JK163837.1|JK163837	500	11	73	3.18333	20.4214	2.68147	-	-	-	unnamed protein product [Vitis vinifera]
Unigene7971_ARAawvTARAAPEI-1	1186	44	291	5.36819	34.3194	2.67652	GO:0031224//intrinsic to membrane	GO:0004871//signal transducer activity;GO:0016628//oxidoreductase activity, acting on the CH-CH group of donors, NAD or NADP as acceptor;GO:0008235//metalloexopeptidase activity	GO:0010075//regulation of meristem growth;GO:0009909//regulation of flower development;GO:0010051//xylem and phloem pattern formation;GO:0019538//protein metabolic process;GO:0010015//root morphogenesis;GO:0009639//response to red or far red light	unnamed protein product [Vitis vinifera]
Unigene36374_ARAawvTARAAPEI-1	202	10	66	7.16322	45.7009	2.67354	-	GO:0005488//binding	-	unnamed protein product [Vitis vinifera]
gi|298129864|gb|EZ737595.1|	821	22	145	3.87739	24.7034	2.67155	GO:0043231//intracellular membrane-bounded organelle;GO:0031090//organelle membrane	GO:0015082//di-, tri-valent inorganic cation transmembrane transporter activity	GO:0006952//defense response;GO:0051707//response to other organism;GO:0010038//response to metal ion;GO:0006800//oxygen and reactive oxygen species metabolic process;GO:0000041//transition metal ion transport;GO:0055066;GO:0030003//cellular cation homeos	unnamed protein product [Vitis vinifera]
gi|339708601|gb|JK204497.1|JK204497	543	13	85	3.4642	21.8953	2.66003	-	-	-	unnamed protein product [Vitis vinifera]
gi|298143977|gb|EZ751708.1|	1168	396	2576	49.0582	308.486	2.65264	-	-	GO:0010467//gene expression;GO:0006970//response to osmotic stress	unnamed protein product [Vitis vinifera]
Unigene62256_ARAawvTARAAPEI-1	431	10	65	3.35724	21.0944	2.65152	-	GO:0004672//protein kinase activity	-	unnamed protein product [Vitis vinifera]
Unigene64916_ARAawvTARAAPEI-1	506	4	26	1.14385	7.18711	2.65152	-	GO:0004091//carboxylesterase activity;GO:0071617	-	unnamed protein product [Vitis vinifera]
Unigene34388_ARAawvTARAAPEI-1	195	4	26	2.96814	18.6496	2.65152	-	-	-	unnamed protein product [Vitis vinifera]
gi|298129715|gb|EZ737446.1|	681	13	84	2.7622	17.253	2.64295	-	-	-	unnamed protein product [Vitis vinifera]
Unigene54883_ARAawvTARAAPEI-1	316	9	58	4.12112	25.6728	2.63913	-	-	-	unnamed protein product [Vitis vinifera]
Unigene61018_ARAawvTARAAPEI-1	405	10	64	3.57277	22.1033	2.62915	-	-	-	unnamed protein product [Vitis vinifera]
Unigene13699_ARAawvTARAAPEI-1	249	15	96	8.71669	53.9267	2.62915	-	GO:0016790//thiolester hydrolase activity;GO:0019783//small conjugating protein-specific protease activity	GO:0019941//modification-dependent protein catabolic process	unnamed protein product [Vitis vinifera]
Unigene18519_ARAawvTARAAPEI-1	985	29	184	4.26011	26.1284	2.61666	GO:0031410//cytoplasmic vesicle	GO:0016791//phosphatase activity;GO:0043169//cation binding	-	unnamed protein product [Vitis vinifera]
gi|298115792|gb|EZ723533.1|	1054	78	494	10.7081	65.5569	2.61404	-	GO:0046872//metal ion binding;GO:0016491//oxidoreductase activity	-	unnamed protein product [Vitis vinifera]
gi|339652352|gb|JK150299.1|JK150299	505	13	82	3.72487	22.7119	2.60819	-	-	-	unnamed protein product [Vitis vinifera]
Unigene63730_ARAawvTARAAPEI-1	468	20	125	6.18363	37.3591	2.59493	GO:0044464//cell part	GO:0046873//metal ion transmembrane transporter activity	GO:0030001//metal ion transport	unnamed protein product [Vitis vinifera]
Unigene67262_ARAawvTARAAPEI-1	609	4	25	0.950391	5.74188	2.59493	-	GO:0003824//catalytic activity;GO:0005488//binding	-	unnamed protein product [Vitis vinifera]
gi|339683402|gb|JK182486.1|JK182486	618	4	25	0.93655	5.65826	2.59493	-	-	-	unnamed protein product [Vitis vinifera]
gi|298121137|gb|EZ728878.1|	1075	130	802	17.4982	104.351	2.57617	-	GO:0005488//binding	GO:0010468//regulation of gene expression	unnamed protein product [Vitis vinifera]
gi|296589546|gb|GW970260.1|GW970260	556	6	37	1.56148	9.30805	2.57557	-	-	-	unnamed protein product [Vitis vinifera]
Unigene53387_ARAawvTARAAPEI-1	301	6	37	2.88433	17.1936	2.57557	-	-	-	unnamed protein product [Vitis vinifera]
Unigene11663_ARAawvTARAAPEI-1	585	15	92	3.71018	21.997	2.56775	-	GO:0046872//metal ion binding	-	unnamed protein product [Vitis vinifera]
gi|298135483|gb|EZ743214.1|	586	18	109	4.44462	26.0172	2.54933	-	-	-	unnamed protein product [Vitis vinifera]
gi|298150016|gb|EZ757747.1|	612	4	24	0.945732	5.48519	2.53604	-	-	-	unnamed protein product [Vitis vinifera]
Unigene56761_ARAawvTARAAPEI-1	338	14	84	5.99337	34.7612	2.53604	GO:0043231//intracellular membrane-bounded organelle	GO:0005515//protein binding	GO:0009648//photoperiodism;GO:0009725//response to hormone stimulus;GO:0000902//cell morphogenesis;GO:0009908//flower development;GO:0007602//phototransduction;GO:0050879//multicellular organismal movement;GO:0048511//rhythmic process;GO:0006950//response	unnamed protein product [Vitis vinifera]
Unigene8318_ARAawvTARAAPEI-1	1098	70	416	9.22476	52.9935	2.52223	-	GO:0046914//transition metal ion binding	-	unnamed protein product [Vitis vinifera]
Unigene12326_ARAawvTARAAPEI-1	1059	66	392	9.01794	51.7752	2.52139	GO:0043231//intracellular membrane-bounded organelle	GO:0005488//binding;GO:0016740//transferase activity	GO:0040029//regulation of gene expression, epigenetic;GO:0003006//reproductive developmental process	unnamed protein product [Vitis vinifera]
Unigene53953_ARAawvTARAAPEI-1	306	30	178	14.186	81.3636	2.51992	-	-	-	unnamed protein product [Vitis vinifera]
gi|339684342|gb|JK179266.1|JK179266	578	7	41	1.75239	9.92174	2.50127	GO:0031410//cytoplasmic vesicle	GO:0004553//hydrolase activity, hydrolyzing O-glycosyl compounds	GO:0008152//metabolic process	unnamed protein product [Vitis vinifera]
gi|298114141|gb|EZ721882.1|	712	14	82	2.84517	16.1089	2.50127	-	-	-	unnamed protein product [Vitis vinifera]
Unigene64737_ARAawvTARAAPEI-1	500	11	64	3.18333	17.9037	2.49164	-	-	-	unnamed protein product [Vitis vinifera]
Unigene18979_ARAawvTARAAPEI-1	595	16	93	3.89101	21.8624	2.49023	-	-	-	unnamed protein product [Vitis vinifera]
Unigene27130_ARAawvTARAAPEI-1	170	7	40	5.95811	32.9111	2.46565	GO:0043231//intracellular membrane-bounded organelle	GO:0003677//DNA binding;GO:0001071	GO:0010468//regulation of gene expression;GO:0006351//transcription, DNA-dependent	unnamed protein product [Vitis vinifera]
Unigene15787_ARAawvTARAAPEI-1	701	20	114	4.1283	22.7467	2.46204	GO:0043231//intracellular membrane-bounded organelle	GO:0003676//nucleic acid binding;GO:0001071	GO:0010468//regulation of gene expression	unnamed protein product [Vitis vinifera]
gi|298117184|gb|EZ724925.1|	807	23	131	4.12395	22.7054	2.46094	GO:0043234//protein complex;GO:0016020//membrane	GO:0008135//translation factor activity, nucleic acid binding;GO:0046914//transition metal ion binding	GO:0006412//translation	unnamed protein product [Vitis vinifera]
Unigene63455_ARAawvTARAAPEI-1	461	25	142	7.84691	43.0843	2.45697	GO:0031224//intrinsic to membrane;GO:0031410//cytoplasmic vesicle;GO:0043231//intracellular membrane-bounded organelle	-	GO:0051234//establishment of localization	unnamed protein product [Vitis vinifera]
gi|296595552|gb|GW979987.1|GW979987	390	6	34	2.22611	12.194	2.45358	-	-	-	unnamed protein product [Vitis vinifera]
gi|298117430|gb|EZ725171.1|	770	35	197	6.57714	35.7855	2.44384	GO:0043234//protein complex;GO:0016020//membrane	GO:0008135//translation factor activity, nucleic acid binding;GO:0046914//transition metal ion binding	GO:0006412//translation	unnamed protein product [Vitis vinifera]
Unigene37583_ARAawvTARAAPEI-1	207	9	50	6.29117	33.7856	2.42501	-	GO:0005488//binding;GO:0003909//DNA ligase activity	GO:0010212//response to ionizing radiation;GO:0006281//DNA repair	unnamed protein product [Vitis vinifera]
gi|298115178|gb|EZ722919.1|	824	29	160	5.09249	27.1597	2.41502	GO:0009536//plastid	GO:0016705//oxidoreductase activity, acting on paired donors, with incorporation or reduction of molecular oxygen;GO:0001071;GO:0005506//iron ion binding	GO:0023034;GO:0006787;GO:0007602//phototransduction;GO:0010073//meristem maintenance;GO:0033014//tetrapyrrole biosynthetic process;GO:0009791//post-embryonic development	unnamed protein product [Vitis vinifera]
Unigene9237_ARAawvTARAAPEI-1	259	10	55	5.58676	29.7026	2.41051	-	-	-	unnamed protein product [Vitis vinifera]
gi|298140980|gb|EZ748711.1|	784	41	225	7.56706	40.1419	2.4073	-	-	-	unnamed protein product [Vitis vinifera]
gi|298145383|gb|EZ753114.1|	821	22	120	3.87739	20.4442	2.39853	-	GO:0032559//adenyl ribonucleotide binding;GO:0042623//ATPase activity, coupled	-	unnamed protein product [Vitis vinifera]
gi|339661245|gb|JK154494.1|JK154494	641	9	49	2.03163	10.6923	2.39586	-	GO:0003676//nucleic acid binding	GO:0010468//regulation of gene expression;GO:0009887//organ morphogenesis;GO:0040034//regulation of development, heterochronic;GO:0048827//phyllome development;GO:0003006//reproductive developmental process;GO:0048869//cellular developmental process	unnamed protein product [Vitis vinifera]
Unigene39464_ARAawvTARAAPEI-1	214	14	76	9.46616	49.6743	2.39165	-	GO:0004497//monooxygenase activity;GO:0005506//iron ion binding	-	unnamed protein product [Vitis vinifera]
Unigene69766_ARAawvTARAAPEI-1	818	24	128	4.24539	21.8871	2.36611	GO:0043234//protein complex	GO:0004721//phosphoprotein phosphatase activity;GO:0043169//cation binding	GO:0006464//protein modification process	unnamed protein product [Vitis vinifera]
gi|298122562|gb|EZ730303.1|	1304	68	362	7.54555	38.8296	2.36346	GO:0019897//extrinsic to plasma membrane;GO:0031461//cullin-RING ubiquitin ligase complex	-	-	unnamed protein product [Vitis vinifera]
gi|298118863|gb|EZ726604.1|	493	14	74	4.10904	20.995	2.35317	-	GO:0003824//catalytic activity;GO:0005515//protein binding	-	unnamed protein product [Vitis vinifera]
Unigene71844_ARAawvTARAAPEI-1	1298	205	1082	22.8528	116.596	2.35108	-	GO:0035251//UDP-glucosyltransferase activity;GO:0019203//carbohydrate phosphatase activity	GO:0005991//trehalose metabolic process	unnamed protein product [Vitis vinifera]
Unigene38913_ARAawvTARAAPEI-1	212	8	42	5.46026	27.7106	2.34339	-	-	-	unnamed protein product [Vitis vinifera]
gi|296592479|gb|GW974751.1|GW974751	633	6	31	1.37154	6.84999	2.32031	-	GO:0004518//nuclease activity;GO:0046030//inositol trisphosphate phosphatase activity	-	unnamed protein product [Vitis vinifera]
Unigene46429_ARAawvTARAAPEI-1	249	73	374	42.4212	210.089	2.30815	GO:0009527//plastid outer membrane;GO:0030659//cytoplasmic vesicle membrane	GO:0035250//UDP-galactosyltransferase activity	GO:0044403//symbiosis, encompassing mutualism through parasitism;GO:0008152//metabolic process	unnamed protein product [Vitis vinifera]
gi|298113477|gb|EZ721218.1|	1043	337	1718	46.7525	230.394	2.30098	GO:0044424//intracellular part	GO:0005488//binding	-	unnamed protein product [Vitis vinifera]
gi|298119926|gb|EZ727667.1|	1480	893	4496	87.307	424.909	2.28299	GO:0044464//cell part	GO:0046914//transition metal ion binding;GO:0004518//nuclease activity	-	unnamed protein product [Vitis vinifera]
gi|298135189|gb|EZ742920.1|	390	6	30	2.22611	10.7594	2.273	GO:0031981//nuclear lumen;GO:0044444//cytoplasmic part	GO:0016772//transferase activity, transferring phosphorus-containing groups;GO:0004611//phosphoenolpyruvate carboxykinase activity;GO:0032559//adenyl ribonucleotide binding	GO:0010038//response to metal ion;GO:0009267//cellular response to starvation;GO:0006006//glucose metabolic process;GO:0050832//defense response to fungus	unnamed protein product [Vitis vinifera]
Unigene22700_ARAawvTARAAPEI-1	156	6	30	5.56527	26.8985	2.273	GO:0009536//plastid	GO:0016742//hydroxymethyl-, formyl- and related transferase activity	GO:0006188//IMP biosynthetic process	unnamed protein product [Vitis vinifera]
Unigene63981_ARAawvTARAAPEI-1	475	38	188	11.5758	55.36	2.25774	-	-	-	unnamed protein product [Vitis vinifera]
Unigene19099_ARAawvTARAAPEI-1	658	15	74	3.29856	15.7303	2.25364	GO:0016020//membrane	GO:0016301//kinase activity	-	unnamed protein product [Vitis vinifera]
Unigene56997_ARAawvTARAAPEI-1	341	11	54	4.66765	22.1499	2.24653	-	GO:0046914//transition metal ion binding	GO:0009416//response to light stimulus	unnamed protein product [Vitis vinifera]
Unigene65321_ARAawvTARAAPEI-1	521	20	98	5.55459	26.31	2.24386	-	-	GO:0009719;GO:0010033//response to organic substance	unnamed protein product [Vitis vinifera]
gi|339684930|gb|JK179854.1|JK179854	589	9	44	2.21099	10.4489	2.24058	-	-	-	unnamed protein product [Vitis vinifera]
Unigene10640_ARAawvTARAAPEI-1	732	62	303	12.2558	57.898	2.24005	GO:0043231//intracellular membrane-bounded organelle;GO:0031090//organelle membrane	GO:0015082//di-, tri-valent inorganic cation transmembrane transporter activity	GO:0006952//defense response;GO:0051707//response to other organism;GO:0010038//response to metal ion;GO:0006800//oxygen and reactive oxygen species metabolic process;GO:0000041//transition metal ion transport;GO:0055066;GO:0030003//cellular cation homeos	unnamed protein product [Vitis vinifera]
Unigene40661_ARAawvTARAAPEI-1	220	8	39	5.26171	24.7955	2.23648	-	GO:0005488//binding	-	unnamed protein product [Vitis vinifera]
Unigene57600_ARAawvTARAAPEI-1	348	14	68	5.82114	27.3314	2.23118	-	-	-	unnamed protein product [Vitis vinifera]
Unigene51113_ARAawvTARAAPEI-1	282	6	29	3.07866	14.384	2.22409	GO:0043231//intracellular membrane-bounded organelle;GO:0016020//membrane	GO:0005488//binding;GO:0004672//protein kinase activity	-	unnamed protein product [Vitis vinifera]
gi|296592366|gb|GW974638.1|GW974638	636	6	29	1.36507	6.37783	2.22409	-	-	-	unnamed protein product [Vitis vinifera]
Unigene8201_ARAawvTARAAPEI-1	289	17	82	8.51159	39.687	2.22116	-	-	-	unnamed protein product [Vitis vinifera]
gi|339659652|gb|JK153532.1|JK153532	481	27	130	8.12229	37.8033	2.21856	-	-	-	unnamed protein product [Vitis vinifera]
Unigene3284_ARAawvTARAAPEI-1	927	97	464	15.1409	70.0116	2.20914	GO:0044464//cell part	GO:0046914//transition metal ion binding	-	unnamed protein product [Vitis vinifera]
Unigene1014_ARAawvTARAAPEI-1	1410	117	558	12.0068	55.3537	2.20483	GO:0043231//intracellular membrane-bounded organelle	GO:0070566//adenylyltransferase activity;GO:0003676//nucleic acid binding	GO:0031123//RNA 3'-end processing	unnamed protein product [Vitis vinifera]
gi|298116000|gb|EZ723741.1|	2082	776	3681	53.9313	247.296	2.19704	-	-	-	unnamed protein product [Vitis vinifera]
Unigene69386_ARAawvTARAAPEI-1	773	39	184	7.30037	33.2943	2.18924	-	GO:0046914//transition metal ion binding;GO:0016279//protein-lysine N-methyltransferase activity	-	unnamed protein product [Vitis vinifera]
Unigene57917_ARAawvTARAAPEI-1	353	7	33	2.86935	13.0759	2.18811	GO:0016020//membrane;GO:0043231//intracellular membrane-bounded organelle	-	GO:0009725//response to hormone stimulus	unnamed protein product [Vitis vinifera]
Unigene68285_ARAawvTARAAPEI-1	677	7	33	1.49613	6.818	2.18811	-	-	-	unnamed protein product [Vitis vinifera]
Unigene11458_ARAawvTARAAPEI-1	1043	80	376	11.0985	50.4238	2.18374	GO:0044464//cell part	GO:0022857//transmembrane transporter activity;GO:0016787//hydrolase activity	GO:0006810//transport	unnamed protein product [Vitis vinifera]
gi|298115597|gb|EZ723338.1|	880	71	332	11.6744	52.77	2.17637	-	-	-	unnamed protein product [Vitis vinifera]
Unigene70431_ARAawvTARAAPEI-1	912	113	528	17.9285	80.9787	2.17529	-	GO:0005488//binding	-	unnamed protein product [Vitis vinifera]
Unigene4511_ARAawvTARAAPEI-1	428	6	28	2.02846	9.15052	2.17347	-	-	-	unnamed protein product [Vitis vinifera]
gi|298114513|gb|EZ722254.1|	671	17	79	3.66595	16.4678	2.16739	-	-	-	unnamed protein product [Vitis vinifera]
Unigene8646_ARAawvTARAAPEI-1	436	8	37	2.65499	11.8699	2.16053	-	GO:0005506//iron ion binding;GO:0004497//monooxygenase activity	-	unnamed protein product [Vitis vinifera]
Unigene59362_ARAawvTARAAPEI-1	374	13	60	5.02958	22.4394	2.15753	-	GO:0046914//transition metal ion binding;GO:0003723//RNA binding	GO:0006396//RNA processing;GO:0008283//cell proliferation	unnamed protein product [Vitis vinifera]
Unigene69713_ARAawvTARAAPEI-1	811	13	60	2.31943	10.3481	2.15753	-	GO:0019787//small conjugating protein ligase activity	GO:0015698//inorganic anion transport;GO:0060255;GO:0006464//protein modification process;GO:0055061;GO:0009639//response to red or far red light;GO:0009267//cellular response to starvation	unnamed protein product [Vitis vinifera]
Unigene13671_ARAawvTARAAPEI-1	562	12	55	3.08962	13.6886	2.14747	GO:0044424//intracellular part	GO:0046872//metal ion binding;GO:0003824//catalytic activity	GO:0006970//response to osmotic stress	unnamed protein product [Vitis vinifera]
Unigene52060_ARAawvTARAAPEI-1	289	14	64	7.00954	30.9752	2.14372	GO:0016020//membrane	GO:0005504//fatty acid binding	-	unnamed protein product [Vitis vinifera]
Unigene58952_ARAawvTARAAPEI-1	368	27	123	10.6164	46.7508	2.1387	-	-	-	unnamed protein product [Vitis vinifera]
Unigene11111_ARAawvTARAAPEI-1	205	14	63	9.88175	42.9851	2.121	GO:0043231//intracellular membrane-bounded organelle	GO:0008135//translation factor activity, nucleic acid binding;GO:0032561//guanyl ribonucleotide binding;GO:0017111//nucleoside-triphosphatase activity	GO:0006412//translation	unnamed protein product [Vitis vinifera]
Unigene17598_ARAawvTARAAPEI-1	967	23	103	3.4416	14.8985	2.11401	-	GO:0016798//hydrolase activity, acting on glycosyl bonds	-	unnamed protein product [Vitis vinifera]
gi|339678130|gb|JK176527.1|JK176527	617	34	152	7.97358	34.458	2.11154	GO:0009536//plastid	-	-	unnamed protein product [Vitis vinifera]
Unigene18905_ARAawvTARAAPEI-1	552	20	89	5.24265	22.5519	2.10488	-	GO:0032559//adenyl ribonucleotide binding;GO:0016772//transferase activity, transferring phosphorus-containing groups	-	unnamed protein product [Vitis vinifera]
gi|339709468|gb|JK207860.1|JK207860	454	9	40	2.86844	12.3236	2.10308	-	GO:0046872//metal ion binding	-	unnamed protein product [Vitis vinifera]
gi|298135042|gb|EZ742773.1|	941	12	53	1.84523	7.87804	2.09403	-	GO:0005488//binding	-	unnamed protein product [Vitis vinifera]
Unigene71733_ARAawvTARAAPEI-1	1244	453	1997	52.6911	224.538	2.09133	-	GO:0003676//nucleic acid binding;GO:0032559//adenyl ribonucleotide binding;GO:0042623//ATPase activity, coupled	-	unnamed protein product [Vitis vinifera]
Unigene71330_ARAawvTARAAPEI-1	1100	137	601	18.0214	76.4211	2.08426	GO:0031224//intrinsic to membrane	GO:0046873//metal ion transmembrane transporter activity;GO:0019829//cation-transporting ATPase activity;GO:0005515//protein binding;GO:0032559//adenyl ribonucleotide binding	GO:0009206;GO:0048513//organ development;GO:0003006//reproductive developmental process;GO:0070838//divalent metal ion transport	unnamed protein product [Vitis vinifera]
gi|339685992|gb|JK180531.1|JK180531	555	8	35	2.08572	8.82078	2.08036	-	-	-	unnamed protein product [Vitis vinifera]
Unigene52434_ARAawvTARAAPEI-1	292	16	70	7.9286	33.531	2.08036	GO:0044464//cell part	GO:0022857//transmembrane transporter activity	GO:0006810//transport	unnamed protein product [Vitis vinifera]
Unigene11368_ARAawvTARAAPEI-1	258	30	131	16.8252	71.0204	2.07761	-	GO:0008080//N-acetyltransferase activity;GO:0008374//O-acyltransferase activity	GO:0044238//primary metabolic process	unnamed protein product [Vitis vinifera]
Unigene65497_ARAawvTARAAPEI-1	528	25	109	6.85118	28.8752	2.0754	-	GO:0046872//metal ion binding	-	unnamed protein product [Vitis vinifera]
Unigene51401_ARAawvTARAAPEI-1	284	15	65	7.64245	32.013	2.06655	GO:0043231//intracellular membrane-bounded organelle	GO:0046914//transition metal ion binding	-	unnamed protein product [Vitis vinifera]
Unigene72192_ARAawvTARAAPEI-1	1563	418	1806	38.697	161.618	2.0623	-	-	-	unnamed protein product [Vitis vinifera]
Unigene10744_ARAawvTARAAPEI-1	221	7	30	4.58316	18.9872	2.05061	-	-	-	unnamed protein product [Vitis vinifera]
Unigene66751_ARAawvTARAAPEI-1	584	91	390	22.547	93.4079	2.05061	-	-	-	unnamed protein product [Vitis vinifera]
Unigene61466_ARAawvTARAAPEI-1	413	7	30	2.45249	10.1602	2.05061	-	-	-	unnamed protein product [Vitis vinifera]
Unigene22033_ARAawvTARAAPEI-1	154	29	124	27.2481	112.624	2.04729	-	-	-	unnamed protein product [Vitis vinifera]
Unigene53285_ARAawvTARAAPEI-1	300	15	64	7.23485	29.8394	2.04418	-	GO:0048037//cofactor binding	-	unnamed protein product [Vitis vinifera]
gi|339662143|gb|JK157912.1|JK157912	620	8	34	1.86706	7.67042	2.03854	-	-	-	unnamed protein product [Vitis vinifera]
Unigene58014_ARAawvTARAAPEI-1	354	10	42	4.08749	16.595	2.02146	-	GO:0016791//phosphatase activity	-	unnamed protein product [Vitis vinifera]
Unigene58590_ARAawvTARAAPEI-1	362	15	63	5.99573	24.3424	2.02146	GO:0031981//nuclear lumen;GO:0009536//plastid;GO:0005635//nuclear envelope	-	GO:0048437//floral organ development;GO:0016925//protein sumoylation;GO:0006406//mRNA export from nucleus	unnamed protein product [Vitis vinifera]
Unigene43304_ARAawvTARAAPEI-1	232	104	434	64.8642	261.658	2.01219	-	-	-	unnamed protein product [Vitis vinifera]
Unigene57594_ARAawvTARAAPEI-1	348	20	83	8.31592	33.3603	2.00419	GO:0043231//intracellular membrane-bounded organelle	GO:0003676//nucleic acid binding	-	unnamed protein product [Vitis vinifera]
gi|296595823|gb|GW975928.1|GW975928	449	28	115	9.02342	35.8248	1.98921	-	GO:0005488//binding;GO:0004672//protein kinase activity	-	unnamed protein product [Vitis vinifera]
Unigene72272_ARAawvTARAAPEI-1	1675	1145	4675	98.9123	390.39	1.98069	-	GO:0005488//binding	-	unnamed protein product [Vitis vinifera]
gi|298114334|gb|EZ722075.1|	1242	1209	4914	140.852	553.408	1.97416	GO:0043231//intracellular membrane-bounded organelle;GO:0031410//cytoplasmic vesicle	-	GO:0032502//developmental process;GO:0019941//modification-dependent protein catabolic process;GO:0010033//response to organic substance;GO:0043412	unnamed protein product [Vitis vinifera]
gi|298140979|gb|EZ748710.1|	802	23	93	4.14966	16.2196	1.96667	-	-	-	unnamed protein product [Vitis vinifera]
Unigene65263_ARAawvTARAAPEI-1	519	50	202	13.94	54.4397	1.96543	-	GO:0003676//nucleic acid binding;GO:0046872//metal ion binding	-	unnamed protein product [Vitis vinifera]
Unigene44250_ARAawvTARAAPEI-1	237	26	105	15.8739	61.9687	1.96488	-	-	-	unnamed protein product [Vitis vinifera]
gi|298138688|gb|EZ746419.1|	598	54	217	13.0663	50.7563	1.95774	-	-	-	unnamed protein product [Vitis vinifera]
gi|298117407|gb|EZ725148.1|	693	119	477	24.847	96.2757	1.9541	-	GO:0008135//translation factor activity, nucleic acid binding	-	unnamed protein product [Vitis vinifera]
Unigene14260_ARAawvTARAAPEI-1	391	9	36	3.33062	12.8783	1.95108	-	GO:0004871//signal transducer activity;GO:0004672//protein kinase activity;GO:0032559//adenyl ribonucleotide binding	GO:0006464//protein modification process	unnamed protein product [Vitis vinifera]
Unigene57982_ARAawvTARAAPEI-1	354	8	32	3.26999	12.6438	1.95108	GO:0016020//membrane	GO:0005488//binding;GO:0008375//acetylglucosaminyltransferase activity	GO:0000270//peptidoglycan metabolic process;GO:0019276//UDP-N-acetylgalactosamine metabolic process;GO:0030258//lipid modification	unnamed protein product [Vitis vinifera]
Unigene58564_ARAawvTARAAPEI-1	362	12	48	4.79659	18.5466	1.95108	GO:0043231//intracellular membrane-bounded organelle;GO:0031224//intrinsic to membrane	GO:0016491//oxidoreductase activity;GO:0004871//signal transducer activity;GO:0004674//protein serine/threonine kinase activity;GO:0032559//adenyl ribonucleotide binding	GO:0006464//protein modification process;GO:0007167//enzyme linked receptor protein signaling pathway	unnamed protein product [Vitis vinifera]
gi|339661024|gb|JK154273.1|JK154273	509	8	32	2.27422	8.79354	1.95108	GO:0005811//lipid particle	GO:0032561//guanyl ribonucleotide binding;GO:0003824//catalytic activity	GO:0006641//triglyceride metabolic process	unnamed protein product [Vitis vinifera]
Unigene17606_ARAawvTARAAPEI-1	1179	77	308	9.4501	36.54	1.95108	-	-	-	unnamed protein product [Vitis vinifera]
Unigene18070_ARAawvTARAAPEI-1	740	40	160	7.82146	30.2427	1.95108	-	-	-	unnamed protein product [Vitis vinifera]
Unigene57966_ARAawvTARAAPEI-1	353	10	40	4.09907	15.8496	1.95108	-	GO:0016843	GO:0008152//metabolic process	unnamed protein product [Vitis vinifera]
Unigene57270_ARAawvTARAAPEI-1	344	12	48	5.04757	19.5171	1.95108	-	-	-	unnamed protein product [Vitis vinifera]
Unigene6355_ARAawvTARAAPEI-1	212	15	60	10.238	39.5865	1.95108	-	-	-	unnamed protein product [Vitis vinifera]
gi|298137492|gb|EZ745223.1|	787	10	40	1.83859	7.10914	1.95108	-	-	-	unnamed protein product [Vitis vinifera]
gi|298115927|gb|EZ723668.1|	1477	580	2299	56.8208	217.716	1.93796	-	-	-	unnamed protein product [Vitis vinifera]
gi|298146363|gb|EZ754094.1|	628	14	55	3.22573	12.25	1.92508	-	-	-	unnamed protein product [Vitis vinifera]
Unigene69460_ARAawvTARAAPEI-1	781	119	467	22.0473	83.6368	1.92354	GO:0043231//intracellular membrane-bounded organelle	GO:0016491//oxidoreductase activity	GO:0010468//regulation of gene expression;GO:0006350//transcription	unnamed protein product [Vitis vinifera]
gi|339663821|gb|JK165365.1|JK165365	438	13	51	4.29466	16.2865	1.92306	GO:0044424//intracellular part	GO:0005488//binding;GO:0019787//small conjugating protein ligase activity	GO:0010260//organ senescence;GO:0009719;GO:0032446//protein modification by small protein conjugation;GO:0000302//response to reactive oxygen species	unnamed protein product [Vitis vinifera]
Unigene8019_ARAawvTARAAPEI-1	390	13	51	4.82323	18.291	1.92306	-	-	-	unnamed protein product [Vitis vinifera]
gi|339685955|gb|JK180494.1|JK180494	639	300	1171	67.9329	256.323	1.91578	-	-	-	unnamed protein product [Vitis vinifera]
Unigene5916_ARAawvTARAAPEI-1	364	10	39	3.97519	14.9863	1.91455	GO:0031981//nuclear lumen;GO:0044444//cytoplasmic part	GO:0016772//transferase activity, transferring phosphorus-containing groups;GO:0004611//phosphoenolpyruvate carboxykinase activity;GO:0032559//adenyl ribonucleotide binding	GO:0010038//response to metal ion;GO:0009267//cellular response to starvation;GO:0006006//glucose metabolic process;GO:0050832//defense response to fungus	unnamed protein product [Vitis vinifera]
Unigene16239_ARAawvTARAAPEI-1	515	10	39	2.80965	10.5923	1.91455	GO:0031224//intrinsic to membrane	GO:0005275//amine transmembrane transporter activity	GO:0015837//amine transport	unnamed protein product [Vitis vinifera]
Unigene68936_ARAawvTARAAPEI-1	728	50	195	9.93798	37.4658	1.91455	GO:0009532//plastid stroma	GO:0010333;GO:0046872//metal ion binding	GO:0010476//gibberellin mediated signaling pathway;GO:0009685	unnamed protein product [Vitis vinifera]
Unigene63180_ARAawvTARAAPEI-1	453	26	101	8.30491	31.1857	1.90885	GO:0009536//plastid	-	-	unnamed protein product [Vitis vinifera]
Unigene66756_ARAawvTARAAPEI-1	584	15	58	3.71653	13.8914	1.90217	GO:0044464//cell part	GO:0042626//ATPase activity, coupled to transmembrane movement of substances;GO:0032559//adenyl ribonucleotide binding	-	unnamed protein product [Vitis vinifera]
Unigene61245_ARAawvTARAAPEI-1	409	99	382	35.0245	130.639	1.89915	-	-	-	unnamed protein product [Vitis vinifera]
Unigene11479_ARAawvTARAAPEI-1	294	14	54	6.89033	25.6908	1.89861	-	-	-	unnamed protein product [Vitis vinifera]
Unigene838_ARAawvTARAAPEI-1	1180	137	526	16.7996	62.3499	1.89196	GO:0043231//intracellular membrane-bounded organelle	GO:0003677//DNA binding;GO:0001071	GO:0010468//regulation of gene expression;GO:0006351//transcription, DNA-dependent	unnamed protein product [Vitis vinifera]
Unigene67120_ARAawvTARAAPEI-1	602	42	161	10.0951	37.4077	1.88967	-	-	-	unnamed protein product [Vitis vinifera]
Unigene12863_ARAawvTARAAPEI-1	600	41	156	9.88763	36.3668	1.87893	-	-	-	unnamed protein product [Vitis vinifera]
gi|298128816|gb|EZ736547.1|	1294	51	194	5.7029	20.97	1.87856	-	-	-	unnamed protein product [Vitis vinifera]
gi|298137925|gb|EZ745656.1|	814	24	91	4.26625	15.6368	1.87391	-	GO:0043169//cation binding	GO:0006812//cation transport	unnamed protein product [Vitis vinifera]
Unigene58153_ARAawvTARAAPEI-1	356	14	53	5.69033	20.8237	1.87164	GO:0043231//intracellular membrane-bounded organelle	GO:0004672//protein kinase activity;GO:0032559//adenyl ribonucleotide binding	GO:0006464//protein modification process	unnamed protein product [Vitis vinifera]
Unigene61090_ARAawvTARAAPEI-1	406	14	53	4.98955	18.2592	1.87164	-	GO:0016772//transferase activity, transferring phosphorus-containing groups	-	unnamed protein product [Vitis vinifera]
Unigene56327_ARAawvTARAAPEI-1	332	9	34	3.92251	14.3243	1.86861	-	-	-	unnamed protein product [Vitis vinifera]
Unigene44571_ARAawvTARAAPEI-1	239	17	64	10.2923	37.4553	1.86361	-	-	-	unnamed protein product [Vitis vinifera]
Unigene67784_ARAawvTARAAPEI-1	641	89	335	20.0905	73.1002	1.86336	GO:0044464//cell part	-	GO:0006355//regulation of transcription, DNA-dependent;GO:0009908//flower development;GO:0006479//protein amino acid methylation	unnamed protein product [Vitis vinifera]
Unigene68848_ARAawvTARAAPEI-1	721	30	112	6.02068	21.7277	1.85154	-	GO:0016874//ligase activity	GO:0008152//metabolic process	unnamed protein product [Vitis vinifera]
Unigene16209_ARAawvTARAAPEI-1	613	71	265	16.7594	60.4668	1.85118	GO:0043231//intracellular membrane-bounded organelle	GO:0070566//adenylyltransferase activity;GO:0003676//nucleic acid binding	GO:0031123//RNA 3'-end processing	unnamed protein product [Vitis vinifera]
gi|298114558|gb|EZ722299.1|	1913	1975	7357	149.387	537.92	1.84834	GO:0044424//intracellular part	GO:0005488//binding	-	unnamed protein product [Vitis vinifera]
gi|298119840|gb|EZ727581.1|	919	166	617	26.1368	93.9077	1.84516	-	GO:0032559//adenyl ribonucleotide binding;GO:0042623//ATPase activity, coupled	-	unnamed protein product [Vitis vinifera]
Unigene67947_ARAawvTARAAPEI-1	651	155	576	34.4517	123.758	1.84488	-	-	-	unnamed protein product [Vitis vinifera]
Unigene45881_ARAawvTARAAPEI-1	246	14	52	8.23479	29.5665	1.84416	GO:0031410//cytoplasmic vesicle	-	-	unnamed protein product [Vitis vinifera]
Unigene60872_ARAawvTARAAPEI-1	402	28	104	10.0784	36.1859	1.84416	GO:0015630//microtubule cytoskeleton	GO:0003774//motor activity;GO:0032559//adenyl ribonucleotide binding	GO:0007017//microtubule-based process	unnamed protein product [Vitis vinifera]
gi|296603881|gb|GW982534.1|GW982534	625	62	230	14.3539	51.473	1.84237	GO:0044424//intracellular part	GO:0005488//binding	-	unnamed protein product [Vitis vinifera]
Unigene10253_ARAawvTARAAPEI-1	677	16	59	3.41972	12.1898	1.83372	-	-	-	unnamed protein product [Vitis vinifera]
gi|298115288|gb|EZ723029.1|	701	133	489	27.4532	97.5714	1.82948	-	-	-	unnamed protein product [Vitis vinifera]
gi|298115686|gb|EZ723427.1|	730	70	257	13.8751	49.2427	1.82742	GO:0009527//plastid outer membrane	-	GO:0009658//chloroplast organization	unnamed protein product [Vitis vinifera]
Unigene11527_ARAawvTARAAPEI-1	447	18	66	5.82673	20.6523	1.82554	GO:0031224//intrinsic to membrane	GO:0015405//P-P-bond-hydrolysis-driven transmembrane transporter activity;GO:0016628//oxidoreductase activity, acting on the CH-CH group of donors, NAD or NADP as acceptor;GO:0017111//nucleoside-triphosphatase activity;GO:0032559//adenyl ribonucleotide bi	GO:0006810//transport;GO:0008152//metabolic process	unnamed protein product [Vitis vinifera]
gi|298118713|gb|EZ726454.1|	872	33	121	5.47592	19.4089	1.82554	-	-	-	unnamed protein product [Vitis vinifera]
Unigene69742_ARAawvTARAAPEI-1	815	114	417	20.2398	71.5666	1.82209	GO:0031224//intrinsic to membrane	GO:0004871//signal transducer activity;GO:0016301//kinase activity;GO:0032559//adenyl ribonucleotide binding	GO:0006464//protein modification process	unnamed protein product [Vitis vinifera]
gi|298144203|gb|EZ751934.1|	738	51	186	9.99939	35.2524	1.81781	-	GO:0005488//binding	-	unnamed protein product [Vitis vinifera]
gi|339709520|gb|JK207912.1|JK207912	558	14	51	3.63039	12.784	1.81615	-	GO:0005488//binding	-	unnamed protein product [Vitis vinifera]
Unigene46800_ARAawvTARAAPEI-1	252	14	51	8.03872	28.3075	1.81615	GO:0043231//intracellular membrane-bounded organelle	GO:0003676//nucleic acid binding;GO:0001071;GO:0016628//oxidoreductase activity, acting on the CH-CH group of donors, NAD or NADP as acceptor	GO:0010468//regulation of gene expression;GO:0006351//transcription, DNA-dependent;GO:0009653//anatomical structure morphogenesis	unnamed protein product [Vitis vinifera]
gi|298141699|gb|EZ749430.1|	607	125	455	29.7976	104.847	1.81501	-	-	GO:0006396//RNA processing	unnamed protein product [Vitis vinifera]
Unigene16863_ARAawvTARAAPEI-1	1025	94	342	13.2698	46.6696	1.81434	GO:0043234//protein complex	GO:0019787//small conjugating protein ligase activity	GO:0032446//protein modification by small protein conjugation	unnamed protein product [Vitis vinifera]
Unigene5974_ARAawvTARAAPEI-1	244	11	40	6.52323	22.9299	1.81357	-	GO:0032559//adenyl ribonucleotide binding;GO:0042623//ATPase activity, coupled	-	unnamed protein product [Vitis vinifera]
Unigene17102_ARAawvTARAAPEI-1	611	109	396	25.8134	90.6537	1.81225	-	-	GO:0003006//reproductive developmental process	unnamed protein product [Vitis vinifera]
Unigene62130_ARAawvTARAAPEI-1	427	79	287	26.7706	94.0125	1.8122	-	GO:0005488//binding	GO:0009987//cellular process	unnamed protein product [Vitis vinifera]
Unigene49023_ARAawvTARAAPEI-1	266	19	69	10.3355	36.2827	1.81167	-	-	-	unnamed protein product [Vitis vinifera]
Unigene38346_ARAawvTARAAPEI-1	210	38	138	26.1833	91.9161	1.81167	-	-	-	unnamed protein product [Vitis vinifera]
Unigene24046_ARAawvTARAAPEI-1	161	24	87	21.5697	75.5832	1.80906	GO:0044464//cell part	-	-	unnamed protein product [Vitis vinifera]
Unigene1093_ARAawvTARAAPEI-1	275	21	76	11.0496	38.6556	1.80669	-	-	-	unnamed protein product [Vitis vinifera]
Unigene65910_ARAawvTARAAPEI-1	545	45	162	11.9475	41.5767	1.79907	-	-	-	unnamed protein product [Vitis vinifera]
gi|298115226|gb|EZ722967.1|	972	287	1025	42.7243	147.499	1.78758	GO:0044444//cytoplasmic part;GO:0016020//membrane	-	GO:0006810//transport	unnamed protein product [Vitis vinifera]
gi|339690149|gb|JK186551.1|JK186551	608	16	57	3.80782	13.113	1.78397	GO:0043231//intracellular membrane-bounded organelle	GO:0003676//nucleic acid binding;GO:0005515//protein binding	GO:0010468//regulation of gene expression;GO:0006351//transcription, DNA-dependent;GO:0009755//hormone-mediated signaling pathway	unnamed protein product [Vitis vinifera]
Unigene58424_ARAawvTARAAPEI-1	360	18	64	7.23485	24.8662	1.78115	-	GO:0016787//hydrolase activity	-	unnamed protein product [Vitis vinifera]
gi|339694606|gb|JK190050.1|JK190050	514	29	103	8.16384	28.0289	1.77959	-	-	-	unnamed protein product [Vitis vinifera]
Unigene14979_ARAawvTARAAPEI-1	693	31	110	6.47274	22.202	1.77824	-	-	-	unnamed protein product [Vitis vinifera]
Unigene15109_ARAawvTARAAPEI-1	907	62	220	9.89109	33.9271	1.77824	-	GO:0004518//nuclease activity	-	unnamed protein product [Vitis vinifera]
gi|298144204|gb|EZ751935.1|	1059	181	642	24.731	84.7951	1.77766	-	GO:0005488//binding	-	unnamed protein product [Vitis vinifera]
gi|296575561|gb|GW957834.1|GW957834	435	22	78	7.31801	25.0806	1.77705	-	-	-	unnamed protein product [Vitis vinifera]
Unigene47704_ARAawvTARAAPEI-1	257	13	46	7.3193	25.0355	1.7742	GO:0016020//membrane;GO:0030312//external encapsulating structure	GO:0046527//glucosyltransferase activity	GO:0009688//abscisic acid biosynthetic process;GO:0023033;GO:0003006//reproductive developmental process;GO:0009250//glucan biosynthetic process;GO:0009832//plant-type cell wall biogenesis;GO:0006952//defense response;GO:0042545//cell wall modification;GO	unnamed protein product [Vitis vinifera]
Unigene10260_ARAawvTARAAPEI-1	1173	222	781	27.3851	93.129	1.76584	-	-	-	unnamed protein product [Vitis vinifera]
gi|298117330|gb|EZ725071.1|	771	39	137	7.3193	24.8541	1.76371	GO:0016020//membrane	GO:0004672//protein kinase activity;GO:0000166//nucleotide binding	-	unnamed protein product [Vitis vinifera]
Unigene24321_ARAawvTARAAPEI-1	161	14	49	12.5823	42.5698	1.75843	-	GO:0016620//oxidoreductase activity, acting on the aldehyde or oxo group of donors, NAD or NADP as acceptor	GO:0009081//branched chain family amino acid metabolic process	unnamed protein product [Vitis vinifera]
Unigene33340_ARAawvTARAAPEI-1	191	25	87	18.9394	63.7115	1.75016	-	GO:0003676//nucleic acid binding;GO:0016790//thiolester hydrolase activity	-	unnamed protein product [Vitis vinifera]
gi|298144935|gb|EZ752666.1|	763	75	261	14.2232	47.8462	1.75016	-	-	-	unnamed protein product [Vitis vinifera]
Unigene61687_ARAawvTARAAPEI-1	418	71	247	24.5777	82.6518	1.7497	-	-	-	unnamed protein product [Vitis vinifera]
Unigene1526_ARAawvTARAAPEI-1	995	166	574	24.1404	80.6902	1.74094	-	-	-	unnamed protein product [Vitis vinifera]
gi|339653362|gb|JK147739.1|JK147739	624	45	155	10.4349	34.7439	1.73535	-	GO:0005488//binding	-	unnamed protein product [Vitis vinifera]
Unigene51795_ARAawvTARAAPEI-1	287	23	79	11.5959	38.5014	1.73129	-	GO:0043565//sequence-specific DNA binding	GO:0009725//response to hormone stimulus;GO:0010038//response to metal ion	unnamed protein product [Vitis vinifera]
Unigene19062_ARAawvTARAAPEI-1	637	36	122	8.17754	26.7887	1.71189	GO:0043231//intracellular membrane-bounded organelle	GO:0003676//nucleic acid binding;GO:0001071	GO:0010468//regulation of gene expression	unnamed protein product [Vitis vinifera]
Unigene21842_ARAawvTARAAPEI-1	154	16	54	15.0335	49.0461	1.70596	-	GO:0004753//saccharopine dehydrogenase activity	GO:0008152//metabolic process	unnamed protein product [Vitis vinifera]
Unigene49693_ARAawvTARAAPEI-1	270	49	165	26.2598	85.4775	1.70269	-	GO:0005488//binding	-	unnamed protein product [Vitis vinifera]
Unigene46205_ARAawvTARAAPEI-1	248	11	37	6.41801	20.868	1.7011	-	-	-	unnamed protein product [Vitis vinifera]
Unigene7398_ARAawvTARAAPEI-1	1372	182	610	19.1945	62.1881	1.69595	GO:0044427//chromosomal part;GO:0043231//intracellular membrane-bounded organelle	GO:0004672//protein kinase activity;GO:0032559//adenyl ribonucleotide binding	GO:0006464//protein modification process	unnamed protein product [Vitis vinifera]
Unigene9373_ARAawvTARAAPEI-1	764	87	291	16.4773	53.276	1.69301	-	GO:0005515//protein binding;GO:0016787//hydrolase activity	-	unnamed protein product [Vitis vinifera]
gi|339680142|gb|JK173746.1|JK173746	581	47	157	11.7053	37.7968	1.69111	-	GO:0005488//binding	-	unnamed protein product [Vitis vinifera]
Unigene9726_ARAawvTARAAPEI-1	211	15	50	10.2865	33.1451	1.68804	-	-	-	unnamed protein product [Vitis vinifera]
Unigene58791_ARAawvTARAAPEI-1	365	15	50	5.94645	19.1606	1.68804	-	-	-	unnamed protein product [Vitis vinifera]
gi|296607274|gb|GW989869.1|GW989869	447	166	553	53.7354	173.041	1.68717	-	GO:0005488//binding	GO:0009987//cellular process	unnamed protein product [Vitis vinifera]
gi|296596830|gb|GW976935.1|GW976935	523	193	642	53.3968	171.698	1.68505	GO:0005622//intracellular	-	GO:0006396//RNA processing	unnamed protein product [Vitis vinifera]
Unigene64747_ARAawvTARAAPEI-1	500	40	133	11.5758	37.206	1.68443	-	-	-	unnamed protein product [Vitis vinifera]
Unigene51032_ARAawvTARAAPEI-1	281	25	83	12.8734	41.3146	1.68226	GO:0043231//intracellular membrane-bounded organelle	GO:0004721//phosphoprotein phosphatase activity	GO:0006950//response to stress;GO:0030522//intracellular receptor-mediated signaling pathway	unnamed protein product [Vitis vinifera]
Unigene8703_ARAawvTARAAPEI-1	708	38	126	7.76622	24.8925	1.68043	GO:0009536//plastid	GO:0019829//cation-transporting ATPase activity;GO:0032559//adenyl ribonucleotide binding;GO:0043566//structure-specific DNA binding	GO:0031668//cellular response to extracellular stimulus;GO:0006259//DNA metabolic process;GO:0033554//cellular response to stress	unnamed protein product [Vitis vinifera]
Unigene55020_ARAawvTARAAPEI-1	317	13	43	5.93395	18.9732	1.6769	-	-	-	unnamed protein product [Vitis vinifera]
Unigene47990_ARAawvTARAAPEI-1	259	20	66	11.1735	35.6431	1.67354	-	GO:0016462//pyrophosphatase activity;GO:0000166//nucleotide binding;GO:0005515//protein binding	-	unnamed protein product [Vitis vinifera]
Unigene65312_ARAawvTARAAPEI-1	521	34	112	9.4428	30.0685	1.67097	-	-	-	unnamed protein product [Vitis vinifera]
Unigene55476_ARAawvTARAAPEI-1	322	24	79	10.7849	34.3165	1.66989	-	GO:0046914//transition metal ion binding	-	unnamed protein product [Vitis vinifera]
Unigene35130_ARAawvTARAAPEI-1	197	14	46	10.283	32.6605	1.66728	GO:0043231//intracellular membrane-bounded organelle	GO:0046914//transition metal ion binding;GO:0003676//nucleic acid binding	-	unnamed protein product [Vitis vinifera]
gi|339710204|gb|JK205268.1|JK205268	636	36	118	8.1904	25.9512	1.66379	-	-	-	unnamed protein product [Vitis vinifera]
Unigene16203_ARAawvTARAAPEI-1	879	40	131	6.58462	20.8456	1.66257	GO:0043231//intracellular membrane-bounded organelle	GO:0003747//translation release factor activity	-	unnamed protein product [Vitis vinifera]
Unigene63677_ARAawvTARAAPEI-1	466	22	72	6.83119	21.6112	1.66157	-	-	-	unnamed protein product [Vitis vinifera]
Unigene57396_ARAawvTARAAPEI-1	346	15	49	6.27299	19.8085	1.65889	GO:0016020//membrane	GO:0046873//metal ion transmembrane transporter activity	GO:0030001//metal ion transport	unnamed protein product [Vitis vinifera]
Unigene54636_ARAawvTARAAPEI-1	313	60	196	27.7374	87.5878	1.65889	GO:0043231//intracellular membrane-bounded organelle	GO:0003824//catalytic activity	-	unnamed protein product [Vitis vinifera]
gi|298114761|gb|EZ722502.1|	748	174	568	33.6595	106.213	1.65788	-	GO:0008135//translation factor activity, nucleic acid binding	-	unnamed protein product [Vitis vinifera]
Unigene144_ARAawvTARAAPEI-1	427	35	114	11.8604	37.343	1.65468	-	-	GO:0044260;GO:0090304	unnamed protein product [Vitis vinifera]
gi|298120284|gb|EZ728025.1|	1161	316	1029	39.3835	123.97	1.65432	GO:0009528//plastid inner membrane	-	-	unnamed protein product [Vitis vinifera]
gi|296590942|gb|GW973864.1|GW973864	572	12	39	3.0356	9.53675	1.65152	GO:0009532//plastid stroma;GO:0009534//chloroplast thylakoid	GO:0032559//adenyl ribonucleotide binding	GO:0006886//intracellular protein transport	unnamed protein product [Vitis vinifera]
gi|298133049|gb|EZ740780.1|	699	12	39	2.48407	7.80403	1.65152	-	-	-	unnamed protein product [Vitis vinifera]
gi|339653393|gb|JK147770.1|JK147770	604	12	39	2.87477	9.03149	1.65152	GO:0043231//intracellular membrane-bounded organelle	GO:0030528//transcription regulator activity;GO:0016817//hydrolase activity, acting on acid anhydrides;GO:0032559//adenyl ribonucleotide binding	GO:0010468//regulation of gene expression;GO:0048827//phyllome development	unnamed protein product [Vitis vinifera]
Unigene52339_ARAawvTARAAPEI-1	292	12	39	5.94645	18.6816	1.65152	-	-	-	unnamed protein product [Vitis vinifera]
Unigene65519_ARAawvTARAAPEI-1	528	29	94	7.94737	24.9015	1.64768	-	-	-	unnamed protein product [Vitis vinifera]
Unigene19133_ARAawvTARAAPEI-1	669	47	152	10.1656	31.7797	1.64441	GO:0016020//membrane	GO:0046873//metal ion transmembrane transporter activity	GO:0030001//metal ion transport	unnamed protein product [Vitis vinifera]
Unigene16292_ARAawvTARAAPEI-1	581	53	171	13.1996	41.1672	1.64101	GO:0016020//membrane;GO:0009526//plastid envelope	GO:0000166//nucleotide binding;GO:0015082//di-, tri-valent inorganic cation transmembrane transporter activity;GO:0016887//ATPase activity	GO:0015893//drug transport;GO:0050832//defense response to fungus;GO:0071365;GO:0009814//defense response, incompatible interaction;GO:0019762//glucosinolate catabolic process;GO:0000041//transition metal ion transport;GO:0052482	unnamed protein product [Vitis vinifera]
Unigene63662_ARAawvTARAAPEI-1	466	27	87	8.38373	26.1135	1.63913	-	-	-	unnamed protein product [Vitis vinifera]
Unigene65771_ARAawvTARAAPEI-1	539	18	58	4.83218	15.0512	1.63913	-	GO:0042623//ATPase activity, coupled;GO:0032559//adenyl ribonucleotide binding	-	unnamed protein product [Vitis vinifera]
gi|298136957|gb|EZ744688.1|	1332	219	705	23.7903	74.0315	1.63777	GO:0043231//intracellular membrane-bounded organelle	GO:0005488//binding	GO:0008152//metabolic process	unnamed protein product [Vitis vinifera]
Unigene66827_ARAawvTARAAPEI-1	587	37	119	9.12059	28.3557	1.63644	-	GO:0017111//nucleoside-triphosphatase activity;GO:0000166//nucleotide binding	-	unnamed protein product [Vitis vinifera]
gi|298125605|gb|EZ733346.1|	643	110	353	24.7538	76.7884	1.63324	GO:0009536//plastid	GO:0046914//transition metal ion binding	-	unnamed protein product [Vitis vinifera]
Unigene52957_ARAawvTARAAPEI-1	297	20	64	9.74391	30.1408	1.62915	GO:0009536//plastid	-	GO:0000377//RNA splicing, via transesterification reactions with bulged adenosine as nucleophile	unnamed protein product [Vitis vinifera]
Unigene62934_ARAawvTARAAPEI-1	447	26	83	8.41638	25.9718	1.62567	-	GO:0003676//nucleic acid binding;GO:0005515//protein binding	GO:0044267//cellular protein metabolic process	unnamed protein product [Vitis vinifera]
Unigene63093_ARAawvTARAAPEI-1	450	68	217	21.8653	67.4495	1.62516	-	GO:0043167//ion binding;GO:0008422//beta-glucosidase activity	GO:0044238//primary metabolic process	unnamed protein product [Vitis vinifera]
gi|298128800|gb|EZ736531.1|	1218	222	708	26.3733	81.3051	1.62426	GO:0044464//cell part	-	GO:0010467//gene expression	unnamed protein product [Vitis vinifera]
Unigene72504_ARAawvTARAAPEI-1	2564	316	1006	17.8332	54.8797	1.62171	-	-	-	unnamed protein product [Vitis vinifera]
Unigene66044_ARAawvTARAAPEI-1	550	134	425	35.2535	108.083	1.61631	GO:0044464//cell part	-	GO:0006355//regulation of transcription, DNA-dependent;GO:0009908//flower development;GO:0006479//protein amino acid methylation	unnamed protein product [Vitis vinifera]
Unigene70960_ARAawvTARAAPEI-1	1007	168	532	24.1401	73.8948	1.61404	-	-	-	unnamed protein product [Vitis vinifera]
gi|296592355|gb|GW974627.1|GW974627	611	31	98	7.34142	22.4345	1.61159	GO:0044464//cell part	GO:0046914//transition metal ion binding	-	unnamed protein product [Vitis vinifera]
Unigene8905_ARAawvTARAAPEI-1	438	13	41	4.29466	13.0931	1.60819	-	-	-	unnamed protein product [Vitis vinifera]
Unigene13030_ARAawvTARAAPEI-1	597	27	85	6.54409	19.9148	1.60558	GO:0044424//intracellular part	GO:0005488//binding;GO:0022857//transmembrane transporter activity;GO:0019787//small conjugating protein ligase activity	GO:0010260//organ senescence;GO:0009719;GO:0032446//protein modification by small protein conjugation;GO:0000302//response to reactive oxygen species	unnamed protein product [Vitis vinifera]
Unigene71912_ARAawvTARAAPEI-1	1342	287	903	30.9449	94.1168	1.60475	GO:0031461//cullin-RING ubiquitin ligase complex;GO:0043231//intracellular membrane-bounded organelle;GO:0031410//cytoplasmic vesicle	GO:0008415//acyltransferase activity	GO:0006476//protein amino acid deacetylation;GO:0006950//response to stress	unnamed protein product [Vitis vinifera]
gi|298144056|gb|EZ751787.1|	1189	62	195	7.54518	22.9395	1.60421	-	-	-	unnamed protein product [Vitis vinifera]
Unigene8487_ARAawvTARAAPEI-1	575	58	182	14.5955	44.2726	1.60089	GO:0031981//nuclear lumen	GO:0046914//transition metal ion binding;GO:0001071;GO:0000182//rDNA binding;GO:0019843//rRNA binding	-	unnamed protein product [Vitis vinifera]
gi|339660548|gb|JK157263.1|JK157263	516	19	59	5.32799	15.9932	1.58579	-	-	-	unnamed protein product [Vitis vinifera]
Unigene70603_ARAawvTARAAPEI-1	938	29	90	4.47357	13.4206	1.58495	-	GO:0004871//signal transducer activity;GO:0004672//protein kinase activity;GO:0032559//adenyl ribonucleotide binding	GO:0006464//protein modification process	unnamed protein product [Vitis vinifera]
gi|298147618|gb|EZ755349.1|	868	235	729	39.1749	117.473	1.58433	-	GO:0032559//adenyl ribonucleotide binding	GO:0006281//DNA repair	unnamed protein product [Vitis vinifera]
Unigene68114_ARAawvTARAAPEI-1	664	201	622	43.8014	131.025	1.58079	-	GO:0003676//nucleic acid binding;GO:0017111//nucleoside-triphosphatase activity;GO:0032559//adenyl ribonucleotide binding	-	unnamed protein product [Vitis vinifera]
gi|296589656|gb|GW970370.1|GW970370	610	24	74	5.693	16.9681	1.57557	-	GO:0016787//hydrolase activity	-	unnamed protein product [Vitis vinifera]
gi|298119489|gb|EZ727230.1|	486	27	83	8.03872	23.8877	1.57123	-	-	-	unnamed protein product [Vitis vinifera]
Unigene62554_ARAawvTARAAPEI-1	438	46	141	15.1965	45.0274	1.56706	-	-	-	unnamed protein product [Vitis vinifera]
Unigene71357_ARAawvTARAAPEI-1	1105	719	2203	94.1513	278.859	1.56648	-	GO:0005488//binding	GO:0006396//RNA processing	unnamed protein product [Vitis vinifera]
Unigene69106_ARAawvTARAAPEI-1	745	58	177	11.265	33.2314	1.5607	GO:0043231//intracellular membrane-bounded organelle	GO:0030528//transcription regulator activity;GO:0003677//DNA binding;GO:0001071	GO:0010468//regulation of gene expression;GO:0006351//transcription, DNA-dependent	unnamed protein product [Vitis vinifera]
gi|298141295|gb|EZ749026.1|	1023	51	155	7.21363	21.1928	1.55477	GO:0005840//ribosome;GO:0044446;GO:0016020//membrane;GO:0005634//nucleus	GO:0046872//metal ion binding	GO:0009987//cellular process;GO:0009743//response to carbohydrate stimulus;GO:0048513//organ development;GO:0009653//anatomical structure morphogenesis;GO:0006950//response to stress	unnamed protein product [Vitis vinifera]
gi|339683792|gb|JK182876.1|JK182876	629	62	188	14.2627	41.806	1.55147	-	-	-	unnamed protein product [Vitis vinifera]
Unigene10705_ARAawvTARAAPEI-1	322	35	106	15.7279	46.0449	1.54971	-	-	-	unnamed protein product [Vitis vinifera]
gi|339668824|gb|JK162221.1|JK162221	547	155	469	41.0019	119.927	1.54839	GO:0044424//intracellular part	GO:0005488//binding	-	unnamed protein product [Vitis vinifera]
Unigene18184_ARAawvTARAAPEI-1	1135	140	423	17.8481	52.1286	1.54631	-	GO:0005488//binding;GO:0016787//hydrolase activity	-	unnamed protein product [Vitis vinifera]
Unigene71085_ARAawvTARAAPEI-1	1036	113	341	15.7826	46.0391	1.54452	GO:0031461//cullin-RING ubiquitin ligase complex;GO:0043231//intracellular membrane-bounded organelle;GO:0031410//cytoplasmic vesicle	GO:0008415//acyltransferase activity	GO:0006476//protein amino acid deacetylation;GO:0006950//response to stress	unnamed protein product [Vitis vinifera]
Unigene4163_ARAawvTARAAPEI-1	407	22	66	7.82146	22.682	1.53604	GO:0043232	GO:0016798//hydrolase activity, acting on glycosyl bonds;GO:0003916//DNA topoisomerase activity;GO:0032559//adenyl ribonucleotide binding	GO:0006259//DNA metabolic process;GO:0048229//gametophyte development;GO:0007127//meiosis I;GO:0009791//post-embryonic development;GO:0003006//reproductive developmental process	unnamed protein product [Vitis vinifera]
Unigene37648_ARAawvTARAAPEI-1	207	25	75	17.4755	50.6784	1.53604	-	-	-	unnamed protein product [Vitis vinifera]
Unigene46945_ARAawvTARAAPEI-1	252	17	51	9.76131	28.3075	1.53604	-	-	-	unnamed protein product [Vitis vinifera]
Unigene11577_ARAawvTARAAPEI-1	731	104	310	20.5862	59.3166	1.52676	GO:0044464//cell part	-	GO:0006355//regulation of transcription, DNA-dependent;GO:0009908//flower development;GO:0006479//protein amino acid methylation	unnamed protein product [Vitis vinifera]
Unigene69546_ARAawvTARAAPEI-1	792	47	140	8.58682	24.7249	1.52577	-	-	-	unnamed protein product [Vitis vinifera]
Unigene1436_ARAawvTARAAPEI-1	780	44	131	8.1624	23.4914	1.52507	-	-	-	unnamed protein product [Vitis vinifera]
Unigene70623_ARAawvTARAAPEI-1	942	95	282	14.5926	41.8726	1.52077	-	-	-	unnamed protein product [Vitis vinifera]
gi|298115484|gb|EZ723225.1|	1330	151	448	16.428	47.1149	1.52003	-	-	GO:0009987//cellular process;GO:0048513//organ development;GO:0050789//regulation of biological process	unnamed protein product [Vitis vinifera]
Unigene66923_ARAawvTARAAPEI-1	592	60	178	14.6652	42.0562	1.51992	-	-	-	unnamed protein product [Vitis vinifera]
Unigene10334_ARAawvTARAAPEI-1	276	22	65	11.5338	32.9409	1.51401	GO:0044464//cell part	GO:0005488//binding	GO:0051707//response to other organism	unnamed protein product [Vitis vinifera]
Unigene65157_ARAawvTARAAPEI-1	515	21	62	5.90027	16.839	1.51295	-	GO:0005543//phospholipid binding;GO:0042623//ATPase activity, coupled;GO:0032559//adenyl ribonucleotide binding	GO:0006259//DNA metabolic process	unnamed protein product [Vitis vinifera]
Unigene16770_ARAawvTARAAPEI-1	661	92	271	20.1394	57.3455	1.50966	-	-	-	unnamed protein product [Vitis vinifera]
gi|298147567|gb|EZ755298.1|	773	18	53	3.3694	9.59021	1.50907	GO:0043234//protein complex	GO:0005515//protein binding	GO:0044267//cellular protein metabolic process	unnamed protein product [Vitis vinifera]
Unigene59261_ARAawvTARAAPEI-1	373	16	47	6.20684	17.6247	1.50566	-	-	-	unnamed protein product [Vitis vinifera]
Unigene45687_ARAawvTARAAPEI-1	245	16	47	9.4496	26.8326	1.50566	-	-	-	unnamed protein product [Vitis vinifera]
Unigene54769_ARAawvTARAAPEI-1	315	63	185	28.9394	82.1472	1.50518	-	GO:0032559//adenyl ribonucleotide binding;GO:0016772//transferase activity, transferring phosphorus-containing groups	-	unnamed protein product [Vitis vinifera]
Unigene16819_ARAawvTARAAPEI-1	707	92	270	18.829	53.4166	1.50433	GO:0044464//cell part	GO:0046914//transition metal ion binding	-	unnamed protein product [Vitis vinifera]
gi|339655719|gb|JK155688.1|JK155688	526	15	44	4.12634	11.7003	1.50362	-	-	-	unnamed protein product [Vitis vinifera]
gi|298125352|gb|EZ733093.1|	781	15	44	2.77907	7.88013	1.50362	-	-	-	unnamed protein product [Vitis vinifera]
Unigene17377_ARAawvTARAAPEI-1	688	30	88	6.30946	17.8906	1.50362	GO:0043231//intracellular membrane-bounded organelle	GO:0032559//adenyl ribonucleotide binding;GO:0003690//double-stranded DNA binding	GO:0006281//DNA repair	unnamed protein product [Vitis vinifera]
Unigene64432_ARAawvTARAAPEI-1	489	29	85	8.58121	24.3132	1.50249	GO:0043231//intracellular membrane-bounded organelle	GO:0004721//phosphoprotein phosphatase activity	GO:0006950//response to stress;GO:0030522//intracellular receptor-mediated signaling pathway	unnamed protein product [Vitis vinifera]
gi|339710320|gb|JK205384.1|JK205384	537	26	76	7.00581	19.7957	1.49856	-	GO:0003824//catalytic activity;GO:0046914//transition metal ion binding	-	unnamed protein product [Vitis vinifera]
Unigene67448_ARAawvTARAAPEI-1	620	114	333	26.6056	75.125	1.49756	GO:0043231//intracellular membrane-bounded organelle	GO:0003676//nucleic acid binding;GO:0008408//3'-5' exonuclease activity	GO:0006633//fatty acid biosynthetic process;GO:0010467//gene expression	unnamed protein product [Vitis vinifera]
gi|298145079|gb|EZ752810.1|	811	121	353	21.5886	60.8815	1.49574	-	GO:0016787//hydrolase activity	-	unnamed protein product [Vitis vinifera]
Unigene58231_ARAawvTARAAPEI-1	357	23	67	9.32222	26.2505	1.4936	-	-	-	unnamed protein product [Vitis vinifera]
gi|298144465|gb|EZ752196.1|	775	66	192	12.3226	34.6522	1.49164	GO:0043231//intracellular membrane-bounded organelle	GO:0003747//translation release factor activity	-	unnamed protein product [Vitis vinifera]
Unigene13459_ARAawvTARAAPEI-1	543	32	93	8.52726	23.956	1.49023	GO:0016020//membrane	GO:0019829//cation-transporting ATPase activity;GO:0005515//protein binding	GO:0051707//response to other organism;GO:0006811//ion transport;GO:0048513//organ development;GO:0008152//metabolic process;GO:0003006//reproductive developmental process	unnamed protein product [Vitis vinifera]
Unigene19643_ARAawvTARAAPEI-1	1766	149	433	12.2083	34.2949	1.49013	-	GO:0016881//acid-amino acid ligase activity	GO:0019538//protein metabolic process	unnamed protein product [Vitis vinifera]
gi|298142613|gb|EZ750344.1|	677	141	407	30.1363	84.0887	1.48041	GO:0031410//cytoplasmic vesicle	GO:0005515//protein binding;GO:0032559//adenyl ribonucleotide binding	-	unnamed protein product [Vitis vinifera]
gi|298140366|gb|EZ748097.1|	950	58	167	8.83413	24.5881	1.4768	-	-	-	unnamed protein product [Vitis vinifera]
gi|298115460|gb|EZ723201.1|	1023	32	92	4.5262	12.5789	1.47464	-	-	-	unnamed protein product [Vitis vinifera]
Unigene16616_ARAawvTARAAPEI-1	761	22	63	4.18309	11.5794	1.46892	-	GO:0046914//transition metal ion binding	-	unnamed protein product [Vitis vinifera]
Unigene63527_ARAawvTARAAPEI-1	463	74	211	23.1265	63.7431	1.46272	GO:0043231//intracellular membrane-bounded organelle	-	GO:0009987//cellular process;GO:0009725//response to hormone stimulus;GO:0048856//anatomical structure development;GO:0007275//multicellular organismal development	unnamed protein product [Vitis vinifera]
Unigene4833_ARAawvTARAAPEI-1	762	78	222	14.8115	40.7502	1.46009	GO:0005911//cell-cell junction	GO:0004672//protein kinase activity;GO:0032559//adenyl ribonucleotide binding	GO:0006464//protein modification process	unnamed protein product [Vitis vinifera]
Unigene6060_ARAawvTARAAPEI-1	991	97	276	14.1631	38.9554	1.45969	GO:0043231//intracellular membrane-bounded organelle;GO:0044444//cytoplasmic part	GO:0045182//translation regulator activity	GO:0006261//DNA-dependent DNA replication;GO:0006350//transcription	unnamed protein product [Vitis vinifera]
gi|298136868|gb|EZ744599.1|	758	109	310	20.8074	57.2037	1.45902	GO:0009536//plastid	GO:0003676//nucleic acid binding	-	unnamed protein product [Vitis vinifera]
gi|339658339|gb|JK159989.1|JK159989	592	18	51	4.39957	12.0498	1.45358	GO:0043231//intracellular membrane-bounded organelle;GO:0031461//cullin-RING ubiquitin ligase complex	GO:0005488//binding	GO:0019941//modification-dependent protein catabolic process;GO:0009873//ethylene mediated signaling pathway	unnamed protein product [Vitis vinifera]
Unigene71516_ARAawvTARAAPEI-1	1159	84	238	10.4871	28.7227	1.45358	-	-	-	unnamed protein product [Vitis vinifera]
Unigene69073_ARAawvTARAAPEI-1	742	17	48	3.31516	9.04834	1.44857	-	-	-	unnamed protein product [Vitis vinifera]
Unigene69967_ARAawvTARAAPEI-1	844	70	197	12.0009	32.6479	1.44384	-	GO:0005515//protein binding;GO:0003676//nucleic acid binding	-	unnamed protein product [Vitis vinifera]
Unigene14855_ARAawvTARAAPEI-1	800	86	242	15.5549	42.3114	1.44367	-	-	-	unnamed protein product [Vitis vinifera]
Unigene10161_ARAawvTARAAPEI-1	441	21	59	6.89033	18.7131	1.4414	GO:0043231//intracellular membrane-bounded organelle	GO:0017111//nucleoside-triphosphatase activity;GO:0032559//adenyl ribonucleotide binding	GO:0009553//embryo sac development;GO:0044260	unnamed protein product [Vitis vinifera]
Unigene18942_ARAawvTARAAPEI-1	580	45	126	11.2265	30.3861	1.4365	GO:0031224//intrinsic to membrane	GO:0046873//metal ion transmembrane transporter activity;GO:0019829//cation-transporting ATPase activity;GO:0032559//adenyl ribonucleotide binding	GO:0009206;GO:0070838//divalent metal ion transport	unnamed protein product [Vitis vinifera]
gi|298116786|gb|EZ724527.1|	1227	143	400	16.8636	45.5981	1.43506	-	-	-	unnamed protein product [Vitis vinifera]
Unigene18875_ARAawvTARAAPEI-1	985	117	327	17.1874	46.4348	1.43386	-	GO:0004702//receptor signaling protein serine/threonine kinase activity;GO:0032559//adenyl ribonucleotide binding	GO:0006464//protein modification process	unnamed protein product [Vitis vinifera]
Unigene67185_ARAawvTARAAPEI-1	605	29	81	6.93589	18.7267	1.43294	GO:0005811//lipid particle	GO:0032561//guanyl ribonucleotide binding;GO:0003824//catalytic activity	GO:0006641//triglyceride metabolic process	unnamed protein product [Vitis vinifera]
Unigene1012_ARAawvTARAAPEI-1	460	77	214	24.221	65.071	1.42576	-	-	GO:0048856//anatomical structure development;GO:0009628//response to abiotic stimulus;GO:0032501//multicellular organismal process;GO:0065007//biological regulation	unnamed protein product [Vitis vinifera]
Unigene7800_ARAawvTARAAPEI-1	699	62	172	12.8344	34.4178	1.42314	-	-	-	unnamed protein product [Vitis vinifera]
gi|298119167|gb|EZ726908.1|	1391	216	599	22.4691	60.2326	1.4226	-	-	-	unnamed protein product [Vitis vinifera]
Unigene67855_ARAawvTARAAPEI-1	644	48	133	10.7849	28.8867	1.4214	-	-	-	unnamed protein product [Vitis vinifera]
gi|298144094|gb|EZ751825.1|	925	196	543	30.6601	82.1088	1.42117	GO:0043231//intracellular membrane-bounded organelle;GO:0043234//protein complex	GO:0043566//structure-specific DNA binding	GO:0006996//organelle organization;GO:0016049//cell growth;GO:0006261//DNA-dependent DNA replication;GO:0048513//organ development;GO:0000904//cell morphogenesis involved in differentiation	unnamed protein product [Vitis vinifera]
Unigene18633_ARAawvTARAAPEI-1	1011	100	277	14.3123	38.3231	1.42096	-	-	-	unnamed protein product [Vitis vinifera]
Unigene67985_ARAawvTARAAPEI-1	654	52	144	11.505	30.7976	1.42056	-	-	-	unnamed protein product [Vitis vinifera]
[truncated: 7,913 more rows]

[truncated: 1 more sheets: down]
