# Supplementary material for: Transcriptome profiling of peanut gynophores revealed global reprogramming of gene expression during early pod development in darkness
Source: BMC Genomics. 2013 Jul 29;14:517. doi: 10.1186/1471-2164-14-517 (PMC3765196; doi:10.1186/1471-2164-14-517)
Supplement: Additional file 8: Table S3 — Gene-specific primers used in quantitative real-time PCR. [file 1471-2164-14-517-S8.xls]

## Sheet: Table 1
Gene ID	primer name	primer sequence
Unigene68608_ARAawvTARAAPEI-1	G1F	GGGAAGAACTGACAACGAG
	G1R	TTAGCGACGGTTTCTCCT
Unigene17536_ARAawvTARAAPEI-1	G2F	ATTTATTAGACCCACAGCCAC
	G2R	CCTTCACTACCCATAACTTCC
gi|298141629|gb|EZ749360.1|	G3F	CGCTTGAATTTCCCTGCT
	G3R	GGCACGAATCTTAGCATCC
Unigene67770_ARAawvTARAAPEI-1	G4F	CCTTGCGAAGAAGATCTCC
	G4R	AGCCATTCACTGTATCTTTCTC
Unigene5449_ARAawvTARAAPEI-1	G5F	CGGTTAGCTTCATTAGCCT
	G5R	ACGCCCAAAGATATGTCC
Unigene9969_ARAawvTARAAPEI-1	G6F	CTGGCTGGAGTTTAAATTGG
	G6R	AGGTTCTGGTGACTTTGG
Unigene70082_ARAawvTARAAPEI-1	G7F	GAAGGGAGTTTCTTGGAGG
	G7R	CCAGCACTCTGAAGAATTGG
Unigene16478_ARAawvTARAAPEI-1	G8F	CAGGTTGTGTATTCAGGAGG
	G8R	TTGCCTTCTTACGCTTTCC
gi|298115135|gb|EZ722876.1|	G9F	CTTCACCATCTACCCTTCC
	G9R	TCATTGTCCAAGAGCACAG
gi|339691039|gb|JK186994.1|JK186994	G10F	ACAGGCCCTTAAATTTCCAG
	G10R	ATCTAGCTTGCTTTGTGGTG
gi|339705582|gb|JK201692.1|JK201692	G11F	GTGTTTCAGCAATCCTTGAG
	G11R	TATCCCATGTTCGTCACAC
gi|298121096|gb|EZ728837.1|	G12F	GATGATGCTCCACTTCGT
	G12R	ACCTTCATTCCTGACCCT
Unigene17195_ARAawvTARAAPEI-1	G13F	AGTAACATTCACCGTTGTTCC
	G13R	CTCTTGTCCTGCTTTAACCTG
Unigene68037_ARAawvTARAAPEI-1	G14F	AATCCCAACACTTACTCCAG
	G14R	AACATAGCCATTCCAAGACC
Unigene58025_ARAawvTARAAPEI-1	G15F	TGAGCTTGTTGACTTCACC
	G15R	ACGCCTCTAACAAACTGTC
gi|298136319|gb|EZ744050.1|	G16F	TCGTATCAACAGTGAAGAGG
	G16R	TCAACAACTTCCTTCCCAG
Unigene15583_ARAawvTARAAPEI-1	G17F	CCTGTTGATGATTTCCGCT
	G17R	TGACAACACGATCTGCTG
gi|298114610|gb|EZ722351.1|	G18F	GATACCAAGCTCATTTCCGA
	G18R	GAGACAATGAAACCACCCT
Unigene67610_ARAawvTARAAPEI-1	G19F	ATGATGAATCCACCACTGAG
	G19R	CTGTTGTTGCTGATGATGG
Unigene19517_ARAawvTARAAPEI-1	G20F	GTATCGGAGTTGGTGAGTG
	G20R	TGCCTCTTCTTGTTGATGAC
gi|339706141|gb|JK202251.1|JK202251	G21F	CAGAAGAGCTAGATGGTGG
	G21R	TGAATGCAACTCCCATGAC
Unigene14442_ARAawvTARAAPEI-1	G22F	TATACGCATGTTAGAGGCAG
	G22R	TAGACACAATGAAGCAGCTC
gi|298123222|gb|EZ730963.1|	G23F	CTCATCGTGCTCCTTCTG
	G23R	CGTAGTCCTTCCCATTTCC
Unigene71315_ARAawvTARAAPEI-1	G24F	CCTTCCTTCTGCTTCAACC
	G24F	CCACCTTCACTTCCATCAC
gi|298140985|gb|EZ748716.1|	G25F	GCACCACCAGAAGAATCTC
	G25F	TTCACTCCGCAAATCAGTC
Unigene68898_ARAawvTARAAPEI-1	G26F	CAACAAACTGCATCAAGGAG
	G26R	CGTGGGAACTTTCTTGCT
Unigene68994_ARAawvTARAAPEI-1	G27F	TGCTGTCTCTATTCAAGTCC
	G27R	GAGTCCTCATCATTGTTCCA
AhActin	AhActinF	GTCATCGTCATCCTCTTCTC
	AhActinR	CATTCCTGTTCCATTGTCAC
