# Supplementary material for: Transcriptome profiling of peanut gynophores revealed global reprogramming of gene expression during early pod development in darkness
Source: BMC Genomics. 2013 Jul 29;14:517. doi: 10.1186/1471-2164-14-517 (PMC3765196; doi:10.1186/1471-2164-14-517)
Supplement: Additional file 9: Table S4 — Verification of DGE results by qRT-PCR. The results showed the expression changes of 27 randomly selected genes. Three biological replicates, R1, R2 and R3 were used in this study. Average represent the mean of expression folds of S2/S1 or S3/S1; SD represent the standard derivation of the mean (n = 3); Seq Result denotes the DGE expression level. [file 1471-2164-14-517-S9.xls]

## Sheet: Sheet1
			S2/S1					S3/S1
Gene ID	PCR-R1	PCR-R2	PCR-R3	Average	SD	Seq Result	PCR-R1	PCR-R2	PCR-R3	Average	SD	Seq Result	Annotaion
Unigene68608_ARAawvTARAAPEI-1	5.51379	11.7226	10.3597	9.1987	2.66437	10.1667	11.1219	20.8361	10.6394	14.1991	4.69716	15.3333	MYB transcription factor MYB92 [Glycine max]
Unigene17536_ARAawvTARAAPEI-1	70.7335	138.065	70.4993	93.0994	31.7959	3.52632	444.521	312.406	273.886	343.604	73.071	5.68421	Transcription factor MYB102 [Lotus japonicus]
gi|298141629|gb|EZ749360.1|	0.198006	0.344793	0.176059	0.23962	0.0749069	0.177305	0.0472728	0.039194	0.0139267	0.0334645	0.0142035	0.035461	AP2 domain-containing transcription factor 9 [Glycine max]
Unigene67770_ARAawvTARAAPEI-1	3.33372	4.29405	4.39394	4.00724	0.477989	2.05882	25.0322	22.5107	12.0848	19.8759	5.60449	5	GRAS family transcription factor [Populus trichocarpa]
Unigene5449_ARAawvTARAAPEI-1	378.34	512.323	261.604	384.089	102.436	12.1667	196.903	273.087	221.474	230.488	31.7482	37.1667	Vacuolar cation/proton exchanger 1a, putative [Ricinus communis]
Unigene9969_ARAawvTARAAPEI-1	0.0853416	0.111221	0.0567921	0.0844516	0.0222295	0.08	0.171235	0.177659	0.110545	0.153146	0.0302375	0.12	Root phototropism protein, putative [Ricinus communis]
Unigene70082_ARAawvTARAAPEI-1	0.373907	0.292839	0.732256	0.466334	0.190926	0.459459	0.490418	0.287226	0.196402	0.324682	0.122919	0.398649	Sugar transporter, putative [Ricinus communis]
gi|298115135|gb|EZ722876.1|	0.324063	1.12556	0.574739	0.674789	0.334772	0.603005	0.178516	0.459991	0.163447	0.267318	0.136379	0.304174	Tubulin A [Glycine max]
gi|339691039|gb|JK186994.1|JK186994	1.41747	0.723793	1.87776	1.33968	0.474306	0.759158	0.144494	0.295363	0.333412	0.257756	0.0815809	0.177095	Lipoxygenase [Arachis diogoi]
gi|339705582|gb|JK201692.1|JK201692	0.573745	1.34973	0.689202	0.870892	0.341853	0.347826	0.0327075	0.00460567	0.00163652	0.0129832	0.0139997	0.0124224	Tubulin beta-1 chain.
gi|298121096|gb|EZ728837.1|	1.45032	7.44625	3.80223	4.23294	2.4667	3.4	39.8724	10.5957	26.3558	25.608	11.9639	2.13333	Auxin efflux carrier family protein [Populus trichocarpa]
Unigene17195_ARAawvTARAAPEI-1	0.0297664	0.0407894	0.020828	0.0304612	0.00816399	0.0272109	0.152831	0.0837558	0.034033	0.0902065	0.048713	0.0136054	Indole-3-acetic acid-amido synthetase GH3.5[Ricinus communis]
Unigene68037_ARAawvTARAAPEI-1	0.282932	0.431778	0.257674	0.324128	0.0768153	0.298969	0.272131	0.773798	0.29617	0.447367	0.231031	0.134021	Auxin efflux carrier [Lupinus albus]
Unigene58025_ARAawvTARAAPEI-1	0.00617145	0.0104486	0.0238181	0.0134794	0.00751624	0.0571429	0.0543877	0.0606098	0.057069	0.0573555	0.00254819	0.0571429	Indole-3-acetic acid-amido synthetase GH3.5[Ricinus communis]
gi|298136319|gb|EZ744050.1|	1.86713	3.21922	2.15443	2.41359	0.58161	1.88406	10.7759	13.8324	11.3109	11.9731	1.33274	4.94203	Aauxin responsive factor domain class transcription factor [Malus x domestica]
gi|298114610|gb|EZ722351.1|	0.197042	0.135848	0.171492	0.168128	0.0250953	0.371098	0.0255371	0.064991	0.0586258	0.049718	0.0172948	0.0682081	Gibberellin 20-oxidase 1 [Gossypium hirsutum]
Unigene67610_ARAawvTARAAPEI-1	0.655682	0.416647	0.748955	0.607095	0.139947	0.364754	0.0242503	0.0115207	0.00223351	0.0126682	0.00902487	0.0491803	Phytochrome kinase substrate 1-like protein [Medicago truncatula]
Unigene19517_ARAawvTARAAPEI-1	0.306818	0.339395	0.44458	0.363598	0.0587873	0.273973	0.361582	0.234164	0.371734	0.322493	0.0625956	0.222603	Phototropin 1 [Pisum sativum]
gi|339706141|gb|JK202251.1|JK202251	0.0507239	0.0785398	0.0729975	0.0674204	0.012021	0.040404	0.0925348	0.069196	0.0397776	0.0671694	0.0215856	0.0707071	Ubiquitin ligase protein cop1, putative [Ricinus communis]
Unigene68994_ARAawvTARAAPEI-1	0.260697	0.438439	0.386299	0.361812	0.0745999	0.623907	0.446883	0.391749	0.475113	0.437915	0.0346187	0.148688	COP-1 interacting protein 7,putative [Gossypium raimondii]
Unigene14442_ARAawvTARAAPEI-1	0.285867	0.2402	0.559841	0.361969	0.141153	0.418605	0.245643	0.124114	0.691315	0.35369	0.243837	0.139535	BRASSINOSTEROID INSENSITIVE 1-associated receptor kinase 1 precursor, putative [Ricinus communis]
gi|298123222|gb|EZ730963.1|	0.243119	0.518219	0.843447	0.534928	0.245368	0.524167	0.255549	0.520954	0.244784	0.340429	0.127726	0.14625	Brassinosteroid biosynthetic protein LKB [Pisum sativum]
Unigene71315_ARAawvTARAAPEI-1	10.737	11.8815	16.8804	13.1663	2.66751	14.7857	1.35152	1.04843	3.11885	1.8396	0.912991	0.714286	Cytokinin induced message [Glycine max]
gi|298140985|gb|EZ748716.1|	0.348116	0.334105	0.410899	0.364373	0.0333922	0.336735	0.301941	0.591557	0.706857	0.533452	0.170336	0.734694	CpABA1 [Vigna unguiculata]Encodes a single copy zeaxanthin epoxidase gene that functions in first step of the biosynthesis of the abiotic stress hormone abscisic acid (ABA).
Unigene68898_ARAawvTARAAPEI-1	1.38581	1.26513	2.06424	1.57173	0.351728	1.33333	5.36425	8.70527	6.14681	6.73878	1.42675	8.33333	Heat shock factor protein HSF30, putative [Ricinus communis]
Unigene16478_ARAawvTARAAPEI-1	4.14939	2.11877	4.16671	3.47829	0.961351	0.659065	0.95277	0.338545	0.254062	0.515126	0.311377	0.0524515	Cellulose synthase 3 [Eucalyptus grandis]
Unigene66714_ARAawvTARAAPEI-1	0.120668	0.304003		0.212336	0.0916676	up	4.55546	1.18157	NA	2.86852	1.68695	up	Auxin thethesis:tryptophan synthase beta subunit [Glycine max]
Unigene15583_ARAawvTARAAPEI-1	0.425481	1.74443	0.890746	1.02022	0.546186	0.480315	0.798458	1.5879	2.69619	1.69418	0.77838	1.18898	Starch synthase IIa precursor [Lotus japonicus]
